# Supplementary material for: PECAM1 plays a role in the pathogenesis and treatment of bone metastases
Source: Front Genet. 2023 Mar 15;14:1151651. doi: 10.3389/fgene.2023.1151651 (PMC10050551; doi:10.3389/fgene.2023.1151651)
Supplement: Supplementary file 1 [file Presentation1.zip]

Archive with 9 entries (8 files):
- supplementary/
- supplementary/supplementary figure.docx
- supplementary/Supplementary table 3.docx
- supplementary/supplementary table s1 GSE74685_expression.txt
- supplementary/supplementary table s2 GSE146661_expression_2.txt
- supplementary/supplementary table s4 GOKEGG_.xlsx
- supplementary/supplementary table s5 GO_KEGG.xlsx
- supplementary/supplementary table s6venn.xlsx
- supplementary/supplementary table s7hub-gene.xlsx
