# Supplementary material for: PECAM1 plays a role in the pathogenesis and treatment of bone metastases
Source: Front Genet. 2023 Mar 15;14:1151651. doi: 10.3389/fgene.2023.1151651 (PMC10050551; doi:10.3389/fgene.2023.1151651)
Supplement: Supplementary file 1 [file Presentation1.zip › supplementary/supplementary table s1 GSE74685_expression.txt]

GENE_SYMBOL	GSM1616614	GSM1616615	GSM1616616	GSM1616617	GSM1616618	GSM1616619	GSM1616620	GSM1616621	GSM1616622	GSM1616623	GSM1616624	GSM1616625	GSM1616626	GSM1616627	GSM1616628	GSM1616629	GSM1616630	GSM1616631	GSM1616632	GSM1616633	GSM1616634	GSM1616635	GSM1616636	GSM1616637	GSM1616638	GSM1616639	GSM1616640	GSM1616641	GSM1616642	GSM1616643	GSM1616644	GSM1616645	GSM1616646	GSM1616647	GSM1616648	GSM1616649	GSM1616650	GSM1616651	GSM1616652	GSM1616653	GSM1616654	GSM1616655	GSM1616656	GSM1616657	GSM1616658	GSM1616659	GSM1616660	GSM1616661	GSM1616662
A1BG	7.649437309	7.944148853	7.6199762895	7.684268535499999	8.145289951	7.8246993965	9.628166364	7.5318579555	7.335659401500001	8.4910358205	7.865148766	7.9495424125	8.3435175295	8.48850309	10.367062469	7.570606699500001	7.573980740500001	7.8351649210000005	9.3737750375	7.397027863	8.3565973135	7.404353424	8.147738719500001	8.18723979	8.6124400475	9.937348590500001	8.100478838999999	11.957209695	8.766547152000001	8.1904696455	7.402110302	8.319763956500001	8.504082751	8.3815447315	8.7190304715	7.6231824050000005	8.575707767499999	8.6819727425	8.608639802999999	8.301363538	10.262234598500001	8.111073279500001	7.8060401115	8.2872027935	8.634846238000002	8.3006307575	7.945599340499999	8.0759805935	8.277903687
A1CF	7.440060266000001	7.106169276	9.230406314	7.7072981920000005	7.032806917	6.772274092999999	7.234759115	7.812069002	8.319743789	7.652988111	6.798176335	10.46111529	6.91627805	8.042488063	6.900873519	6.791923447	7.241131973	7.00042241	7.097318225	6.846023807999999	8.566815701	7.524931066000001	7.939900512	7.373713812	7.629711616	6.553402255	7.293485223999999	13.98392104	12.01028332	6.861526675	7.225129314	6.789808292000001	6.667335565	6.809873252999999	6.959232564	6.982003447	7.05123958	7.13657723	7.20422046	7.20195692	7.6836289429999995	7.126279752	7.195683588	6.857455777999999	7.583552115	6.687646469	7.630215818	7.273575977	7.154026285
A2BP1	7.169573479	7.560114286999999	7.794779926	9.033237826499999	7.3242301755	7.243444648500001	7.367715252	8.378702772	9.3438172535	7.0050055559999995	7.1765936725	7.5151535405	7.366889624000001	7.4805052	7.001234923	7.267471625500001	11.01072573	8.410019536	8.791927178	7.759736469	5.7510001724999995	10.283209368	8.38986911	7.252178944500001	8.074167561	7.0912895055	7.6899951085	7.248037375	8.4536292075	7.362749202	7.3549464435	6.929206886	6.8387241425	7.534064429000001	7.442739032	7.1001941325	7.305939873	7.706827967500001	7.799493710999999	8.378305517	7.520835706	7.537318934	7.201061277	8.8677415505	8.449751182	6.8342845795	7.066668570999999	7.541686246499999	6.9093719825
A2LD1	13.25615474	14.52754565	10.84362309	12.77440451	13.31459208	12.84042248	12.11947675	12.21819689	10.16075659	11.43972611	11.98320668	10.75915736	12.74426103	11.63487104	12.48662343	12.01283873	9.570732806	12.95753861	9.087150102	11.8050413	13.06021005	12.33345352	11.35249024	11.22887222	9.765826379	10.34571637	12.02607799	10.92685972	11.48297447	9.559016949	11.49659258	12.49359381	12.08285788	11.532077000000001	10.07972036	7.390361798	10.31202486	11.70449512	10.97929434	10.67467012	9.571782125	12.68065614	11.74045742	12.59135555	11.91274704	12.85178158	13.21078559	12.95288125	12.09067468
A2M	8.391231335	10.60252694	13.56761874	15.76310845	9.626547177	12.63299586	12.94923716	13.07091274	14.24423182	13.11256848	16.07103653	14.69324322	14.28333398	16.79615417	13.41121416	12.8863861	12.97913649	12.51266515	10.65581021	15.06855239	13.04414447	13.4777954	13.164506099999999	15.80823348	13.68216087	9.96467354	14.58313245	17.862335199999997	15.61556412	16.54016925	13.8584941	15.24288857	18.14523348	17.262276	17.06216824	15.73984309	16.81453889	16.70136857	14.65832961	15.05620549	14.66536453	12.535359	13.58217045	10.48935477	12.52277398	11.56232237	12.70374331	16.26623628	14.76565148
A2ML1	9.803112958	11.35671046	10.01427333	9.954906953	10.83388472	9.649378571	9.212570919	9.774262539	9.96080928	9.937359561000001	9.937370317000001	8.729318121	10.01360737	8.235860865	9.309371445	9.172334578	13.24693486	9.377329503	11.58113573	9.528020502999999	8.79303189	10.12815933	9.445767685	11.37709754	10.45908379	9.983826348	9.568454333	10.11903497	9.368040138	8.194380257999999	9.494124272999999	9.85741138	8.921162355	9.365913462	9.534099227	10.40714851	8.407991832	8.390314668	8.76134637	10.32188514	8.908499828	11.00028334	9.979381481	9.394080747	10.59380724	11.33266414	12.26345958	11.1106789	10.33071036
A4GALT	11.14205536	10.88695334	8.813314199	8.647238619	9.098110951	9.040950931	9.31485449	9.962974155	10.04424907	9.143655706	8.590657226	9.128180064	8.81845656	9.820445223	9.751647443	8.116313027	15.37713951	9.293288833	8.162954082	10.56569303	9.339865999	9.512099161	9.16332395	9.974370916	9.965859448	7.580589989	9.485773443	10.44334763	8.518447421	10.86142109	8.529925391	8.729451802	10.34983363	10.46426817	9.932003906	11.32531508	10.41505624	9.910283542	10.257829199999998	11.11851872	13.81869453	8.912778665	8.519816204	8.361053216	8.103070042	8.631189288	8.130892875	9.173103604	9.417878083
A4GNT	7.171512985	7.095568981	6.8069075329999995	7.21677034	6.855125926	6.6965825489999995	6.922545392999999	6.863288715	7.017039886	6.7642450620000005	7.0877321989999995	6.931566945	7.244427845	6.886252951	6.43685915	6.626863247	7.188862438999999	6.2460273729999995	6.85656076	6.847362233999999	6.813761184	6.927890947000001	7.549812527	6.6853181710000005	6.687903154	6.688843012	7.194214071	7.799968245	6.683677693	6.879767512000001	6.647486014	6.876642811	7.286814045	7.313985335	7.145294075	6.653784025	6.842677237999999	6.905215925	7.276975066	7.035836661	7.378500957999999	7.2968890989999995	7.215266193	6.769246851	6.809443184	7.35084278	6.741103082	6.759693782	7.153900569
AAA1	6.394883535	7.444073754	6.618465184	6.913417344	6.99705211	6.771369061000001	6.705167776000001	6.786619169	6.5506802639999995	6.907504724	6.537575322	6.323784775	6.372999457000001	7.000552111	7.130802729	6.3493463729999995	6.622818712000001	6.746424707999999	6.779884831	6.427863756	7.1680692729999995	6.616754987	6.507107994	7.800644707999999	6.97910567	6.507586062000001	6.8183815910000005	6.910163665	6.854607012000001	6.55263255	6.605731355	6.533730243	6.565951951000001	7.1314784289999995	6.377069842	7.093765441	7.188275461	7.065464757999999	6.753705077999999	6.561176036	6.278072767	7.346171986	6.783063787000001	6.691289886	6.755021997999999	7.944122332	6.857552141	6.883082205	7.243173662
AAAS	12.11853529	12.31889581	11.56521054	12.16257331	11.9732493	11.25090965	11.29471307	11.17172176	11.23617168	12.63983834	11.35489162	10.08117094	11.51521457	11.07299141	12.34842218	11.6508496	12.04192875	11.38865858	11.34977051	11.84064497	11.3758174	11.24461727	11.15965689	11.94914335	11.59699796	10.93516094	11.29218194	10.68266407	10.92586567	10.58131727	11.03476419	10.67664048	10.96268289	11.00921713	10.544338900000001	11.178488699999999	10.39050182	10.46278177	10.87348327	10.99400921	10.76378514	11.0807623	10.42963226	11.47996272	11.54760349	11.50259984	11.39198934	12.03692713	10.84231203
AACS	13.74240635	13.85228509	12.63280463	14.31249913	12.3602273	12.53277847	13.8483272	12.48436089	13.82136201	12.80213887	12.67240843	11.98156129	12.72444156	13.06294673	12.22402214	12.06513565	11.71415473	12.518128599999999	11.25709312	13.06726915	12.69475106	11.9107319	12.70015704	11.67902727	12.73840786	13.08833264	12.35948326	13.08630967	13.31903216	12.65934121	14.15009013	12.86516756	12.55726925	13.3754919	12.01806848	13.09997668	11.97899807	13.39816885	13.04985909	14.33277717	12.9537434	12.34059325	13.53442275	12.42628651	11.96447716	14.37675878	13.61690254	13.57161932	12.09453426
AADAC	7.247069897	6.922215192	6.760093981	6.811373382	7.24931553	7.505391489	6.922655943	6.760733532000001	6.8786352410000005	6.898271522999999	6.684015102	7.118615055	6.570818502000001	6.753383876	7.447477775	8.137738232	7.009847333	6.806293429	7.541898096000001	6.82876243	6.897799151	7.311137104	6.791206118	6.786523529	9.601699378	7.340005214	6.763113037999999	12.26197638	7.019416126	7.563044972	7.244772239	7.123927709	6.913579883	8.568613381	6.715191497999999	7.210645368	6.718191077	6.749212249	7.217035547	6.857910695	7.166797671	6.877403701	6.827039313999999	7.2290115539999995	6.992551792	6.71208085	6.779747996	7.030947052	6.903691322999999
AADACL2	6.344840528	6.74750429	6.379650095	6.763133609	6.311273461	6.2914374639999995	6.526517741	6.501826704	6.453128537	6.5740765020000005	6.324180916	6.854332725	5.989761235	6.203643694	6.313221801	6.401308558999999	6.1899096039999995	6.588735286	6.260778414	6.396987545	6.643916967999999	6.8336626979999995	6.446321391000001	6.550069897999999	6.206027138	6.677791406	6.58719731	6.464019885	6.821562207	6.3491102260000005	6.268064793	6.440735127000001	6.220873956	6.917870993999999	6.77352663	6.593187112000001	6.4743192160000005	6.489056809	6.7549750070000005	6.462131014	6.1505853870000005	7.249513741	6.511376595	6.427066699	6.438176932999999	6.91357501	6.778520842000001	6.652996025	6.99185105
AADAT	8.154182339	7.700410242	13.36539377	9.070473271000001	11.96480152	12.12876677	13.40791323	11.86004978	13.49182709	13.860162699999998	13.24877469	12.08554672	11.792262699999998	14.07105701	10.40362268	8.674392693	9.96280822	13.42143949	8.637524716	13.07041981	13.04751755	12.97369089	11.78411771	10.4280076	12.28568885	11.60677265	11.26580373	9.91459819	13.18834365	13.40361292	10.87950806	13.76850697	12.6061944	12.61037293	11.06553371	13.87478826	10.85781835	13.91694051	14.14004552	9.714232246	12.24954235	13.08006317	13.44735973	11.74083555	11.69106162	9.393964269	9.942873796	11.29818162	11.40241754
AAGAB	13.87798927	14.66142959	14.84210626	15.09490141	13.788153699999999	14.05225115	14.35955919	14.27813449	13.40110646	14.50946949	13.90249129	13.96371696	13.87095863	14.53654883	13.57316729	14.48617659	14.49427708	14.22013765	14.48424112	13.45902808	14.15653854	12.71124283	14.42426232	14.51058269	15.42224709	14.3843394	14.93012768	15.0310063	14.13678036	14.17698787	14.36076918	14.26489395	14.55226933	14.12651321	13.58804611	12.51876858	13.92947253	14.19924305	14.56244079	14.83393557	14.41834766	14.50839395	14.55547587	13.84533363	14.41328923	14.66315007	14.29925552	14.24468108	13.38554412
AAK1	8.260650876500002	7.826147914	8.8547677665	7.4025200490000005	7.742934169	8.156962796	9.3108775595	7.824830305	8.198979237	7.8465623345	8.375957707	8.0179264365	7.856821676500001	7.9358540935	7.627812268	7.5388265610000005	7.716540222000001	8.341359847	7.7129718805	9.099042927500001	8.302558874999999	7.5519938325	7.889312455500001	7.656043807	7.8007419235	7.9642531514999995	8.627754409	7.601211437	7.681363145500001	9.655792356500001	9.4069866365	8.7720402365	7.3303958885	8.179347288499999	8.0837462655	8.7939813295	8.558217302	8.2952092745	8.2800974835	8.964775225	8.578795142	8.298324345000001	8.003849209	8.1694271585	8.1556311385	8.0319338135	7.915071303	8.804796881	8.446010905
AAMP	12.16988254	12.61105623	11.44628307	11.89798571	11.63058491	11.59415384	11.51961417	11.39081215	11.84355542	11.00697382	11.34845576	12.27966299	12.13559362	12.55527231	12.22364865	11.45931603	12.83496646	12.26361978	11.55731566	11.04847118	11.98493834	11.92691485	13.14905966	12.55857075	12.48953842	12.23415469	12.824297300000001	10.96851	12.70180895	12.78747147	12.33961992	12.31534977	11.59013409	13.51488024	12.97014351	11.94795053	12.24405392	11.99076034	12.19608519	11.98084444	12.95729301	12.86389898	11.13478733	10.94520642	11.02888919	11.17902658	11.8109897	12.03738805	11.08940572
AANAT	9.797161981	10.26119074	9.851784115	10.09662355	10.15731669	9.859160907	9.245473002	10.219691699999998	9.57911569	9.640734156	9.32600844	10.36162439	9.663384306000001	10.04912794	10.11040625	10.15252997	9.933665956	10.09915809	10.09531983	9.537035145	10.14056153	9.906186061	9.666561131	10.25973557	9.411661231	9.893723704	10.63001849	9.549945739	9.300658251	9.514946595	9.837934928	10.33309872	9.565023767000001	9.716145576	9.562342755	9.282328772	9.801358078	9.66255835	10.07902163	9.744151223	10.77868197	10.15804746	10.59144804	9.99900081	10.43532457	11.72552559	10.59281519	10.30956202	9.902354352
AARS	11.27663995	11.46884945	11.18623044	11.00204924	10.58038775	10.8646291	10.70070366	10.91777298	11.40759396	10.81417968	10.56314233	12.594469300000002	11.02682806	11.63959542	11.28031457	11.12949301	13.07035998	11.51478707	12.20960205	11.31119367	10.38468817	11.33459666	10.81005492	11.272200999999999	11.57026989	11.30435585	11.76230901	10.37597249	10.73541948	11.71705831	11.0892548	11.12792349	10.87667212	10.66207419	11.95438234	11.61805543	11.40401322	11.76121436	11.86693534	10.77802615	12.25928793	11.75086615	10.38240287	10.44428245	10.5944778	10.72150419	11.60183438	11.00094185	11.12244704
AARS2	13.14944756	12.83423167	12.62918878	12.73879152	13.86153116	13.6376594	12.44608082	13.71002856	14.22881035	12.770447099999998	12.40568969	13.63802247	14.00666851	13.56251877	13.90410005	13.83210536	12.98801154	12.86374878	12.79676668	13.40908761	13.59518094	13.059680199999999	12.73793424	13.48191377	13.012868899999999	13.2849057	12.9700778	12.30420138	13.42524063	12.06955017	12.35548179	12.20802309	12.63648631	12.41760888	12.47205069	12.23256648	12.07794077	12.58423821	12.56300208	12.21237774	13.25589618	13.3093796	12.16226985	13.2366845	13.63187699	11.91317577	12.74069729	12.11592088	13.61177204
AARSD1	10.0025711635	9.9265853365	9.4235161145	10.237043850500001	10.438716597500001	10.307251712	10.109170513999999	9.814187786	10.7529838675	9.8375308815	9.7793103335	9.5518701235	9.893557447500001	9.96120275	10.2162627875	10.036664634	9.612561255500001	9.7068421875	9.5733484555	10.3766192585	10.007643568	10.0264132545	9.957774394	10.272892018	9.658593251500001	9.980748201499999	9.5644967915	9.7022868285	10.693742685	9.789275604	9.516036016000001	9.838769262	10.2112138845	9.604774110000001	10.381109109	10.5514842975	9.3731701895	9.743696111	10.146980397	10.1236923	9.4865290515	9.6189870715	9.149140641999999	10.384150276	9.845692622	9.411545084	9.563399667	9.417210661	9.8519736605
AASDH	9.491094799333332	9.292791397666667	10.340648259666667	8.88343576	9.897738559999999	9.825865336	9.876931719	10.007468710666666	9.719829531	9.018133476666668	8.919437747666667	10.441309645999999	8.876800935333334	9.478601876666668	9.927407722666667	9.558618584	9.429575805666667	9.703149519	9.760621789333333	9.690983649333333	9.750622324666667	9.640982668	9.768378541999999	9.859877781333335	9.578300939666667	9.914571092333333	9.601349056666665	9.289591123666666	10.194059246666667	9.657039069333333	10.057410175	10.450090370333333	10.190993875666665	9.652592045666665	10.023718945	11.036221411	9.683319072666666	9.881527458999999	10.002412121666667	9.551897298	9.538143732333333	9.996645132333333	9.825173288	9.667802851333333	9.442263036666667	9.458939369666666	9.121242140666666	9.610497419333333	10.095173181333335
AASDHPPT	14.042402876666666	13.692779456666665	14.260036233333333	12.527162136666666	14.470872946666667	15.241298126666669	13.602920206666667	12.907490773333334	13.221380486666666	12.866485939999999	13.64942955	13.2047634	12.747400563333334	12.84487825	12.006971863333334	13.197309769999999	11.674054006666667	12.996579936666668	14.993034836666666	13.281710853333331	13.311023259999999	13.39498753	14.695766536666667	12.792611363333334	14.287198796666665	13.874838313333333	12.036975576666668	13.273799349999999	14.088966173333333	12.78307922	14.095048663333335	13.095862400000001	12.757272443333335	12.846478783333332	12.6699018	13.230075383333334	12.697424036666668	12.439717843333332	12.314542959999999	12.770997103333334	12.130490203333332	13.099451586666667	14.24914882	13.30206645	12.579725263333332	13.525912606666665	13.226547586666667	12.435346923333332	12.928977883333333
AASS	12.25279394	11.56756677	9.381086834	14.04113437	11.870544500000001	11.68596347	11.92683939	11.63038354	11.20427926	13.14223056	13.02297267	10.79461251	13.1177625	11.87124681	12.29299952	10.58656452	6.452723595	12.36943664	10.17104448	13.04124257	12.69787888	8.383316388999999	10.35573808	10.21857097	12.5004288	11.33852349	11.85036283	10.73404212	10.11870795	10.49345883	10.57321049	11.99481679	10.63064041	11.28255956	13.65062587	12.32562628	11.31062321	11.16378655	11.13869689	11.25032284	11.50675766	9.628675371	10.0971204	12.216076199999998	11.67861581	12.08789316	12.51146517	12.16056895	12.44460465
AATF	11.515208195	12.34511233	11.820710125	12.670329205000002	11.833703634999999	12.04077975	11.440984845	12.310106245	11.868217040000001	11.9460887	13.058314825	12.61075641	12.671358945000001	13.09933105	12.06006029	12.621187035	11.57241391	12.686178575	12.62995366	11.90397145	11.35838796	11.85328479	11.888545555	12.31807352	12.40015377	11.586597600000001	12.958488545	11.00767565	11.528835285	12.533207050000001	12.033018720000001	12.14445972	11.586620570000001	12.66720681	11.923920665	12.412020085	12.393803635000001	12.851417335	12.76977251	12.045877695000001	13.427890739999999	13.10418206	11.7888841	12.60002291	12.6481091	11.560718625	11.45221273	12.388058215000001	12.019670935
AATK	9.417989494666665	9.721160534000001	9.688910403333333	10.190131919	8.803424486666666	8.485085452333335	9.582476604333332	9.554150105333335	8.975469569666666	10.086834656333332	9.692054557	9.621742459666665	8.786893995999998	8.516035381333333	9.398809789333333	10.753499419666667	10.548767361000001	9.116291344666665	9.184744225666668	11.104156884666667	10.094519981	9.322679872666667	10.385499225666665	10.582730407666666	10.0919014	10.486198335	9.868221255	9.277158952999999	10.540619397666665	9.907356222666666	10.298067342333333	9.013214579666666	9.554846828	9.866419321	9.111136662333335	9.250551531	9.538393316333332	9.144288958666666	9.521915955	11.231752409999999	10.576127561	9.493372970000001	10.136319916	9.055715352	8.656481201666667	10.645300036333333	10.950123922333333	9.924786653	8.938156522666667
ABAT	10.9772228775	10.5247548265	12.053691211	13.72822321	8.7890101745	8.682084802999999	12.832159228999998	10.1503555405	9.811639408	11.0020166515	11.3026020205	11.224583954	12.660834394999998	11.969563699	11.383395498	10.945074519999999	10.784512529	13.2730179465	10.588001937	11.169180458	12.664216515	11.368045063	12.332961421499999	11.3579201715	12.399430967	12.297055763	13.545083245	13.691854483500002	10.768282859500001	10.6750480825	12.645052841999998	13.34996442	11.4833816015	11.9657736545	12.47837143	11.9441658685	12.469188612	12.632080210000002	12.247993860000001	12.356322650500001	11.78842332	9.889690943	11.4906205635	14.03314047	12.870829971500001	12.956385375	12.5621471945	13.95873824	13.756705445
ABCA1	9.4059244355	8.529702605499999	10.280032204	8.6212196745	8.6542011045	9.730795806	9.0976930625	9.223652658	9.1528968055	9.401067321	9.1841195045	9.4342319855	8.8689923835	8.867013811	8.397101551	9.646560362	7.3741649145	9.7699438915	8.4681733035	9.6357579935	8.7187271105	9.031453701	8.4962225165	8.177617714	8.974233249000001	8.3919199895	9.1284566575	11.940696597	9.337334586499999	9.629776874	9.996373446	9.697022103999998	9.21192534	9.3503961985	9.566187557	11.93898037	10.446501603	9.338252175000001	9.167492494	9.6305823105	9.440937858	7.211418589	8.770022292	9.8805521815	9.94556031	9.006964573	9.2241919305	9.297927618	10.4231083425
ABCA10	9.477095399	8.561864123	10.88516384	8.521806143	9.59588955	10.07650313	9.775325137000001	7.7235299920000005	7.7004143329999994	8.477677089	9.297736663	8.924032083	9.161701198	9.144862165	8.48626254	10.31781483	6.822777095	10.08029264	8.922708556	9.214912657000001	8.969701214	7.5172597560000005	10.28229646	10.24886412	9.004558537000001	9.420049698	7.400605897999999	8.694705457000001	9.205592727	8.995001539	9.716603422	8.25488388	7.945607129	9.036698139	7.82307664	9.819442837	8.041272025	8.722841152	8.487763349	8.758508333	7.288964299	8.46458807	10.01490595	10.2581184	8.847830901	9.429811889	8.875331382	8.887101548	9.255735062000001
ABCA11P	7.897809049	8.294520268	10.54223245	7.697930342	8.293182037000001	9.524616952999999	9.466475932	8.911639799	8.846463365	9.119275975	9.024999458	9.217624929	9.005235277999999	9.836001003	10.311507699999998	10.6068838	9.353890821	9.808689212	8.371295127	8.61639526	9.072335418	8.683150413	9.838466578	10.467439500000001	8.771387386	8.978684900000001	9.1854634	8.308787513	9.612449844	9.767378075	9.575949813	8.381412526	7.979041577	9.950500107	8.743033964	10.22118302	8.551516235	9.276314509	8.903776747	8.370387671	7.790245822999999	9.756788521	9.301629792	9.839023939	9.193252621000001	8.679512908	9.343104444	8.835999524	8.589300272000001
ABCA12	7.16938458	7.104953684	6.9576264320000005	7.7328399	8.503319282	9.888551146000001	7.267935823999999	7.655305827	7.786233966	7.630987137999999	7.215779189	7.050119754	7.423792763	6.873298273	7.627481102000001	7.05289981	9.647729298	7.553222292999999	7.223570007	7.465533941	8.072556857999999	7.515707109	7.8769248560000005	7.871675691	6.8715592270000005	7.961671407000001	7.10076847	8.040126918	7.322712395	6.945314454	7.144168441000001	7.177788064	7.285009519	9.68891449	7.874224084	8.318405161	7.174980402	6.940083177999999	7.217264999999999	7.770898131	6.952387721	13.10950761	7.77889312	6.737782271	7.330079587	6.633428299	8.211711323	6.8121790010000005	7.143102282
ABCA13	7.205158679	6.5337043370000005	7.385942274	6.5093031539999995	7.772540936	7.290348862999999	7.628475029	6.837721862	8.024329517	7.178023308999999	6.793298774	7.1808869810000004	7.296370852999999	6.841869905	6.809361192000001	7.184986707999999	7.189634482000001	6.842115155	6.936568525	8.015917246	7.357467545	7.7741419689999995	6.685999101	7.075315538	6.54727973	8.978487985	8.314083354	8.401007238	7.507229385	7.278645342000001	6.671153181	6.802996117999999	6.498941717999999	7.18752018	6.256882262	7.5620993620000005	7.060728834	6.831564938	6.588991086	6.800972881	7.03743057	7.304755855	7.206858497000001	7.854675607999999	7.987670049	8.825400667	9.893236507000001	6.461840018999999	8.886994073
ABCA17P	12.19449725	12.13822874	10.77752473	12.57502927	10.62020704	10.47706563	13.02439941	10.21065239	10.27122142	11.29826089	10.19920648	9.795992762000001	10.96985322	9.708696498	10.08011656	11.58331745	8.983170519	10.41977729	12.37868694	10.02720971	8.546760235	11.76113758	10.789381800000001	9.347696734	10.73481862	10.96917088	9.342011744	7.316677132000001	9.710262176	9.876016013	10.26225916	9.723938635	9.878310881	8.59956101	9.101552572000001	7.15361068	8.881177747	8.541489698	8.984522879	11.511285699999998	11.45126725	10.13238303	12.43754116	11.32207344	12.22544312	12.46748365	12.8980748	11.80867188	11.410955
ABCA2	8.443380527999999	7.987261907000001	8.810111549	8.255120466000001	8.550484048	8.367067561	8.433401851000001	8.781477119	8.440113556	8.098104375	8.097198946	8.351762563	8.14512466	8.378482789	8.727275535	8.454128049	8.759680104	8.552523292	8.150024378	7.8901544889999995	8.08075276	8.137557352	8.593803065	9.166619704	8.156824128	8.092290062	9.063779682	8.434216979	8.936870188	9.806796689	8.861796157999999	7.8949046339999995	7.856825102999999	8.67511248	8.06365214	9.317955607	8.562330653	8.683715326	8.874134567999999	8.573574844	8.964173289	8.894422809	8.331488337	8.390186007999999	8.622000937000001	7.877662167	8.379529325	8.101376635	8.812918748
ABCA3	13.69434886	12.76276225	13.2426199	13.92317917	11.20599808	11.32727462	12.63909538	11.87192266	13.47965456	12.266555300000002	12.33817897	10.51760552	13.36889158	11.486797900000001	11.06099363	12.11747088	12.9601634	12.92082533	11.22444991	11.73647192	9.865101284	11.2510295	12.98106198	13.49763951	10.77494613	11.73082796	10.45493839	9.652356612	11.48229951	13.20259326	13.74598427	11.26247222	13.060917300000002	11.04786859	12.29183358	11.31355151	12.50981019	12.43153927	12.40859011	14.55876992	12.89711835	12.42532994	9.909561817	12.47875982	13.53645841	10.08485705	9.75823788	13.15514795	12.98119108
ABCA4	6.76167044	6.665394943	7.270615239	7.791528004	7.260759632999999	7.510788192000001	6.961282162000001	7.1807041510000005	9.667342588	7.844327665	7.133262509	6.92101503	7.731979784	7.106370429	9.049778315	7.61966282	7.132596689	7.043095117999999	7.793126967999999	7.531667559	6.985094332	7.854550255	6.796794211	8.172490684	10.40723967	10.66021871	7.103858024	9.633062215	6.795192945	7.39097771	7.06392296	7.3784677389999995	8.429587827	7.5756638810000005	8.506819203	7.559020029	7.781447254	7.307606497	6.92395798	6.830259334	7.011627486	7.152657821	7.097638878	7.5796624889999995	7.903407135	6.783873894	7.013774195	8.225862017	8.040766158
ABCA5	13.387639329999999	12.50536838	15.10597102	10.4114845835	12.526191925	13.37863533	12.678377404999999	12.185545465	12.85533545	12.570358165	13.166240685	11.7436021	12.593020835	11.90549799	12.51828049	11.039515563999998	10.775007834	13.331161569999999	11.814773845	13.43027451	10.575643899	14.304318564999999	13.57699629	13.762188225	12.644183120000001	13.583490825	11.18832964	13.810842805	12.43588648	12.50557745	13.678856499999998	14.4545443	13.17680035	11.153036166	12.37404376	13.41104784	11.960347135	11.144271026	11.47039786	13.442696524999999	11.749678055	11.79001057	12.35973539	13.624454709999998	13.94935052	13.694614185	13.669021195	14.118901725	14.1218051
ABCA6	6.4221887065	7.2506774775	10.09451873	8.497420198499999	6.829075924	7.2541824225	6.878304469	7.097220231500001	8.15265427	8.168110801	9.765019538	9.079914356500002	8.6558422045	8.1590377175	7.7488866419999995	7.5794941455	6.8897054385	7.129402892	7.4533229775	8.264626516500002	7.7081891805	7.5394207965	7.755672027999999	7.0261946454999995	8.777754446	6.3548488625	7.3917323935	11.866142135	8.429395696499999	7.590449230999999	7.469768145	7.693724319	10.226461415	7.6777267165000005	6.873211704499999	8.98793898	10.096090907499999	9.269468469	10.063421199	8.444671594999999	8.2489936365	7.21564943	7.326180506	8.199052304	7.9070793765000005	7.3685117479999995	7.2606328305000005	8.425259979500002	9.011268963
ABCA7	10.25713595	9.654003691	9.258156936	9.825954141	8.946061413999999	8.649618653	9.863674669	10.69581707	10.76794898	10.04250023	9.243088224	10.40431782	10.05408976	10.28302339	11.35914709	9.77536839	8.64333798	9.840411635	10.54869886	10.53811254	9.689514786	9.709331092000001	8.992807115	9.28470701	9.980846893999999	9.803775841	9.327455841	9.062858345	9.645487829	9.702090388	9.859326333	9.079631501	9.59924366	9.814711863	9.266371917999999	11.38712189	10.20609165	9.867640863	10.20536714	9.651135939	10.03276291	9.734029519	9.295978279	9.603432938	9.883773534	9.611414376	9.658804649	9.696995122	10.29415902
ABCA8	6.336841027999999	6.540407717000001	6.094662707	7.875610983	6.210287927	6.2682523670000005	6.557702772000001	6.714141023	6.531328094	7.378182757	6.819414291	8.073916006000001	6.832468265	7.43295985	6.4474236529999995	7.153241382	6.48482677	6.762255838	6.684882124	6.589033477	6.191929715	6.4206218889999995	6.950707597999999	6.694220724	6.242998415	6.249859324	6.81838323	11.05610177	6.5753159729999995	6.7993856379999995	6.5409022189999995	6.546409651	7.937303567000001	6.428695551000001	6.457702749	7.085516411	7.090106134	7.747794105	7.762560261	6.392922815	6.884384399	6.599242605	6.435677665	6.32518829	7.046230453	6.700801612	6.341336775	6.708489727999999	7.18254567
ABCA9	6.353178102999999	6.268484605	6.751441991	6.703722278	6.3993457529999995	6.490547267	7.091261086	6.4925527160000005	6.838678927999999	6.362286588	6.910697306	7.02435101	6.558515751	6.738590239	6.3461810839999995	6.698601547000001	6.588694593	6.548072942999999	6.463735507000001	6.762954999	6.654901577	6.823523455	7.8803804479999995	6.48784067	6.529545455	6.030152273	6.6780037089999995	7.872313126	6.252253949	6.426289695	6.415731851	6.607947364	6.996600797	6.6664359939999995	6.495222977999999	6.71053206	6.881566609	6.82721006	6.982040245	6.335905317000001	6.518737503	6.562352872999999	6.725596267	6.520294701	6.402113459	6.473552926	6.872001251	6.600422013999999	7.181788161
ABCB1	6.825605047000001	6.353810433	8.758879461	7.160174767999999	6.770839975	7.564504213999999	7.106578572	7.226642394	7.157022896	7.258652597	7.9180434129999995	7.786737598999999	8.104123964	7.418281052999999	6.915401424	7.356085413	6.994193654	7.4129795089999995	7.213409523999999	9.275437376000001	7.318531054	7.076699731000001	7.086691226	6.980264153999999	7.288964646	6.432521553	7.478064745	11.24600771	7.659687598	7.309446662999999	7.12460041	7.81658884	9.535303628	8.021799075	11.14212915	7.152990752999999	8.427774703999999	8.139679181	7.086474892000001	8.968767139	7.090867273	6.715674177	7.14221105	7.062707694	7.148147475	7.194426217999999	7.84998392	7.334034227999999	7.325756502000001
ABCB10	10.135272717500001	9.700373341	10.329776169999999	9.59401398625	10.49335266775	10.98725600775	10.321781950750001	9.841268624000001	10.553946620249999	11.184745226	10.888090346000002	10.382595048750002	9.972361126000001	10.06987665775	9.947877198499999	9.531540290499999	10.437548889999999	10.061507469999999	11.14516568	10.23270875275	10.34379611075	10.867417612499999	10.589085299999999	9.796037291	10.5130112045	9.752968521499998	9.27244201625	10.09263562575	10.569314831749999	10.90873416	10.267300322	11.19547091025	10.069391711999998	10.74024507975	11.817237089999999	10.800530461500001	10.720331930999999	10.8376042355	10.505750774	9.56402412625	9.239253277	11.55065237	10.76012457275	9.97740815575	9.173519117749999	10.867225116999998	10.511349617499999	10.72520974725	9.484336844249999
ABCB11	7.184116467999999	7.504244107999999	7.360111216	7.200406266	7.16647142	7.473522015	7.227562399	7.149665644	6.922720533	7.175875922	7.1255542	6.910682489	6.879962602000001	6.941376616	7.424519001	6.9092452710000005	7.4160810370000005	7.069166347	8.158949545	7.331544707999999	7.176221228999999	7.137059332000001	7.239625692000001	7.600345151	7.6937259760000005	6.798383277	6.873419308	8.890682492	7.557207195	7.1482141829999994	7.363306237000001	7.106960387999999	6.936870476	6.965454605	6.992038593999999	7.30521054	6.9811908339999995	7.122550749	7.220206637	7.115219043	6.9153715479999995	7.312892271	7.134960929	7.122057045	7.269122435	6.948060462000001	7.305874781	6.965696337000001	7.5619925729999995
ABCB4	6.911414221	6.631243978	6.758018582	6.692160752	6.704006501	6.532323323	6.734361309	6.867873573	6.7156122279999995	6.833023962	6.601465397	6.895448908	6.44443361	7.346900216	6.805522547000001	6.736707001	6.581677238999999	6.419350304	6.543385381	7.210665275	7.428896824	6.765881948	6.6961928770000005	6.754747752	6.309968042	6.665761219	7.110144383	9.808086077	7.124024435	7.5380861679999995	6.488857626000001	6.555072216	6.431003996	7.494683739	7.3785159689999995	6.912259931	7.146877673	7.328434432000001	6.849925551	7.01345818	6.707039973	7.4493903889999995	6.704909184	6.834060711	6.400418762999999	6.565793687	6.611490602999999	6.971131678	7.900279414
ABCB5	6.362468653	6.397348088999999	6.473011318999999	6.562209645	6.256284612000001	6.509464003	6.553467172	6.469038209	6.3989609970000005	6.563667927999999	6.395523522	6.734999417	6.700437936	6.624791082000001	6.613866596	6.735118227999999	6.4731184829999995	6.672766257	6.46858976	6.459372913999999	6.681880167	6.75966057	6.420263079	6.527200026	6.4908345910000005	6.4029324139999995	6.290753971	6.464687637999999	7.00567798	7.073638022000001	6.335162400000001	6.458777596	6.487034508	6.517578433	6.5814260870000005	6.780376912	6.9354939	6.424715384	6.477402758999999	6.517009774	6.548510707	6.387976405	6.813287019	6.484770706	6.5542152	6.504603505	6.587233959	6.451385522000001	6.754940438999999
ABCB6	14.42820761	14.712489635	14.375215780000001	12.945179725	12.21124269	11.71011573	13.242048185	14.153400135	14.044485705	13.7645861	13.26177929	13.111606275	14.484626055	14.728606885000001	14.211751315	12.804390869999999	12.138230225000001	14.301742449999999	12.26732383	14.07451323	14.887470480000001	14.57200895	14.46447108	14.79770576	13.88788113	13.80051696	13.540644665	12.000657465	15.081217225	14.384317634999999	14.354217815	13.59585268	15.172779825000001	15.039757395	13.367255315000001	14.177602140000001	14.100059405	13.8746072	14.155171505	14.163738125	14.175247285000001	13.18234364	12.566125485	12.404536360000002	13.148416415	13.346469500000001	12.97494384	13.600315134999999	12.94992611
ABCB7	10.54509815	10.95487217	11.82276059	12.08330552	12.17439098	12.77071577	11.76984985	13.01745047	13.29324578	13.10498061	13.17011948	12.38016583	12.42180757	12.66157427	12.65770011	12.93473501	11.79951636	12.46094332	10.84536697	10.40989634	11.85396951	13.73045518	12.46698699	12.76062252	12.17374863	11.36291709	12.58102161	11.48008531	12.55679929	11.69488942	11.18601123	12.35129336	11.07326497	12.58768614	12.39408659	12.89279407	12.2560266	12.04132029	12.30504185	10.73534571	11.25215188	11.99823413	11.54895836	12.19609542	12.28717577	11.92858578	12.22859103	11.08585383	11.43230096
ABCB8	9.551621325	9.913468563	7.810378375	9.257598534	9.024123703999999	7.764135251	7.841504391	9.635919108	8.35487315	8.954004052	9.063116309	8.187277438999999	8.833578867	7.354328768999999	8.858997737000001	7.971186444	8.213226349	8.666709544	7.56470335	7.923887238	9.079311944	7.354500691	7.570813065	9.50691425	8.057426168	8.208648481	7.5205721070000005	7.933922477	7.413424032000001	8.273914194	8.230383239	7.810836706	8.368228053	7.913684006	6.933792349	8.914633396000001	7.879537292999999	7.60758544	7.654956742	8.510208286000001	7.939916775	8.442822209	7.327786735	8.514505834	8.342703012000001	7.8749426179999995	7.64937604	9.031163749	7.8154864989999995
ABCB9	8.1119133275	8.0366916955	8.4951840915	8.4151152325	7.792225960500001	8.259076984	7.661751901	8.955645382	7.565613687	7.7878545594999995	7.599763332	7.4912958695	7.7076275785	7.7757122335	7.976950761000001	8.1011240895	7.871298896999999	7.556678678499999	7.311677461	7.477274583	7.668453476	7.614684498499999	7.5504331	8.516080266	7.85389843	7.610252808	8.2716592305	7.348657804	7.64050894	8.158817578999999	7.374080532500001	7.572844612000001	7.6309897425	7.524717164	7.114842204	8.4551452245	7.535311954499999	7.563499242000001	7.542360732	8.356524199	8.5687210285	7.8639360714999995	7.3812055895	7.410596228	8.044612476000001	7.262047428	7.5761296065	7.570866602000001	7.586904692999999
ABCC1	11.77572595	10.998177	10.29880941	10.97604201	10.44991225	11.24513888	10.1101754	10.12281948	9.943770758	11.31103079	10.34557725	10.40530462	10.40233951	10.62497347	10.00730071	9.976340839	8.083426057	8.734195674	9.186962328	10.54464193	11.65207116	11.88579179	9.82651309	11.3282799	10.18799462	9.538367509	11.26213037	9.124517821	10.424171000000001	11.43736673	10.968299499999999	10.18540631	10.95944561	11.29578135	11.56477166	10.35299862	10.88678743	10.68519521	10.50713178	8.48278993	10.32103356	10.17236829	10.77982064	11.0236783	10.96934633	10.88537996	12.24235428	10.63728012	10.96908426
ABCC10	9.903697811	9.631890184	10.22211509	10.18688516	10.24577406	10.68206429	10.16247661	10.24430456	10.03455105	9.317393548	9.093172885	9.15838276	9.071038461	9.003520802999999	9.181680481	10.251812199999998	10.26771216	9.732632156000001	9.962830643	10.25787302	9.897883965	9.475037947	9.367507924	9.745247812999999	9.429238457	9.603978042	9.557669627000001	9.82586173	9.620934059	9.530975137	10.28212167	9.469635364	9.384709297	9.568187275	9.329989185	9.063078856	9.54117171	9.465584583	9.333989636	9.470003671	9.568556452000001	9.46652138	9.644485711	9.607604097000001	9.438094977999999	10.01638001	10.18799427	9.105987498	9.438918476
ABCC11	6.814874867	7.416894657	10.85363932	7.3994425239999995	6.644345549	7.129412974	11.39746487	7.835225041	6.854558326	7.493438747000001	11.42073164	6.960730953	8.250263599	9.779586217	6.614659767999999	6.726870319	9.487597401	16.62693992	11.83688606	8.545409971	7.828530692	6.673166104	11.37596088	9.33716327	13.30969753	12.37664079	10.47985762	9.775541188	7.941938462	7.7846864170000005	8.17299452	12.08999783	10.85895851	8.264726321	8.140956284	9.746616006	11.93598553	14.83580612	14.38440462	8.532401141	7.186254966	13.4374356	10.92243741	8.09444983	8.851325367000001	6.552180571	6.338076204	7.694277282000001	8.375016912000001
ABCC12	6.124828777	6.766396314	9.891911385	6.999263113	6.420711459	6.293907417000001	7.598621007	6.6310271489999995	6.594027266	6.523015551	6.699957089	6.303755902000001	6.40131679	6.518043225	6.431935201	6.444352546	8.345087173	9.971645221000001	6.499800757999999	7.493739004	6.992980857	6.839973565	6.93482562	6.896365749	10.13381362	8.058459277999999	6.506230399	8.037933065	6.52893535	6.437593087000001	6.72579572	6.5693832510000005	6.86139675	6.477831749	6.490877384	6.708205915	7.209684339	8.328944431	8.001703082999999	6.723933432000001	6.397430332999999	8.405400413999999	7.007995221	6.25858055	6.4990975639999995	6.075751734	6.9965842039999995	6.700555411	6.812263668
ABCC13	6.785538547666667	6.756160228666666	6.325290431666667	6.901915956666667	6.600257554	6.409476319666666	6.541121047666667	6.991403756333334	6.5555557633333335	6.551732461666666	6.752136461666666	6.265304594666667	6.5016236266666665	6.476258101	6.345744048333334	6.4020487049999995	6.9354923306666665	7.015291118333334	6.871893106000001	6.427744528000001	6.318358333	6.406701960666666	6.368672677666666	6.615319040999999	6.423274744666667	6.671338858666668	6.861480963666668	6.479626715333333	6.618489941333333	6.4450264373333335	6.706823197666666	6.818540156666667	6.6168772596666665	6.607755666	6.8524310349999995	6.739632102333334	7.995892507666667	6.857172043666666	6.616317238333334	6.519066804666667	6.601665152	6.405609555000001	6.389820965999999	6.559148244999999	6.614476930666666	6.533473841666667	6.623674711666666	6.8016653306666655	6.390935319333334
ABCC2	7.675071312	6.876107385	8.768698057	6.848437596	7.9434240250000006	7.5976371225	8.2270083725	7.568475663500001	8.291980993	8.7309353105	7.32961042	7.5480132525000005	7.979273959	8.013026866499999	7.350611750999999	9.145468596499999	7.139125985	9.255852093	7.116180531	8.885172549499998	7.7644976815	10.039780196	6.918810572	7.0721267435	6.835598475	8.011088151000001	7.2402774999999995	10.273459334	8.0666359815	7.6568954995	8.363129864000001	7.4539925665	7.4633821265	7.616897891	7.1017765995	7.29515637	7.829995439499999	7.706397487	7.792922444	9.313989564	7.513292055	7.9464988975	7.3297329545	8.799937913	7.8003449535	7.2665249365	7.730657935	7.1461750770000005	8.4965314915
ABCC3	8.956504445	8.153216178	9.904883693	9.542909871	8.932254542	9.978263788	9.380064515	13.45448049	10.19584195	9.401186223	9.740484442	10.60662526	8.15982052	9.646079899	11.06670671	8.778022258	8.976922237	8.589659333	11.87675612	9.26511325	8.69296444	9.064031802999999	10.41909032	9.664866542999999	10.3240139	9.395578356	8.55394949	15.61311995	8.446629452	8.671849386	8.589076476	9.569837088	11.02886823	9.799668943	10.20159419	11.46726381	11.91706822	9.800195361	8.342420787	10.90744892	8.478080195	9.235828775	10.91077156	7.963306563	8.794628988	8.77994759	8.905237282	9.265054112	8.476442292
ABCC4	10.397876310000001	9.825309145	9.713411516666667	8.491261708333333	10.517586256666666	12.57874239	8.093073278666667	7.711998902	7.4634778876666665	8.26150589	8.190747183333334	7.7233559529999996	8.836569374666666	8.756124462333334	10.144784317000001	7.587268735666666	9.411715205666667	7.919518311666667	7.104009279666667	9.790648630666668	9.397077953666665	10.233090669000001	8.025204873333335	7.873447556333335	8.739280444333334	8.701705486666667	10.754863073000001	7.701686377999999	9.635899778	10.162559612999999	9.394292653666668	12.359589519333333	10.468562461666666	8.594506163666665	10.742449974333333	9.908115255666667	8.026188587666667	11.071688736333334	11.40991633	8.552048608666666	8.781275585	7.943422287333334	7.702399639	10.562285361999999	7.584044928666667	9.794083180000001	9.929644014666666	12.199470654666667	8.017699333333333
ABCC5	11.151179063	11.427089771999999	12.880073306500002	13.1897383835	11.757727513999999	12.4568896195	13.364015285	11.800897569	12.1435047545	13.390770233000001	13.049670149	11.482982518	11.54214103	10.9461155015	12.273590577499998	13.795129150000001	11.0311882725	12.399733492	13.104621505	11.890514206999999	11.8313374385	12.0530148635	13.816494035	12.7958313665	13.338088411000001	12.569701163000001	11.0272906565	11.390018262000002	13.149224579999998	12.162849787999999	12.581202842500002	12.118350978	12.783849051499999	12.657347389	15.07089658	13.197202021999999	13.10424778	11.093091327	10.8180549405	13.015815784499999	11.375232688	12.271135895	12.133998305	11.6503455965	11.2713270685	11.025778639	11.703777142	12.041214242499999	11.6253119995
ABCC6	8.229072500666668	8.494539402333332	7.960376721333333	9.740227468666667	9.608814041666667	9.465136547999998	9.527671653333334	8.694631943	7.692670990666667	8.126022289333333	7.857428307333333	7.887729118333334	10.358403791666667	9.208294073333333	9.569532683666667	9.819373996000001	8.114571540666667	7.938018481	8.342782656666666	7.769579341666667	8.114798801333334	7.8570436206666665	8.003478499333333	8.225290618	9.495974013333333	9.791860362	8.332610369	10.801661299666668	7.578194472333333	7.4782462259999996	7.837571065333333	7.746132450666667	7.612468702666667	7.759465924333334	8.710445769	9.364285108999999	7.743617333666667	7.579645039666667	7.8029593140000015	9.052125797	8.000220596	7.8842322703333325	8.334137395666668	8.636475552999999	8.188956642666666	10.198012614	10.659905882	8.392316038666666	8.350793869333332
ABCC8	9.361000827	8.143210042	11.15084352	12.1304892	8.579789217	8.417437422	7.753334391	8.603203628	7.971404466	11.83552873	12.13832395	9.298899152999999	9.960324799	8.173051929	10.89204756	9.255112232	9.138530802	13.12630025	12.53353543	10.1060554	8.502664204	9.408384582	13.96721661	15.07803573	10.98458826	11.00687103	12.38617169	7.938415172999999	8.925097961	11.090761500000001	13.08025735	9.184872648999999	7.983938618	10.59637744	8.346240341	11.17587249	12.53797712	8.17822868	8.395283071	12.23882424	9.774435058	12.46401681	13.66702275	9.998309529	10.68120605	9.380577764	9.599558077000001	11.73745613	10.94002796
ABCC9	6.258451136999999	7.616293687333333	6.208378932666666	7.018603063333333	7.045719511999999	7.546373229666667	7.634260959333333	7.004851928333333	8.101245778333332	7.533183261999999	7.777679593666668	7.762519263333334	7.649814691333333	8.661541572333334	7.671720413333333	9.178168891	6.657987496	6.681847819000001	7.036969789666666	7.457034320999999	7.535141378333333	6.863353017666667	6.682941386333334	6.932227892333334	6.764028733	6.458860707333334	7.511091009666667	9.231039085	7.713176376333333	8.645584385	6.988387555666667	7.565607530000001	9.629911790666666	7.360380333999999	9.171857190666666	12.089941756666667	7.968174556	8.161160744333333	8.490213223	6.677189103333333	7.373406551666666	6.959675854333334	6.931998108666666	7.069478395333333	6.759420054666666	7.479823372999999	8.828808466333333	7.4999345643333335	7.053811446
ABCD1	8.989096437999999	8.927996685	8.136063742000001	9.499523655	9.375505457000001	8.848824421	8.25414214	8.520945391	8.308137715	8.686756563	8.549948885	8.593517436	8.788644442999999	8.690976448999999	8.90097945	8.339433812000001	9.769564135	8.217156284	8.80735756	8.11355016	9.143177043	8.082185665	7.905491142000001	8.619972481	8.304563117	8.425609481	8.536997387000001	8.504478857999999	8.922292548	9.063414143	8.217921657	8.729918417999999	9.873352172	10.27707109	8.311021265	8.529035107	9.288175216	8.497879965	8.586702208	8.581734795	9.010252491000001	9.201323817999999	8.282028852	8.222955398	8.16896768	7.894190622999999	8.52029398	8.982368883	8.326829909
ABCD2	6.3373089910000004	6.721664812	6.349892017999999	6.648659205	6.5091432760000005	6.297119146	6.735530426	6.3222424010000005	6.349881255	6.458510764	6.263690877	6.486139371	6.127108262	6.473635056	6.428557709	6.846738296	6.343808375	6.403117265	6.358742406	6.421972834	6.563564100000001	6.57860387	7.17053915	7.203223432000001	6.395475274	6.5153535289999995	6.824388234	6.835701113	6.311058545	6.214253958	6.694575571000001	6.50030355	6.301731274	6.40321197	6.518235226	6.376418779	6.798625488	6.534240091	6.668431012	6.369884498999999	6.537850017999999	7.033616556	6.360810231	6.179180156	6.2946796979999995	6.276231701	6.629615816	6.371178467999999	6.480345
ABCD3	8.124515931	8.09168747	8.2415813205	9.338256953	8.366677344	9.4280819965	8.9480034765	8.08620739	8.5670429545	8.277173018500001	9.0474749945	9.13353867	7.800619855500001	8.448368622	8.743642952	8.838547204500001	9.8520861285	8.85859896	7.9433478335	8.042999134	7.969199226500001	8.1383283765	9.508247146	8.083569467	8.497074773000001	8.8444839425	8.460370641	8.6588049135	8.435799178	8.8761724885	8.89227317	8.913190913000001	8.3576293075	8.832383354	9.0529094695	8.634217249999999	9.319527394	8.7825151385	8.381824079	9.639864210999999	8.516941083999999	9.094379606	8.2928300295	7.5412201225	8.8996869315	8.820009473999999	8.555818447	7.993620108	7.640161823
ABCD4	13.02044308	12.20371645	13.32183213	11.9743273	13.83217122	13.90205117	13.07545593	11.63892449	11.71797041	13.519019	13.14041717	12.4502134	13.637347400000001	11.85900167	13.24164598	12.93606135	12.82511599	13.35899014	13.65089998	13.48399851	12.80430287	14.07081974	12.44745769	13.08165127	13.17590421	13.56769847	11.14705211	13.56283759	13.7216068	11.62349207	12.736279099999999	12.27638098	13.28660302	12.082587400000001	11.80167249	11.42635091	12.11726672	12.29520599	12.01939207	10.53696061	11.01218565	11.54090688	12.20684097	12.87378723	12.17897905	12.65726841	12.47964755	12.08191709	12.92485871
ABCE1	11.346877289999998	11.225886075	12.765357040000001	10.76359124	11.94467893	12.807196919999999	11.969498575	11.30163152	12.602046155	10.925806025	11.853036375	11.716156705	11.407787725	11.985233795	10.44767469	11.776663935	10.92228704	10.881977535	10.5079862935	12.39358928	11.833983029999999	12.313960869999999	12.228586844999999	10.946323355	11.979441425000001	11.48172738	11.678824535	11.33685314	13.196473595	11.944115674999999	11.82039917	12.22138481	11.116075420000001	11.604209704999999	12.771161639999999	12.376684879999999	11.5467903	12.038205005	11.760219285	11.247622905	11.44501799	12.185239110000001	11.73903984	12.119813090000001	11.281347875000002	11.899480115	12.10622534	11.338524725	11.909360125
ABCF1	12.83503556	12.57264275	12.43919752	12.81475636	12.78714106	13.13009193	12.4751116	12.24738459	13.85359782	13.14969354	12.72887485	13.29485525	12.89384603	13.21560619	12.61052653	13.14001551	11.990791999999999	12.45036604	13.06087898	13.38568725	11.93578434	13.10273296	12.81573332	12.42237429	12.57736893	12.75233345	12.98086796	12.89123398	13.05543295	12.87047355	12.27517164	12.71550168	12.99044731	12.94257392	12.299857300000001	14.07746035	12.70711999	12.99356596	12.91937674	13.30134131	13.47660014	12.89189897	11.76324494	12.89650604	12.49423288	12.25071263	11.862715800000002	12.52842267	12.20149077
ABCF2	10.298950495	10.430153650000001	9.936972533	9.3935008735	10.6296178	10.56464332	9.595972505999999	10.38476833	10.798913245000001	9.300723269999999	10.297917471	10.977149415	10.877524495	10.298542705	10.357742625	9.990935975500001	9.702509865	10.101324104	9.961755885	10.194544785000001	10.955948825	10.078840672	9.357457970999999	9.337478439	10.289345659999999	9.7949747365	10.737457975	9.995527526	9.8874576835	11.255870564999999	10.724944165	9.6859602585	9.8951772685	10.159765801999999	10.483701805	9.598404365499999	10.235526984	10.610817905000001	10.477792130000001	9.8278864935	11.30995172	11.167466475000001	9.5685415835	9.912540902	10.141171559	10.1429218755	10.5333268005	10.282585817000001	10.176240515
ABCF3	13.95439337	14.11324665	13.3289916	15.01516074	13.62584093	12.80125979	13.21892511	14.22478712	13.6432312	14.93421203	13.84418998	13.68375287	14.75754395	13.05202342	14.61838129	14.00122274	13.66136939	13.91091636	13.27823022	14.95368916	13.02326216	12.45340414	12.99183083	13.81441553	13.91430936	14.191681099999998	13.36083449	13.49639626	13.05442395	13.09826919	12.80294138	12.92394981	13.65504992	14.41894061	13.24051296	15.04347183	12.9960086	13.35241672	13.83126456	13.04257527	13.63514997	13.11794684	13.22314009	14.22377128	14.29390177	13.60849327	13.96062914	14.62123614	13.39072947
ABCG1	9.434938991000001	8.023025849	10.65646094	11.65307573	8.095351044	8.884581119	10.90438018	9.112683964	10.96199154	10.1762465	9.919047452000001	10.01285914	10.49226532	9.496807199	9.921185000000001	9.881365798	8.980357123	10.30674798	8.893339052	13.31153069	9.765694129	9.067105018	9.99790386	10.09119874	12.43701895	11.21270413	11.42453895	9.987895702000001	10.85680724	11.05334364	12.04320176	10.38802032	10.16447465	11.32052131	11.7829654	10.70663987	11.33449446	9.962364912	10.06531135	14.97832795	12.48594701	8.57855264	10.10838218	10.47557978	10.24487173	10.92747265	12.37209664	10.29777839	11.07100885
ABCG2	8.545696588	8.681862798	13.07295435	9.816944925	8.421596356	9.055319133	8.489839431	15.83837188	10.50062731	10.66069645	11.55324485	9.973538432	10.10704421	11.43468162	9.564163832	9.572095878999999	8.277252265	8.11145525	8.973914933	12.09579147	8.664057145	8.299429004	8.965505918	10.20790789	10.45815065	8.419762874	11.36230501	10.55424328	10.89215416	9.942450522	12.03520927	11.13375384	12.72779808	10.61719398	9.905114856	8.715722099	11.18186567	10.59314304	10.04101956	10.19044969	9.151862649	9.217100754	12.30440419	8.333417075	8.438167312000001	9.629195908	10.70759192	11.99032174	8.627223629
ABCG4	7.690492325	7.59460466	7.934051632999999	8.29380623	7.992847395	6.99667432	7.411170649	6.817943176	6.827998406	9.372278755	8.539068852	6.506945806	6.846658422999999	7.282191771	6.670187185	8.818453486000001	6.774944491	6.958065095	9.135030467	7.778184349	7.753543864	6.628782317000001	8.058348143	9.293470054	7.4964811010000005	8.246411571	6.8609935029999995	8.735282564	6.751088731	6.820480093	7.156136478	7.024702313	9.91758841	6.908003084	6.969417883999999	6.925766453	6.808633931	6.919803914	6.70760008	6.793695635	6.653513597000001	6.667469985	9.029986852999999	6.792920385	7.094111709	7.740448076	6.923292691	7.078367765	6.559607286
ABCG5	8.15720809	7.213893486	6.578186035	6.967256459	7.702518119	7.218343062000001	7.0507932989999995	7.738022681	7.004787303	8.218443059	7.185036633999999	6.995821348	7.161916132999999	7.258726772999999	7.159587362000001	7.450587146	6.729083186	7.03274212	6.744087525	6.630142362000001	7.164521129	6.823777138	6.892527964	7.300380112999999	8.526208511	7.400547716	7.671429998	13.19322122	6.875713854	7.047528752000001	7.0133162979999994	7.118245518999999	6.983663214	6.73250808	7.6479721739999995	7.069309712999999	7.247906284	8.152555671	8.453323272	6.7148351129999995	8.250877544	7.088906952	6.8305049460000005	7.407200395	7.492855736	7.723868785	7.365976687000001	6.959345047	7.201761787000001
ABCG8	6.1238062939999995	6.615997711	6.4893289	6.227952901	5.970714263	6.311571915	6.129368235	6.191106509	6.16112198	6.228808107000001	6.140155496	6.251082232000001	6.4294769789999995	6.082241821	6.333643877999999	6.163723618	6.375381702	6.470673641	6.800593041	6.160853029	6.422436879	6.301866567	6.220234015	6.104370403	6.399839045	5.921569197	6.010636547000001	6.760368742000001	6.346012732999999	6.195736472	8.107696959	6.2782307379999995	6.469717459	6.358393631	6.063916272	6.404361585	6.154001688999999	5.6990671079999995	6.1941610460000005	6.292481402000001	6.1389597270000005	6.039341703	6.284008955	6.1184070429999995	6.658789945	6.59645035	6.457894822999999	6.183684102000001	6.259085702
ABHD1	9.814524722000002	10.069655897	9.4937093735	9.884104493	9.052995648500001	8.923624374500001	9.754875568500001	9.500780027	9.210236417	9.7311549255	8.894109476	9.257588587	11.0473073115	9.1240371695	10.222143927000001	9.9595193145	10.2231147975	8.6304062505	9.850830201	9.167835672999999	9.850055316999999	10.6968916895	8.953169723	9.414765487499999	9.524630743	10.1343930335	9.4300412485	8.617407708	8.195940919	8.4361328345	8.746088189	8.256220236	8.1861756195	9.4293535745	9.535466832000001	7.9542986985	8.526137192	9.5541438865	9.8182949965	9.519679841999999	9.5847489585	9.365937044999999	8.839753883	10.183258638	10.344281998	9.5053890605	9.797939259	10.2825530255	9.9984303
ABHD10	11.007932017000002	10.071973675	10.413726024	10.587279661666665	10.247410659000002	10.802910719666665	10.393044221666667	9.640912270666666	9.951369221666665	9.292942722333335	9.987213177333333	10.746617832333333	10.551104952333334	10.239316965333332	9.433747504666668	10.021318213666667	9.749537597333333	9.933118433	9.937541900333335	9.599695025333332	10.291107595	10.055426705999999	10.407058355666667	9.574813012666667	10.179009772	10.904514740666668	10.333426287333333	9.459735883666667	10.225026891333334	9.816187480333333	10.448417275333332	10.232333348	9.721638485	10.677190103000001	10.292415394	9.244085564999999	10.432129700333334	10.215236882	10.017185187	9.478943817000001	9.714476796333335	10.723482939	10.972842705	10.784702741666665	10.389304619333334	10.824618660666667	10.612828215666667	9.738677316999999	10.229656379666666
ABHD11	11.617334492333333	12.420238678000002	11.473285880666666	13.595095693333333	11.185821458	11.280093173666666	10.972463601	13.658667437333333	13.375329626666668	13.485126401000002	13.138093466666666	12.965545013333333	13.194233753333334	14.578974916666667	13.250708596666668	12.412487063333336	13.635064667999998	12.816342178333334	11.339513829333333	11.525373339666666	11.637343766333332	11.541078785666665	11.735431383	13.490038975333334	11.536022510999999	11.727677249000001	14.049721423333333	10.841007273333332	11.523328288666667	13.810899130000001	11.654791107333333	11.935278623333332	12.216608940333332	13.711287606666666	14.762982739999998	12.037449941333334	14.96083591	13.99710623	13.700277376666667	11.998915568333333	13.056869768666667	14.414847823333332	11.448597931	11.482222307999999	12.186327618333332	11.234000439	12.158768884000002	13.461492903333331	11.805707962666666
ABHD12	13.719703335	13.431227934999999	12.350297415	12.5121085	12.007765845	12.434832709999998	12.400603725	13.59742339	12.804925765	11.451308130000001	11.90087373	14.55993358	13.31347472	11.882017770000001	13.05800052	12.259117849999999	11.162348451	12.569201225	12.82311561	13.457949175	11.575464445000001	14.05515854	13.63352965	13.45968197	14.23754096	13.684259704999999	14.733700735	10.648645305	12.921791675	14.41789477	14.38355508	12.964339095	11.328448245	13.503117565	13.961778639999999	12.35816214	14.103377394999999	12.290215215	11.83341206	12.019497845	12.0233551	15.10694566	13.148107379999999	13.376416540000001	12.35460892	11.474584305	11.187759080000001	12.73402765	12.873536935
ABHD12B	6.3989851579999995	5.9401141189999995	6.61213627	6.366967977000001	6.476726145	6.79056112	6.355033225	6.38589727	6.558555105	6.381169036	6.265016608	7.625120634	6.648102424	6.003997255	6.355958825	6.459057597	6.443853522	6.2809491060000004	6.418337273	6.2734154879999995	6.414189061	6.384088488	6.488237347999999	6.307764285	7.471400136000001	6.6374006660000004	6.364119605	6.334442577999999	6.2631930670000004	6.229863233	6.4951723789999996	6.38185758	6.312559998999999	7.235608479	6.541275612000001	6.264933374	6.566351325	6.996276967999999	6.650002407000001	6.144036097000001	6.461032434	6.402523255	6.51594481	6.3775609179999995	6.290172535	6.601546391	6.3716618689999995	6.34473916	6.514030346
ABHD13	10.197751826	10.050434457333333	8.937234032	10.173847939333333	10.579150639666667	11.276230536666667	10.815531336666666	9.671419044666669	8.773137338666666	8.514532984666666	10.000332464333333	9.662554281	8.644998062	9.115932341666666	9.347085808666668	10.052746212999999	10.916869240000002	10.398229643	10.395900616	9.600673823666668	10.434049288333332	9.910076113333332	11.01383712	10.918189260666667	9.746749454333333	9.215825854333332	9.277654375333334	11.176128966666667	9.568537165333334	9.369128352666667	11.170825283333334	9.947883646666666	9.970495791666666	9.790147480333333	9.050210628	7.755539926666668	9.100509830333335	8.973329285666667	8.755345786333335	10.654242970666667	9.949632283333335	9.492564645333333	11.082622989999999	10.283159038666666	10.603089786666667	11.024193095000001	10.315137999333333	10.587653109	10.936292583333334
ABHD14A	10.66546584	11.15015071	10.24046014	12.21820796	10.46510179	10.27785233	10.73036966	10.55900332	10.321201199999999	10.41279007	10.802786099999999	10.17708151	13.25082109	12.28663896	11.97406433	11.29192084	12.47126307	11.66484791	10.74383184	10.02235492	10.60051288	11.6930573	11.32196153	12.02628484	10.85281877	10.99188306	12.42460098	10.56138631	10.55083068	11.06927233	10.4041403	10.43125696	10.91564579	12.23038623	11.31235377	10.14719118	11.46356498	11.938949699999998	12.26467874	11.1006141	11.69972994	10.935806699999999	10.23617864	12.70345909	13.29423074	12.09333322	11.88993618	11.6826772	12.75977279
ABHD14B	8.929631023999999	8.878974554500001	8.829209021	10.911939855	9.3231337725	9.3110601015	9.735015391000001	9.691189808499999	8.75195161	9.393554295000001	9.719314164	8.7229860515	10.557071082	10.269888844	10.084543393499999	9.283650163	10.037718273500001	10.6967402395	9.159250174499999	8.4880709595	9.492657683000001	9.558198556	9.992551995	10.070320318499999	9.211508382	9.527465699	10.828417488500001	9.334392577	8.616723131	9.9930625235	9.203416082	8.942100252	9.2084521845	11.0963053555	10.097737331000001	8.8886696205	10.2031019055	11.518537743	11.245616243499999	10.289048833	10.837314523	10.472336824500001	8.7118197585	8.8722801515	9.2063060825	9.34966752	9.5477984995	9.151348359	8.9202745605
ABHD15	9.312111427	8.393047271	8.544610912000001	9.929270564	9.239095511	10.38662167	9.719145214	8.8401259	9.809420988	9.907622962	10.67497956	9.071980643	9.233311787	9.602537092	9.186564862	9.711258395	11.38226677	10.45320953	9.571092973999999	9.676138632	9.762824792	9.62119288	9.855199715	9.870790948	10.4569546	10.0736483	9.952834167	9.954162232	9.611978758	8.952786177	8.910426059	10.41102566	9.813625655	10.43384359	10.50708948	8.499891952	10.36360911	10.45935335	9.667566812	9.823178448	9.430209188	9.097400443	9.618230457000001	8.665233197000001	8.071582128	8.356388023	8.576259227000001	9.572093806	9.38016143
ABHD2	12.942617716	11.584450164	9.8439063152	10.2704933156	10.4071613416	11.825422703200001	10.0307499864	9.071238873800002	9.388718047800001	9.137401523400001	10.037790166799999	9.927643504399999	12.320787922	10.0844148366	10.493622746	9.593416528199999	10.0515311712	10.088380292	9.2460571306	9.804305948800002	9.899609896600001	9.863095773	11.120941948999999	10.255016475000001	11.5442121662	11.519822141999999	12.151197413999999	10.7534371356	10.1467276328	10.7452547552	10.7378111444	10.738130299799998	10.213836391200001	9.7217366994	11.0898580524	10.4629344028	11.2510853924	9.862082813	9.807963828399998	11.1965791776	11.082072433	9.605076155	9.5484701302	13.082341997	13.5234463856	11.6620736448	10.816555773800001	11.8730307942	12.745929918400002
ABHD3	9.620349662	10.02575217	10.29443671	10.42571433	9.149006643	10.78079684	9.164745588999999	11.36829148	12.05486434	11.26943151	10.76650999	11.16693644	9.137643468	10.71485078	10.52176331	9.828001265	9.266328278	10.07895361	11.23399925	10.1897684	11.043361500000001	10.71984295	10.24945928	9.243203957	11.12378971	10.14435503	11.17246403	10.44646807	11.74236277	11.01868367	11.51045852	12.01878106	9.917094882	9.731934488	10.85190594	9.953963886	12.07720422	10.38450429	10.220266699999998	10.04743515	9.166555283	10.36177982	9.984521996	10.37928428	9.713709567999999	10.48121057	9.852970015	11.01484014	9.055438817999999
ABHD4	11.55768131	12.32674562	10.81531601	12.77198259	11.09959486	11.27240912	11.57409629	11.78079691	10.51029603	11.61455261	10.81237171	12.61837124	12.98318772	11.43634174	12.18453586	10.96082002	12.51754387	12.34145581	10.72486344	11.75369236	12.4385153	11.18896553	10.44832395	11.23808502	11.83424657	11.31749454	12.40339698	12.67962923	10.97320232	11.57442935	11.36253353	10.47802122	11.494319500000001	12.42329158	11.84808893	11.75003619	11.8760153	11.48004819	12.00119617	11.92964783	11.9444222	11.28006702	12.46209984	10.95662442	12.17568638	12.42277781	12.6057319	12.29864888	11.97674601
ABHD5	12.96890311	12.92202206	11.90121703	12.83107901	13.41371253	13.48186744	11.85338445	12.72988976	12.17087074	12.63152306	12.98713141	12.0693421	12.66590213	11.11255735	12.57504561	12.27490211	11.15525607	12.18588352	11.73341023	12.95275002	11.33325856	11.25802177	11.77330603	11.23688573	12.35065535	12.3086901	12.02449229	13.11315813	12.46025188	11.69314267	11.79357306	12.60115334	12.05617932	12.13499615	11.56137446	11.73791727	11.40590611	12.00859194	11.73525773	11.45926319	11.81288483	11.45617819	11.47670356	12.71942669	11.54101295	12.24996622	12.38278298	12.85358809	11.75893561
ABHD6	14.74584527	14.77265814	13.30116278	13.853435099999999	12.79295397	13.14868664	13.33669982	12.88884519	11.83999737	12.61070648	13.136347899999999	13.36285288	13.96426894	12.66430438	13.79800487	12.96739037	11.11828302	12.6154204	14.03977206	13.47083949	11.22236245	12.9881008	13.79418726	13.97531156	13.71705723	13.89108821	13.67089947	15.42085044	11.99642073	12.36444171	13.59884839	13.56954725	13.07692054	13.01740034	12.81464035	12.1836364	13.78812805	11.62903108	12.0077422	12.93599221	12.25969707	10.83709403	12.16944735	14.93870182	14.93547826	12.89335409	12.56927775	14.25983707	15.20549885
ABHD8	8.071440629	8.061714773	7.99049845	9.984879471000001	9.415418832	8.71147054	8.593682719	9.31586416	8.65075324	8.816506923	8.644197185	7.810480505	8.794933582	8.268619871	9.308853807	9.106896078	10.0183531	9.460088419	8.387416187000001	8.098748932000001	8.171597577	8.313125985	8.390099509	8.785996095	8.653044805	8.841992272999999	9.301018217000001	8.183671087999999	7.907604578	9.210930147000001	8.764588325	8.029649434	8.432730891	9.122949429	8.126899518	8.799396104	8.586598079	8.57957057	9.085983608	9.233946558	9.943267547	8.366124487	8.376916269	8.447759891	9.172975436	8.861458414	8.877788679	9.267215449	8.501593404
ABI1	11.916608131	11.628297426	12.35670437	11.987850086	11.6231827705	12.516233145000001	12.891670135	11.8736199555	12.00707594	11.859569624999999	12.314808580000001	12.78328183	10.557446973000001	11.588881645	11.2216697945	11.262914294	10.924040178999999	11.8462842505	11.6224304635	11.174650313	12.1777079695	10.992228857499999	12.1415562	10.918503666	11.636246122	11.4918544585	11.122403985	12.26789925	12.17436887	12.338810485	12.043124670000001	13.113143205	11.095815802	12.31778068	12.334942645	11.686755179499999	12.229658279999999	12.051092650000001	11.931549095000001	11.433644203	10.8094738545	11.2919618225	12.403139535000001	12.36921875	10.95212247	12.33288511	11.6423371595	11.18995386	11.179700756499999
ABI2	13.043610000000001	12.821193325	12.653434885	12.169098315	12.188324465	12.04221803	12.613177605	12.908136859999999	13.666874695	13.542022995	12.94649674	12.568782890000001	12.099590115	12.961071965	12.595839345	12.72681699	11.57769347	13.15111135	13.06171863	12.918965660000001	13.216106714999999	13.340679585	13.418676139999999	12.73569414	12.5714761	12.741184324999999	12.737949355	12.293650085	14.189988825	13.719929245	13.463311955	12.637040265	12.673319645	13.167465785000001	12.326774675	13.273332230000001	11.96211355	13.35926678	13.101178865000001	11.845559045	12.295795545	13.11393245	13.927479605	13.639020205	12.99213448	12.461704035	12.369465085	11.489936295	12.6241126
ABI3	8.185535687	8.057096462999999	8.135230398	8.374284315	7.651225909	8.189765662000001	7.846640235	9.116589234	8.838893849	8.405776305	8.422182449	9.247224341	8.075909137	10.10586439	8.51324575	7.932477873	14.44029792	8.190877121	7.6510436770000005	9.105098089	9.111766161	8.034506363	7.842051967000001	8.456321867	7.995284797	7.4172650110000005	10.05175751	8.882599403	8.078336284	9.588676791000001	7.902975962	8.141537987000001	9.639063552	10.61936834	10.09080611	10.78845039	12.88975568	10.1085025	9.213259196000001	8.803173443	10.05438128	8.67056838	8.035026594	8.001744879	7.888165541	8.89273863	8.358051263	8.398891539	8.731524817999999
ABI3BP	7.39212647	7.6563408245	7.9140149855	9.209041178	8.4577895055	7.7018319725	7.842805668	7.6241238995	8.672064369000001	7.583451001	8.5055717945	8.1278261615	7.981457408499999	9.3626341565	7.3565730945	7.7514082865	8.3027780545	7.9747893375	10.98803264	7.742731362000001	8.2326688565	8.575393912	8.9701619515	8.193689976	8.573682033499999	8.7225165065	8.0445892605	8.312477885499998	8.8754838445	7.6200863185	7.662513206	7.9716160935	10.072530887500001	8.557469237500001	7.03479581	13.51448027	9.281108879	10.242372532000001	9.616784633999998	7.970871015	8.208295399499999	7.5922401065	8.1542004085	8.3514062195	8.6187236545	7.5565271675	7.6176408135	8.41791921	7.965225215
ABL1	8.738972581000002	8.7666747084	9.1160499576	8.575369209	8.820873198000001	8.6705017524	8.8306373168	8.928147527399998	9.1021752826	8.871034805799999	8.8834056256	8.750379949400001	8.663295466600001	8.583984611400002	8.740089214600001	8.7365827382	8.305458982800001	8.728309701	8.690417789400001	8.634126931800001	9.111785254999997	8.3240577686	8.8064642336	8.922977641600001	8.44138431	8.6129604946	9.0958009652	8.394846538000001	9.2689126304	9.2228118352	8.6751142706	8.9223996812	8.6968519246	8.963849145	8.7885513404	9.536875504600001	8.8987139552	8.984469140399998	8.9306268304	9.113035121600001	8.99317675	8.7667940512	8.7241271208	9.2163990028	8.762446372800001	9.072801935800001	9.021999406	8.563812431399999	8.8372171964
ABL2	10.791973493333336	10.574452103666667	9.841394913	10.116674806333334	11.048054899	9.871149777	10.035877044333333	10.405773273333333	10.465630691333333	10.585582533999998	10.032410786666667	9.406635403333334	10.102908185333334	9.747598538	10.476989132	10.464240949333332	9.503860922666666	9.535390722333332	10.565230929666667	10.685768188333332	10.543928494	10.052213448666665	10.076420009666668	10.392644575666667	9.491721255666667	10.110307446333335	10.018847560666666	10.275732307333334	10.574214398	9.941136052	10.155314302	9.747963228666668	10.486440975666667	9.663649131333333	9.663541637666667	11.400592441	9.962391398333333	10.322617708666668	10.211782291666665	9.701344870333335	9.910633515666666	9.576396532666665	9.841070418666668	11.082142292	10.866907052666667	10.362535267333334	10.742375601333334	10.451659958	11.499772429666669
ABLIM1	17.308168600000002	17.41152186	15.95460709	14.87157901	14.797466	13.97107327	15.75821847	15.12138331	13.69743558	13.88849259	13.51106174	13.41636044	15.67260961	14.69194262	11.80880952	14.91447667	15.713327900000001	13.22125236	13.49865739	13.46715696	12.87867463	13.05716142	12.31871705	13.32257491	12.75310894	13.98342138	15.84425157	17.08912292	12.44787906	14.42219463	15.82227136	14.71967247	16.22115588	14.11767925	13.77614062	14.21538311	14.54721534	13.36226602	13.4214411	15.39084277	15.91010225	14.5167991	15.54271681	17.21612364	17.83673979	16.67413071	16.29552696	14.74771052	17.60903819
ABLIM2	8.024441385	8.849663852	10.12263338	10.5869815	8.558512032000001	9.138148109	12.43751623	10.33391169	9.85567966	13.14120821	12.84805802	9.632415736	8.81223283	9.647010542	7.859822379	10.2285824	9.625040241	11.72370137	12.45754905	11.07373457	8.837122243	12.33852497	12.38209033	12.29015994	9.468150364	9.093131637	8.917583662	15.21239485	10.86532622	10.10517042	13.38956815	9.528814039	11.28160524	9.582027855	9.309303779	10.48519745	10.74030293	10.28005084	9.950034147	12.15555999	9.155914972	8.752462761	9.677662785	8.700999057999999	9.16527228	9.675086409	7.967409641000001	11.53488731	7.961598002000001
ABLIM3	10.354853213	10.134128376	10.5042920325	9.317774231000001	8.795364163	9.205427307	8.1921032585	9.903079232	9.742105877	9.406845327	9.774822159	10.050747026	10.7075719475	10.03075735	8.6558487215	8.4981695455	9.6588479	10.2205170035	9.6240406785	11.855523093	8.357306059999999	8.9798358155	9.727028529	9.970762067	10.40496862	10.300279928000002	10.524004199	12.603745469500002	8.870202473500001	8.506946647	8.9529805065	9.9758398705	10.862557671000001	10.1997527135	9.024283639	10.821490424499999	10.741191732	9.113709145500001	9.0810791135	12.0898424035	12.566339272	10.07791441	9.9800484565	9.121273203000001	9.5689015675	9.571029833999999	9.7489729985	11.4704490125	8.484757929
ABO	7.570250315	6.9213115610000004	7.126938373	7.235498949	7.421834866	7.538607944	6.971382617000001	7.24968655	7.048816111	7.285757545	6.979110469	6.90658918	7.647956953	7.144232381	6.879559105	6.871934033	7.364245903	7.053435905	6.874706832	6.823066969	7.560897286	6.852005596000001	7.052048946	7.128568727999999	6.969609042999999	7.508732016000001	7.617882565	6.942763477000001	6.780559717	7.209227879	6.898626308	7.0763852389999995	6.690587107000001	6.8371796929999995	7.677521091	6.624106466000001	7.3062471239999995	7.38958565	7.2890555820000005	7.129490504	7.807203436	7.150085783	7.164025735	6.925773746	6.9211322939999995	7.218774297	6.931681329	6.596726400000001	6.740982594
ABP1	7.58128373	7.692229722	7.739138701	9.296815788	8.027024177000001	8.189754012	8.024599307	8.157033559	7.991103578	8.83362844	7.683546755	9.935533711	7.729187733	7.411969725	7.602283231	7.293302906	14.81024834	7.409664596	7.287435319	7.689795929	8.68320649	8.036371512	7.77808947	8.266957101000001	7.76585485	7.614435577999999	7.437684621	9.194991052999999	7.96209819	7.426415297	8.039202889	7.506468247999999	7.755458316	7.693040037	7.450381825	11.21275087	7.424451425	7.360928962999999	7.617248162	9.02109072	8.051183961	7.880795855	7.667801578	7.4296781979999995	7.506104972	7.5896074229999995	7.7475452229999995	7.372260296	7.618565835
ABR	13.73874251	13.90153255	15.435519199999998	13.61566058	13.319409699999998	13.57704567	14.77946177	14.04546251	13.22420017	14.826038500000001	14.4213214	13.50861889	13.68115252	14.24164607	14.15306771	13.6588119	14.72722562	13.93424257	13.37959654	14.02584448	13.98418991	12.76492171	14.61514435	15.45965302	13.65953184	13.73805207	13.0874854	13.69312054	13.21579071	13.78456543	14.41954091	13.54336073	14.69560022	13.72483791	12.98857208	13.14244355	14.43423326	13.78972296	13.92033968	13.98942878	13.41109798	13.56090819	14.43642818	14.95786136	15.27001874	14.89065551	14.92845544	14.28286232	15.33268653
ABRA	6.741099291	6.7183999629999995	6.037480616	6.803320952999999	6.639284673	6.343454172	6.2114717520000005	6.275161163	6.19464266	6.210267268	6.298056214	6.2707683439999995	6.611969196	6.246224422	6.640396107000001	6.685505057	6.195618093999999	7.129577423	6.721663352	6.224672806	6.204304982999999	6.497566668999999	6.3422573689999995	6.4336996939999995	6.389969903	6.66782092	6.430824532000001	6.265460337	6.234148558999999	6.416862308	6.554834706	6.509748854	6.951927499	6.273736481	6.62724242	6.186827667	6.428436044	6.447703216	6.458858267	6.351329002000001	6.427223515	6.0736603989999995	6.3953655860000005	6.379145174	6.35731448	6.595833817000001	6.707065621	6.408342633999999	6.312828551
ABT1	10.66181148	12.01199061	11.95408181	10.61914582	11.94760433	12.22277911	10.67869145	9.896558812	8.849845075	9.576199908	10.47612118	10.13589895	10.91299339	10.2555772	10.08962879	12.07783365	12.77367669	11.76165911	10.74877053	9.939825613	11.26588904	12.13565858	10.93506263	11.37040853	11.81201031	11.55692065	8.951102817	11.26465008	10.28956347	10.35966426	11.05006125	11.04895352	10.32845638	9.743231587999999	9.97900035	9.828282343	9.033044316	9.403107778999999	9.554979476	11.93998405	11.27481627	9.589787003	11.10275878	11.2755869	12.55201335	12.24994135	11.95657185	10.958225	11.562486300000002
ABTB1	8.888350487	9.2142136695	9.625664336	10.508807549	9.648160421	9.256664474499999	9.539982230500001	9.6077929575	9.096328412	9.780308456	9.5704533965	9.242498810499999	9.52015915	9.373212967499999	10.699943224	9.823821488	10.5204477095	9.8494895185	10.1495459495	9.202935065	9.5158324495	9.5906240785	9.6068135155	10.4091511815	9.1864573595	9.277731082999999	9.919320037	9.500100423	10.230447834	9.844096092000001	9.804752183	9.959938756	10.231321498	9.249725221999999	9.0015761395	9.72803444	9.9941006315	9.7236782885	10.0115751705	10.0503084375	9.812467805499999	9.392575981	9.1713088315	9.574447456000001	9.837079673	9.806762844	10.685388025	9.968266754000002	9.6683939495
ABTB2	13.57029511	13.70335099	11.70595863	9.746509258	11.44539803	10.50440334	10.68490542	13.08354601	12.94809638	12.98169174	12.32747571	10.49812022	10.52725603	10.43527545	9.688656055	12.736804	11.68634592	12.47152847	14.99830179	10.86045462	9.625513243	11.09282188	11.22498476	10.33488046	11.13053156	11.98334017	12.85346144	14.77697737	10.00211626	12.29719884	13.373242999999999	13.08941699	11.21347145	10.846851	10.97744611	12.75074534	11.48161406	10.87253074	10.51347564	13.76703651	11.59086128	10.74019851	10.52892974	9.161360177	10.129541	11.03739314	10.91890715	11.58724414	9.917858155
ACAA1	14.519483625000001	14.629285655	13.359969555	13.036940895	13.349872009999999	13.849698799999999	13.239880209999999	12.172279813	12.85008476	13.161590005	12.728846085	14.04592964	14.999984775	13.734595095	13.659299015	12.974142310000001	13.120020865	13.456641915	12.280389175	13.61156896	12.868965637	12.73156883	12.873226165	13.364489335	13.236726285	13.329071965	14.129222805000001	14.335230825	14.036124845	13.33305635	12.73074366	13.105270685	13.4561582	13.38263254	13.57391093	13.208814395000001	13.56347503	14.605325610000001	14.60260377	12.730813229999999	13.287008085	13.76018701	13.258810234999999	14.958720605	14.680093555	14.40671728	14.054555615000002	13.85964099	14.702847770000002
ACAA2	11.31161451	10.8212848	14.15083229	11.59813013	15.05761729	14.461703	13.63233411	16.28483347	15.40542667	12.03514861	12.96655697	12.52569412	10.09976662	11.69179317	13.25547458	12.986199800000001	12.75790077	12.76101692	12.69516648	12.219047900000001	13.50431836	12.24117297	13.60414412	13.81434299	12.21619038	12.74952922	10.7948593	16.68332952	13.45130752	10.81857712	13.68451494	12.86741466	13.60091392	10.29250114	11.85447306	13.4492404	12.53220814	13.02627062	12.72121742	13.20070475	11.01401973	12.3444763	14.24554431	12.68105011	11.14719796	11.03207819	11.54760695	10.95185958	12.14704955
ACACA	10.3500774725	10.497256956000001	9.798714538999999	9.7958283245	8.670288497	9.230850339	8.0872340195	9.5100510205	10.3083659795	9.390669059	10.371523292500001	10.010084032	9.8985662645	9.455435256000001	10.803191168	9.005950842499999	7.6390376185	9.7427842905	7.6766707355	9.468758524	9.6421305615	8.284138822500001	8.979962778	8.899111980499999	9.929627396499999	9.976235881000001	11.590154380000001	7.7720745010000005	9.812074741	11.14896905	9.122965445	11.455156375	8.9764051465	11.0684382	10.2652760995	9.463476128500002	9.160667943500002	10.7515012265	10.990859385	8.9341629675	10.227880591000002	11.030975565	9.2613848035	9.1851924005	8.41101027	9.886486568	9.7414310755	10.1204429965	8.418527256
ACACB	8.323506254	8.515725666	7.058381605	9.49764097	7.708456535	8.046301324	6.945569181000001	6.979458	7.042897802000001	8.45720558	8.190751443	6.2336709	7.257058852999999	7.178707081000001	8.140411318	7.191330893	7.6043368970000005	9.341545058	8.252554592000001	6.89266488	7.332782455	6.658162523	7.4529764620000005	7.440769544	7.9847859660000005	7.27539623	7.102382812999999	8.372337899	6.959889351	6.49291648	6.909075572000001	7.012383327	7.236788109	7.685434913	7.057344859	7.140637196	6.819825195	6.723339765	6.729544511	7.676307647000001	6.797034192000001	7.058497019	6.811258262000001	7.59674353	7.3720019510000006	7.1087587	7.226927161	7.306289877999999	7.02085414
ACAD10	8.764796958	8.821782682666667	8.791580772333335	8.214402627333333	9.206631709333333	9.429263489999999	8.146617660333332	8.419533753666666	8.843372449	8.586008810666668	8.569725805	8.624512873333332	8.580038617666666	9.127930349	9.33954764	9.020837477999999	10.059299934666667	8.407530007333333	8.086636056666665	8.640624726	8.607379806	8.307306601	8.047129441666668	8.323653857333333	8.379332542999999	8.616975578333333	8.422248039333333	7.990880613333334	8.175121493333334	8.687349011	8.145118119666668	8.543159951333331	9.010103358333334	9.162331566333332	9.186637917333334	8.355465366666666	8.289101928000001	8.747731457	8.797374846666667	8.291222563666667	8.823827583333333	9.830261629333334	8.177524255333333	8.831219026000001	8.321010069333335	8.324366359666667	8.184692869	8.237518431333333	8.845433388666669
ACAD11	12.0528104	11.12811951	13.22050397	11.97058727	11.10465825	11.41503657	11.7981821	11.88115463	11.32386609	12.95028808	11.40327399	12.41189089	13.84099619	11.01810197	13.55388596	11.41668847	10.57427424	12.13817133	9.758117676	13.64353064	11.39086586	10.49220839	10.64052825	11.8476438	11.52397271	12.97233714	10.40112192	12.07650475	10.897972099999999	10.25100352	12.00936121	11.004781900000001	10.74900924	10.8965289	11.67187276	12.317459800000002	10.72903944	10.34583117	10.83211099	10.20172589	9.135416112	10.75651628	11.16283633	13.54795948	12.51658725	11.99536166	12.71086893	12.35020719	13.24596027
ACAD8	15.945169045	14.253072320000001	12.822015409999999	12.36511264	12.0514634	12.70675461	12.250752965	11.929139935	13.638309809999999	11.904127475	11.2339178855	11.063326489	14.10710697	9.7427579555	11.0641712265	11.069912655500001	10.985911805	10.9035767815	11.2246758845	13.00655663	11.5017788665	11.085897469999999	14.295196555	13.831159695	12.583255905000001	12.83142341	12.299509345	12.164634920000001	11.9944968	10.8744246405	11.746489555	13.156123515	11.87878089	11.48993951	10.984227258999999	11.223433069999999	11.672191685000001	11.237334315	11.21067082	12.075015149999999	10.782910095	12.20682175	12.311431455000001	15.82725329	15.15483712	11.61475046	11.370908554	14.331241915	14.470190645
ACAD9	12.647947230000002	13.318095135	12.7113607	13.860408580000001	13.279283585000002	13.085927054999999	13.198169345	12.909758790000001	12.69315686	13.282146874999999	13.20876195	13.489918415	14.168631690000002	12.979974235	13.91233761	14.302609154999999	12.04682842	13.140340680000001	12.711210735	12.686895496000002	13.531871315	12.574291075000001	13.22418787	13.16765062	13.050784029999999	12.85830678	13.214178335	12.50563715	13.5520322	12.632436035000001	12.870421924999999	13.336872145000001	13.41206305	13.095263235000001	12.954875275	13.60294347	12.87108358	12.971532705000001	12.928533434999999	12.187315484500001	12.93524235	13.702061364999999	12.999694762499999	14.3544335	13.590494605	13.523627455	13.4486375085	14.188493895	13.683850275
ACADL	10.87849661	10.71433889	8.664445545	9.728172423	11.96227785	13.13170423	8.138247068	8.101509061	6.800619939	11.28297141	11.23929141	10.51267831	12.30925078	8.026867896	11.6266594	6.853083674	6.487028736	7.235105657	8.439750865	12.25166849	7.992135947	12.24242489	11.51694744	9.716747587	13.07379825	12.16384731	13.53521896	7.653838727	11.19094983	6.968396823	6.664114822	14.52898025	12.52771885	11.48282903	12.93081223	10.31323841	12.3862436	6.543324308	6.995381245	12.29578174	11.59841538	12.52370242	12.09771711	10.16348418	8.440287954	6.8338349879999996	6.461188353	14.6645242	8.535510316
ACADM	11.2123255	11.29440657	12.83362079	11.91836063	12.20453693	13.43472485	11.354190199999998	13.7448109	12.80101557	12.58353825	13.15997441	12.93002488	12.36996379	13.08385426	13.79126044	12.18946905	11.38016213	13.22440236	10.48728873	10.79904091	12.2832791	11.0009825	12.94368584	13.64507051	12.91806281	12.14787735	11.4349824	11.87494233	11.72903963	13.61477596	12.07507998	13.37519871	10.97723314	12.19218795	13.21191441	12.66584776	12.58932045	12.10778848	11.4764278	11.92527537	11.3055818	13.90628999	12.64753753	11.76904958	11.53965072	11.15113613	11.275002	11.38819813	10.88681473
ACADS	7.676986402000001	8.003219918	7.313036927000001	9.640992301	7.32949677	7.297815751	7.961259727000001	8.056652732	7.360270882999999	7.302192917	7.3765382829999995	8.697345152	8.29420658	9.364621702	8.316112755	7.707022876	8.209760764	8.127261543	7.305296622	7.387172907999999	8.642748797000001	7.676934448	8.37543456	8.624045533	7.7981859	7.6653153320000005	8.886933897	8.872435596	7.4564438289999995	8.432709644	7.812289513	7.338939506	7.657079405	7.802663573999999	9.253315855	8.535440945	8.462482681000001	9.761860655	9.67417801	7.955024825	9.153437497999999	9.174167087999999	8.266926481	7.208744164	7.520922089	7.559310481	8.840857085	7.4040770479999996	7.591137217999999
ACADSB	13.940790906666665	13.607624566666667	11.599686358	13.378661523333333	13.185338453333335	13.913429133333333	12.120004076666666	11.165222090666667	11.479186083	13.186800216666667	12.68862154	11.355844133333335	13.627991413333334	12.9695198	12.10751169	11.932342193333332	13.335173163333332	13.61526659	10.175547983333333	13.453651129999999	11.808604046333334	13.255804750000001	12.682383029999999	12.766310956666667	13.720452546666666	12.985683783333334	13.62848419	11.581466161666667	10.996869296666667	11.14704862	11.479990934	11.88381776	11.506479050000001	12.8138571	13.650329430000001	10.450226696333333	11.45381535	13.299219996666666	13.608047496666666	13.11393776	11.909590943333335	12.52692649	13.280422393333334	13.387677080000001	12.753965696666668	13.92659482	14.293758143333333	13.237479683333333	13.072071366666668
ACADVL	16.45231381	16.3335997	16.57882162	15.596357099999999	15.39801207	15.36196502	15.8229059	16.3315442	15.47614459	16.23805874	15.21083716	15.37428583	15.66074065	15.57974119	16.312223499999998	14.7643107	16.25829723	14.48384408	14.04641196	16.27695759	14.7276409	14.80792586	14.77522074	15.10879003	15.84239999	15.48974214	15.42433099	16.97295978	14.06655021	13.985571100000001	14.39437728	14.28359784	15.83830448	15.07756064	13.61108972	16.07729675	15.09028313	13.99410362	14.72671128	15.55729224	14.24143103	14.1991936	14.34495441	15.21638897	16.17603124	15.15782163	15.36534037	16.0424686	16.00008997
ACAN	8.28958386	8.074105175	7.735633653	11.57346567	8.170629938	8.179004745	9.010672415	10.46594653	8.159886622	8.217022579	8.019412732000001	7.766235138	8.24665955	10.64721022	7.790078942999999	8.099319227999999	11.98263239	8.101975449	8.884527249	9.033326556	6.741671581	8.140440379	8.353396638	7.766621037	7.803746545	8.139775834	8.677585347	8.332252528	8.455535763	8.918310041	8.104368976	8.977884466	13.25459317	9.987765161	12.66557674	9.968497703999999	11.32852132	11.53685703	11.9625464	9.331161044	9.618159319	8.524702989	8.915842189	8.045387047	9.242306589	8.764568395	8.248669285	8.683327923	8.72610771
ACAP1	8.407819208000001	8.727666624	9.043602101000001	8.926185284999999	8.6283828165	8.414187049499999	8.685632752	8.2894589295	8.1189216305	9.087455817999999	8.5169043445	8.887055284	9.175028031	8.902596883000001	9.391337559	8.0958644725	8.1832985505	8.974434529	9.2125619055	8.670604361499999	8.9672337665	8.419033670500001	7.775539341	8.0448061225	8.530906100500001	8.978921498	9.3480617845	8.190174576	8.5919069925	8.618382055	7.8365053725	8.314059199999999	8.090105918	8.5637262475	8.4162829625	8.318667185	9.27212035	8.4274628175	8.7237270765	7.902359896	8.536466757500001	9.045585997	8.8021889515	8.526922699	8.768367261	9.0669137005	9.033456551	8.9353783265	9.301183062
ACAP2	9.6173749865	9.797223279	9.9247243015	10.553922314000001	9.740203303000001	10.40645765	10.773516375	10.313659849	10.102528294999999	10.0813755195	10.412942173000001	9.3835911985	10.15423649	10.0762818145	9.611002647500001	11.0525711215	9.727543068	9.597215126000002	11.116117975	9.634155195	10.6341137995	9.5351585495	11.19472876	10.420282085499998	11.184076168	10.633711098500001	10.434521870000001	10.481490905000001	9.924064873	9.8589231475	10.116160731499999	10.38178002	8.279919725	10.866689950000001	10.957086055	10.634455355	10.062264650500001	9.824788137999999	9.921741188	9.249595016499999	9.662205983500002	9.9182406335	10.701728728	10.4971177775	9.5716628315	10.5858987655	11.0102297815	10.3325683145	9.2162884415
ACAP3	8.5133068615	8.61044671525	8.8614560225	8.58841305425	7.871662637	8.036964644	8.410404791	8.699213501	8.87274422325	8.016956563499999	7.88380030275	7.8046572762499995	8.50043433025	7.9828120482500005	8.8356381845	7.92371986325	8.21675860275	7.88144773275	8.43821250525	8.2158257935	7.9074448555	7.831430987749999	7.955775484249999	8.40863696225	7.750652624750001	7.9876892237499995	7.564463103	7.79750559925	8.018501295750001	8.5788933215	8.15798442225	7.9419640949999994	8.150588354249999	7.99892107875	7.7273517265	8.94970996725	8.153470912000001	7.55258176025	8.018556067750001	8.32636846475	8.222132042	7.97951001725	8.326581349	7.930892426249999	8.554883768749999	7.989166741	8.15994576525	8.127197327749998	7.90475202625
ACAT1	12.900782509999999	12.619694114	12.651432776	13.163669055	13.035830025	14.15312844	11.7681458205	12.9544739	13.499746655	12.450553463999999	13.312795105	13.086638845	12.3217124535	12.635265675	11.55629503	13.307527624999999	12.01465947	12.5421265935	12.8641547	13.11023009	12.597515945	11.620962005500001	14.25760589	12.69671212	9.940427079500001	10.5287493005	10.1594754495	13.66411655	13.141714315	13.52768744	13.621598839999997	13.855808710000002	12.73504273	14.067710205000001	13.3238941	12.607104081	13.63439037	13.610527585	13.55142738	11.427920830000001	12.214128209999998	14.027954025	12.9614328	12.257605775	11.469661458000001	12.82820332	13.997334904999999	11.2950278205	11.461340876999998
ACAT2	14.857085105	15.721325165	11.829337415000001	14.587171385000001	13.54072627	12.740003285	12.67991886	12.48428853	14.357722865	12.340392245	13.696704605	13.35541075	13.66151877	14.036570655	14.488933249999999	14.68543751	13.626988355000002	14.75404919	13.358797679999999	13.15982542	13.435352705	11.66090145	14.066223855	13.68967717	14.704310665000001	15.224382304999999	12.244063445	12.131697365	14.033552	12.908226685	14.31792648	14.44002045	13.693341890000001	13.562438400000001	12.41783496	13.35821466	13.653517395000001	13.765106079999999	13.70868067	12.1480316	12.74730323	14.263193935	15.259437115	14.066866525	13.038497845	14.19062907	14.286906215000002	13.088680465	12.3104373
ACBD3	12.4076912465	12.15032665	12.477731655	12.366175585	12.2460121455	13.240108375	13.182260489999999	12.49533268	12.967655565000001	12.1393196575	12.407945835	13.382019355	12.56799129	11.886811445	11.583190243	12.69476173	11.4636908845	12.15076757	13.160624465	12.72950878	12.199625255	12.74920591	13.3390477	11.992481614999999	13.436248235	12.748848675	12.7011048	13.054649340000001	12.513610255	12.763279665	13.00779945	13.620103475	11.933843506	12.79997075	13.271180359999999	11.7993153695	12.107682855	13.229092995	12.953433545	13.129412599999998	12.836961555	13.088405564999999	13.41097351	11.7764515255	11.028860358000001	12.2837697235	12.24247901	13.44801461	11.5108812
ACBD4	7.860529164000001	8.256998785	8.408919748999999	8.708123129	9.4290331945	8.824233060000001	8.333758886	8.9984916315	8.342454342500002	9.097431295500002	8.432555543	9.2529245745	8.612589339	9.569778045	9.279902534	9.756130340999999	9.703354609	8.6377050585	8.6006571245	8.381528385	9.0004830265	8.8590319815	8.425998438	9.082919519	8.753307831	8.74853075	9.3755531175	8.883062348	8.7727329985	9.0366704475	8.248811542999999	8.265854318	8.307173375000001	9.2032895595	8.9513744665	8.800882483	8.889223175000001	8.811329431499999	8.8693367195	9.751592896	9.51931109	9.189742831499998	8.916053348	8.4466496225	8.709748031	8.749185157	9.099145465	8.715365420000001	8.5294052325
ACBD5	11.77804406	11.510998755	11.548514985	12.536509225	12.564963035	12.38102986	12.0163935	12.60738338	11.7239110065	11.8158789815	12.25788201	11.11135666	11.416743136000001	10.4025724665	11.153632471	11.06858268	10.3845002095	12.081023835	10.794153661	10.461112758999999	13.008818845	10.806574413	10.826216415000001	11.2139473975	11.617731655	12.111761475	10.448679722	11.37760682	10.553777509	10.176180528	10.81750224	12.524253385000002	11.32647575	10.387146543	10.3790593015	11.812759530000001	11.011434494500001	11.37660469	11.263768655	10.837683197499999	9.81089372	9.934501239	10.64190451	11.5420029	11.005885062	11.466957180000001	11.394381792	11.90494941	11.66720815
ACBD6	11.96951749	12.433338800000001	12.21896465	13.42932983	11.66252987	11.31976181	13.13419769	11.9842047	12.27311819	12.63449798	13.08457168	11.981053	12.55496634	13.28011673	13.04816461	13.71062776	13.01862634	13.05390673	12.0111281	11.38214067	12.39087939	11.868407300000001	13.26302367	13.28628515	11.88737245	12.61759029	13.80674595	11.18199241	12.24286674	13.22610703	13.09436455	12.3269592	11.71662075	13.29866732	13.02120751	13.02064171	13.13091475	13.58676434	13.5439184	11.86338287	12.83797159	13.75335478	12.38232217	13.83789795	13.06378803	13.72636618	13.11720318	13.28062021	13.14175139
ACBD7	8.622505578	9.911038491000001	8.956738839	8.758133372	9.779907601	9.33095797	8.735123263	8.753237455	8.669513197999999	8.840906373	8.795004347	9.397747712000001	8.539935939	8.576599358	8.69882242	9.226768748	9.467657689	8.873838192000001	9.644492013999999	8.827116921	9.046801106	8.932746365	8.785564936	9.190812092	8.99347221	8.185124627	8.558638757999999	8.353062203	8.581646056	8.440762739	8.984125096	9.120926395	8.999265872	8.651843827999999	8.482540382	9.087532753	8.164360275	8.781219279	9.070183139	8.945206061	8.8340019	8.995606982	9.402015748	8.435772723	9.52371706	11.53412241	9.301780551	9.401563187	8.530269911
ACCN1	9.737379115	9.523581602	9.53998355	9.892712682	10.41450728	9.596533996	8.318995894	8.757722699	8.298763939	8.798597062	9.028605851	8.040436347	8.604195496	7.919862022999999	8.473135153	9.355474138	8.781752767	8.537459553	9.802807424	8.980059005	9.168453044	8.436945788	8.154236233999999	8.774617674	8.622351837	10.04920607	8.861830431	8.398721439	8.147838828	9.319536709	11.33764236	9.089479798	9.105446388999999	8.251561078	7.710136851000001	8.542821297	7.749014181000001	7.823554732000001	8.004003208	8.752702338999999	8.245494112000001	7.924700068	10.84132083	8.722714518	10.09260409	10.42416765	9.711563799	9.086270197000001	8.829101782
ACCN2	9.836003739	10.36705263	9.956431966	9.635011247000001	10.33684136	9.454485782999999	8.768405481	11.31928357	10.69108712	10.43739844	9.89662068	9.184645344	12.75814014	11.30313414	9.858595747999999	11.59885966	13.25231606	8.393698413	9.500083054	8.653701693	9.626892033999999	10.63371754	10.53223454	12.3045459	9.756713694	9.680941	11.74459067	7.147414395	9.654485615	9.244321167	10.24085735	6.85637005	7.264869403	10.78978321	10.25001167	7.217822216	9.453080004	9.945410966	10.02844072	9.248753163	10.30243781	10.52752416	10.65508648	11.11061252	13.12688643	10.63620729	11.57669282	8.880961722999999	11.54139695
ACCN3	7.218480373999999	6.964416829	7.443090487999999	7.433974843	7.292280271	7.180154827000001	6.964350862000001	7.540510319	7.3937228589999995	8.336788874	7.792276372000001	7.51028382	8.121643879	7.272858241000001	7.648433707000001	7.000171305	7.333390836	7.324873028	7.731798252999999	6.940940301	7.528602299	6.953216901	7.635140708	7.968826518999999	7.6679080310000005	6.941030706	7.680689791	7.2640291260000005	7.137859954	6.88865656	7.10408827	6.988681282999999	7.129139624	7.0330530289999995	6.912143725	7.976192762999999	7.254016478	7.090447534	7.52437978	7.31715583	7.060875891	7.207027312	7.240663616	7.033594044	7.039688808999999	7.626556617	7.2836112879999995	7.6448451760000005	6.9916295889999995
ACCN4	6.819201604	7.211719996	7.530581226	7.303651834	6.938783022000001	7.173157177	7.44635811	7.434868462000001	7.149981863	7.712448544	7.213850901	7.547176904	7.683678107	7.722320319	7.817138687000001	7.577953267000001	7.178915774	7.430019552	8.647873654	7.356240422000001	7.5150801629999995	7.614283461	8.465996237999999	7.883298765	7.453308557000001	7.180661511	7.1641269560000005	7.029762099	7.115194542	7.6260117229999995	7.0856060560000005	7.361600099999999	7.828580313	7.161099417999999	7.100218141	7.178911231	7.207630795	7.7291687179999995	7.670387596	7.26755211	7.64906898	7.427292581000001	7.234665415	7.165204485	7.846274434	7.18976892	7.146063677000001	7.666418735	7.167531402000001
ACCN5	7.320251005	6.53248681	6.6167760939999996	6.612301734	6.4212350670000005	6.596545242	6.519423375	6.4612135020000006	6.736034791	6.529549205	6.707026537999999	6.3580551089999995	7.118218176	6.427418266	6.732957292999999	6.396008657	6.473078502000001	6.565434183	7.634366893999999	6.361202781	6.659615246	6.40579688	6.428252549	6.489640797000001	6.912520306	6.728852037	6.807415033	6.412965366	6.463150447	6.67969186	6.554072724	6.346887992	6.703191541	6.842881479	6.485129109	6.836747318	6.3108121520000005	6.28938016	6.355056135	6.587018743	6.557122682	6.131192365	6.52278524	6.685365807	6.604334484	7.0476340639999995	6.726807567000001	6.468261195	6.519719321
ACCS	10.95100303	10.84753279	12.35708934	10.94538432	10.91533246	11.47079899	12.41297956	10.44923822	10.43873978	10.71759288	9.45740958	9.884094292999999	10.52977426	8.38308008	12.36711873	9.953466106	9.804606117999999	11.34512518	9.006182986	11.90368897	9.960708605	10.91308922	10.92980958	10.72298777	10.6921399	10.31916171	8.911759846	12.27326135	10.69658401	8.989888452999999	10.31582837	8.716646466	11.01166104	9.311816827000001	8.934053002999999	8.714855261	9.789966935	9.709527397999999	10.28280741	10.5145431	9.311469355	10.04729727	10.61776247	11.82452864	12.00759763	11.380151800000002	10.71439825	11.76166592	11.81200918
ACD	11.39099303	11.97662167	11.3069951	11.93613771	11.21169212	10.03026188	10.66932147	11.42932436	11.73744927	11.58718428	10.77367999	10.68921749	10.83288828	11.32478216	11.78168261	10.46422073	12.01441166	11.61121105	11.92717304	10.97601022	10.63045423	10.37184794	10.97486848	11.75015703	11.05928598	11.14680606	11.30899358	10.0519494	10.37938549	10.53528389	10.26785036	10.34895547	11.10082834	11.24824238	11.00997292	11.80606345	10.74702035	11.0855189	11.50074481	10.4517636	11.26063774	10.99785799	10.63300249	10.61795396	11.13669882	11.38498652	12.06746747	11.38769193	10.97176618
ACE	7.057145976	7.0112276145	6.8086525105	7.017517015999999	6.892915237	6.9857359475	6.8705159015	6.969874438	7.2761774855	6.936163500999999	6.823857489	6.837350652	7.1586885890000005	6.9141116595	7.0344897415	7.0037365195	7.135884657	7.061198402	6.732536678000001	6.839872575	7.1723335640000005	6.748168286	6.754444879499999	7.000262914	6.948780928	6.825130722999999	7.235636297	6.719508972	6.609708637000001	6.9601708175	6.611555962	6.692915319000001	6.702662193	7.104497779500001	7.2133122335	7.145227057	6.999633242	6.8645188930000005	7.0415032985	6.859548911	7.097247696	7.359336103	6.8300422115	6.8454379605	6.630691129	7.0083936045	6.820597019499999	6.7974724465000005	6.905616315
ACE2	8.107062869	7.677212957999999	8.81550254	9.029637731000001	8.736210262	10.63753494	8.675162092999999	8.065280075	6.958910109	8.027109674	7.9402904560000005	7.740784937999999	10.04221332	6.894711748	8.060638691	7.571335502999999	6.931222175	7.9305149329999995	8.164212407	7.239950912	8.243219651	8.694879692999999	6.950501864	7.343397104	9.821162859	9.025479619	8.550376669	9.355320299	7.635596961	7.226295157999999	7.007987826	12.52952653	7.733738231	10.313476	8.54915238	7.385803065	9.452110911	7.0217226660000005	7.2692845660000005	8.761038796	6.8608090939999995	7.5858684489999995	9.03054045	7.628298547999999	8.219302593	7.603664561	8.055161398	10.805661099999998	7.943442148
ACER1	8.001496422	7.717084215	7.2424527	8.218920397	8.673193267	7.88034798	7.494729339	7.944354	7.432716922000001	7.876538184	7.712477812	8.053657753	8.315982577	8.079074228	7.865145867000001	7.779500666000001	9.036365262999999	8.31921723	7.655711837999999	7.395612941	8.192390724	7.305823042999999	7.360077917999999	8.380497707	7.3641691389999995	8.011076401	8.983172283	7.492265465	7.390598807000001	8.150478046	7.662537962	7.640730971	7.748231267	8.244788456	8.403166291	7.845483054	8.032761174	8.472482114	8.484956201000001	7.9401147320000005	8.778313674	8.299386353	8.028545997	7.835407517999999	8.087272678	9.066440792	9.090082322999999	7.885702546	8.211445484
ACER3	9.155970626666667	9.165939326333334	10.510148881333334	9.383516371	10.519715909333334	11.533163803333332	9.188367315666666	9.050000840333334	9.356948930333333	8.939561791333334	9.535171668666669	11.717982996666668	8.932994352	10.339806943666668	9.650185531333333	9.165812285666666	9.731330258333335	9.961765979666668	10.140888192333334	9.309075247	10.654714978666668	10.966636029333335	10.253870088666666	10.130514009333332	11.280079142666667	10.259955938333334	10.415475910333333	9.143446320666667	10.608358674666666	10.610765540333334	9.995455481999999	10.837691907999998	9.34527665	10.324314599	10.574571080666667	10.318618600666666	10.693207938333332	9.553912944666665	9.386840485999999	9.536214900666666	8.886445134666667	11.589177846666667	10.438739841333332	9.115480904666667	9.411959513000001	9.146274452666665	9.769623094333333	9.278850086333334	9.437156209
ACHE	8.897321723	9.825538977999999	8.835198317	9.300568292000001	9.488739335	9.188118216	8.71932638	9.381443516000001	8.740783078	9.531281143	8.885133341	9.980385308999999	8.917508354	9.405287967000001	8.654674408	8.801126063	10.62427973	9.60180059	9.482190858	11.63576789	9.484753406	9.125141281	8.707058561	9.196666104	9.025286307	8.827537291	10.40390065	9.354106236	8.633796739	8.842785523	8.564912057999999	8.948666414	8.656421971	9.430381162	9.49804317	9.057914927999999	8.965798081	9.233692087	9.468433116	11.21289339	9.764628506000001	9.486673247999999	9.413909736	8.861429376	9.370103511	10.27798121	9.331720695	8.887291119	8.744812295
ACIN1	9.951917265	9.649369477	9.393117251	9.511836231	9.735934227000001	9.135197023	8.902803963	10.16746408	9.543329102000001	10.47753753	9.968780208	9.876978861	10.21539587	10.02967389	11.90281071	10.496081199999999	10.75970411	10.14283412	8.698248799	10.10136848	10.69326263	9.825874173999999	8.486707466	10.17249967	9.401994012000001	9.990866124	10.17044608	10.70655096	9.514164752000001	9.771858613	9.126383901	9.036111882	11.00216134	9.620542742	9.797797173	10.20893201	9.537772537	9.559080002	9.790321817	9.124423619	10.25559421	10.01812649	9.039619042	9.491417051	9.45572043	9.499096687	10.01483832	8.978871178	10.81340072
ACLY	15.00754927	14.39655607	13.97944502	14.40274945	14.74014169	14.48835716	13.23592566	14.87980232	15.97670853	13.79992825	13.55995736	12.38738573	15.34616495	11.95269104	12.76651206	13.17296421	13.70565141	13.27332213	12.93653243	14.14121866	12.73944571	12.30708245	13.72096731	12.76262406	14.20317846	15.134360000000001	12.97082198	12.09130136	13.65553642	12.50395811	13.41546917	14.39828216	13.82647214	12.48925181	11.65593233	16.27175222	11.54158221	12.23493548	12.90951412	12.93692185	12.12070558	12.42260146	12.80138336	14.62944023	14.00153117	13.57945117	14.32712505	14.03616424	14.34356239
ACMSD	6.729779421	6.4944402729999995	6.653379243	6.749874612999999	6.652633998	6.208370907999999	6.898715462999999	6.96103551	6.648942986000001	6.7618076039999995	6.6476709629999995	6.554101006000001	6.430924403	6.804390281	6.884577473999999	6.9867718629999995	7.250867125	6.605174441	6.495511542999999	6.644732524	6.67781038	6.863040242	6.8073557970000005	7.013088412999999	6.49152616	6.562430823	6.631605678	11.29538062	6.987893755	6.58538615	6.707154801000001	6.696624795	6.590271836	6.7804444660000005	6.634100372000001	6.949059721	6.362607806000001	6.504420492	6.809678047999999	6.914469469	6.528191832999999	6.67204119	6.642635447999999	6.802248577	6.504866686000001	6.55707107	6.828941727999999	6.561631236	6.846370696
ACN9	13.37593453	13.33242369	11.55266268	13.04930402	13.61381659	14.65447242	12.3685601	13.95698165	15.14416426	12.04860957	13.4317133	14.92782359	12.92339509	14.46759252	12.14347748	13.11585228	11.05767717	12.17929438	12.11042411	12.49880135	13.603922699999998	14.42966387	13.76069839	11.66087482	13.2872894	12.3772845	14.17656668	12.12618045	14.83990717	12.30948316	12.86446913	13.3026779	12.26687858	13.42691639	12.18678547	13.00711221	11.52505854	13.11939717	12.54439077	13.00226589	12.934937699999999	13.80478991	13.00889459	12.70290882	11.84475741	13.22345922	12.98952869	12.18021551	12.11312048
ACO1	12.33518948	13.053691539999999	11.530406039999999	13.88419743	11.837124435	13.107635285	13.512280310000001	12.26005898	12.59285961	12.796117095	13.581606525	13.376132720000001	13.31543456	13.303366515	12.495474805	12.727506675	12.349308315	13.452345130000001	13.364617805	13.280294775000002	12.428139954999999	11.8106989	13.95702838	13.19415327	14.08862481	13.154540755	13.269260175	15.20139369	12.515197175	12.91436675	13.438184549999999	13.96601329	13.509099254999999	13.323915565	13.4920018	14.107349315	13.128620385	13.945762835	13.496119015	13.025168055	12.761518455000001	12.81645909	13.092836285	12.93067401	12.3250521	12.78852137	12.760493785	12.802140999999999	12.652812895
ACO2	15.145027245	15.3278296	14.424548940000001	15.808437434999998	14.018179289999999	13.970114859999999	14.37583165	14.719625265	14.64948441	14.315808834999999	14.861240125	14.181755585	14.610252935	14.576220075	14.51769731	14.55383544	14.28546017	14.944235735	13.69242047	14.44899601	14.878422030000001	14.16472714	15.754819320000001	15.68837079	14.232346985	14.43440255	15.262262275	14.54677963	13.846079825	14.443638535	14.402964385	14.720278975	14.62018747	15.331251734999999	14.60477317	15.278852324999999	15.06974039	15.029657985	15.02720291	14.914676965	14.969084169999999	15.04473161	13.723705225	14.269766025	14.002032865	14.573555919999999	14.14206011	14.868845310000001	13.972282865
ACOT1	13.95243605	14.94464874	12.14732796	15.92938342	14.435078299999999	14.82423535	14.91960546	15.22042699	13.99598323	15.64107071	15.38599449	13.42720853	12.48757845	14.32386409	15.90293239	15.47107387	12.77856375	16.14640915	13.40714016	13.18370971	14.37624119	14.58522162	14.42578517	14.34834816	15.77231362	15.40250081	14.08094305	14.29884573	14.08226429	12.22649397	12.88027209	14.64789077	14.31801806	13.41413973	12.99062774	13.98963965	13.48283224	13.66511747	13.54681374	13.4272815	11.46484454	11.49183346	13.60687006	13.42888492	12.18498435	13.81515354	14.09484297	15.10276803	13.04309918
ACOT11	7.776899865666667	8.297968456666666	7.691079543333334	9.292330825	8.749197814	8.948964295333333	8.112523917333332	8.765470818333332	7.962629526333334	8.556343483666666	8.053848121666668	7.216807022333334	9.615278059333333	8.033038196333333	9.768839870333334	8.576928344666667	8.006465327999999	8.225363207333332	7.743017326	7.519873091333333	6.784700435666667	7.115604753333334	7.494547423666667	7.359002370333333	8.020702590666668	7.935898295666665	7.883062740666667	7.822384423	7.109083233333332	7.448710266	7.4699448366666665	7.374664685333333	7.882046739333333	7.706839563999999	7.427926538	7.756881957	7.658735157	7.521520249000001	7.448905152999999	8.095678979666667	8.043924812	7.323382612333333	8.218312796333333	8.222885353666667	8.80318038	8.576488572	8.453417724333335	7.935234257	8.280938464
ACOT12	8.231447888	7.01253621	7.079065732999999	7.280099902000001	7.820238901000001	7.471215954	7.055780247	7.113791947999999	6.878467743	7.294831601	7.247380729	7.194195074	7.635971444	7.106238125	7.059913634	7.1111518920000005	7.278070276	7.391823915	7.262197672	6.919784745	7.181587902	7.3482599	6.957595392000001	7.130823887000001	6.885852369	7.899172459	8.433998355	12.587422199999999	7.03073485	6.9461446570000005	7.282631394	7.8932958410000005	7.153347004	6.840801204	7.96515384	7.251312807000001	7.39870803	7.580477892999999	7.4739586860000005	7.242723351	7.661565413	7.092273398	7.1600417279999995	7.227415566	7.265720414	8.037851595	7.573630654	7.729046096	7.421182212000001
ACOT13	12.88383128	13.19249876	12.95442327	12.9175388	13.79007437	14.09238339	14.51851307	15.24303606	14.58627498	13.68474413	14.25359037	14.96901143	14.61397343	14.7334405	14.26074608	14.63735206	11.99834787	13.80596149	14.40987306	12.63476548	13.43105388	14.89414438	14.59684039	13.95704048	13.80122247	14.72468822	13.11534128	13.00563781	14.86776744	13.93783157	13.82870502	14.01816376	13.04208706	14.76658367	14.14981256	14.1197685	13.08265713	13.85450501	13.45786689	13.74139112	13.47981512	14.00281427	13.44987981	13.80970099	13.51412937	13.30493632	13.16874887	12.9512979	14.047356200000001
ACOT2	12.723458724999999	13.222856765	10.917939270000002	13.668223365	12.791169589999999	13.12863013	13.27736771	13.120508605000001	12.35831323	13.19151309	13.27402662	12.405552495	11.2514232995	13.03111202	13.592530024999999	13.463693915	12.536146865	13.932512275	12.254195884999998	11.81602473	12.34236388	13.012981575000001	12.7507214	12.46624499	13.661880844999999	13.46951442	13.188887829999999	12.794506825	12.849356825000001	11.592206815	11.740947875	13.291722459999999	12.643600110000001	12.560775334999999	12.31123597	13.03863483	12.83481516	12.873981579999999	12.642848925	11.94389259	10.8252157735	10.985497675	12.03317209	12.149409825	11.171919799000001	12.255125555	12.692504495000001	13.03797387	11.718884715
ACOT4	8.575099245	9.123430411000001	8.642753712000001	9.766444578	8.599930455	9.194672833	9.483520271	9.183053664	8.771667821	10.11868908	10.14708259	9.115524439	9.1868775	9.831909979	10.28183507	10.22916909	8.467156894	11.4919814	9.253034883	8.386480867000001	7.827387916	9.301780482	9.511037542	9.087215027000001	10.20303121	9.858817692	10.217415800000001	9.688730978999999	9.251434719	10.0578387	8.707320491	9.046222627999999	8.911444364	10.84021631	9.922814687	8.805794316	9.922053621	10.42500978	10.43502138	10.13164049	9.752916304	8.230812077000001	8.458680146	9.244402192	8.750890016	8.061911047999999	8.919605317	9.611635574	8.815440142
ACOT7	10.31457275	10.68861035	8.843575731	10.65473695	10.30289398	9.705141752000001	9.345584515	9.656341786	10.39995701	10.84051701	11.23580595	10.89618172	9.647169529	10.94166479	10.5807986	9.595597527	11.70905889	9.911367635	11.56181582	9.708702874	9.338896251	9.724026842	11.3137632	10.47142162	9.784038137000001	10.04852234	11.65434751	9.258110947999999	9.378651334	11.66704934	11.42464844	10.90625909	11.04267718	12.14661145	11.99297166	11.86698436	10.60576001	11.23218957	10.87581292	10.27637449	11.49627813	10.90675347	9.102443412000001	9.555395636	9.924480312	9.538908567	9.720962157	9.833140743	9.397487444
ACOT8	10.52002865	10.55283938	10.57409309	11.50260104	10.48665046	10.56896568	10.55152989	10.72727972	10.02862999	9.591905472	10.42926399	11.72727705	11.66566744	12.09760697	11.25188826	11.55383896	11.14402433	11.51192205	11.75546594	9.702999485	9.719156445	9.767412612000001	11.70049915	12.28760337	10.61180546	10.73665915	12.63159603	10.71431665	10.18770156	12.41299894	11.83150522	10.93983034	10.81710394	12.05251905	11.30278187	10.59749405	11.88492652	11.90949504	11.86474184	11.44465404	12.2916813	12.42238833	9.247315585	10.5514576	11.42516934	9.140383382000001	9.951016864	11.16538736	10.63988264
ACOT9	12.59419702	12.324253365	9.754260264500001	12.99685944	12.577681945	12.908299015	9.525546921	12.850711175	12.593924605	12.72761262	13.144862400000001	10.85748507	11.944327855	12.45329856	12.504535335	11.696495295	11.58344746	9.911073678000001	12.050928975000001	13.342602495	10.31444999	11.2045580895	12.63067465	12.558147235	13.103184989999999	13.146449065	11.933967445	12.667872295	12.3208194	11.48068946	12.832193975	13.24936615	13.1771402	10.1197126175	14.416817435	12.515741604999999	12.203435525	12.354267135	11.78487271	12.092099855	11.600328829999999	8.775267849	9.9092452025	12.101889525	12.277201604999998	12.524751755	12.25682157	11.746982015	12.924344885
ACOX1	10.820948242	10.672926873333333	10.712922217666668	11.187632975666666	10.826864378666668	11.923962920333333	10.837221267666665	10.702439068666669	10.346892658666667	9.578464524000001	10.902052529666667	11.735052993666669	11.346748766333333	10.829210681666666	9.733837422333334	10.624468782333333	10.657341412666666	11.187870734666667	9.82005677	10.135738875000001	11.158534050333335	10.123907738666666	10.413857866999999	10.307234344	11.744483955	11.238856735	11.194478019666667	11.410900950333334	11.057815432	10.693218184000001	10.929755811333335	12.199978166333333	10.893368548	11.067005270666668	12.286693042666668	9.857124334333333	11.376217774333334	11.202533926000001	11.040760097333333	10.981541469	10.912611859	11.276723748	10.730829385333331	11.189127991	11.024999376333334	11.019194859	11.405807426	10.663816461333333	10.472038422333332
ACOX2	10.45903247	8.465211736	7.553408987	9.038795965	8.680003864	7.897081987000001	7.474448515	9.544519549	7.9217533289999995	8.94447234	9.666028012	9.401467477999999	11.27319758	13.95576184	9.001887565	8.363614799	8.439686709	10.23938935	8.938099929	9.199312832999999	8.221675279	12.86379263	11.23160421	10.94116686	11.1271186	11.74098355	8.055768101	11.63630391	8.511423058	10.94622725	10.89671915	8.747655064	10.84857942	14.04036554	9.613737882999999	10.433372300000002	9.956352657	10.064254199999999	9.279882411	11.08872435	11.56988544	8.444862847000001	8.469223186	12.7534258	12.77229928	7.8462735	8.98952618	9.706704669	12.41761578
ACOX3	14.197043915	13.498786985	12.556369135	11.93670678	11.028453005	11.872840570000001	12.6763718	12.849923535	11.92435514	11.766894415	11.4623477	11.279102135	13.14606082	11.992520405	13.307184625000001	12.47628038	12.040503055	12.381717290000001	12.445819329999999	13.518544420000001	12.248917644999999	11.288465235	10.422974870000001	11.56640989	12.462587379999999	13.495642185000001	11.064305985	11.992688390000001	12.100627339999999	11.63611902	12.182787220000002	13.73344369	14.051816955	12.44263146	11.085575565	12.685873585	11.49110736	11.851768125	11.971867705	11.736766375	11.750985459999999	11.96512076	11.945051670000002	13.677504930000001	14.40747717	12.754709515	13.425342140000001	13.662886035	14.485622119999999
ACOXL	6.792303411000001	6.91733856	6.1859744789999995	8.578215795	9.205628699	7.053331377999999	8.535407733	6.389643577	6.732816347000001	6.806822958	6.895425984	6.370369181	6.758973317000001	6.42647222	6.910205481	6.827585292999999	6.514997375	6.357360635	7.521821811000001	7.041194827999999	6.879407584	6.314091668	7.625096394	7.162109141	7.3969770089999995	6.654782647	6.378798643	6.938324163	6.806822395	6.485022676	6.300273945	7.080310244	7.288457192	7.170820453999999	8.067459114	6.553406686000001	6.436302865	7.35068813	7.119360049	6.26756629	6.6397096179999995	8.047697398	8.074157424	6.132719439	6.4706661389999995	6.41167269	8.637711171	6.248629349	6.524548256
ACP1	10.660966848	10.638833456499999	10.814910137	10.2556059675	10.398667552	10.9800709705	10.988415396	11.2041322985	10.8032441375	11.1408972805	11.3349446065	10.786299612	10.1711494775	9.983317963	10.706186410499999	10.593427347	9.752748849	10.983548565	10.850395475500001	11.230701783	10.576712110999999	10.9535718855	10.6297280115	9.722010183	10.838042761499999	10.8469536475	10.578012748	10.530693445	11.238869565	10.9445451345	11.4928452705	11.3162454085	10.063114163000002	10.22080238	10.581897088	10.8518762045	9.975034298	10.0418113345	10.2863364295	10.341539279500001	10.187314623999999	10.514549885000001	10.343601279	11.4114930555	10.592139145	10.446181188	10.0322400375	11.102539496	10.500239288500001
ACP2	8.5530451065	8.2931179415	7.673452966	8.328856967	7.648829606	7.827891004000001	7.684062228	7.805425979000001	7.929727423499999	7.808815001	7.889610148499999	8.7451845775	7.9642549549999995	8.3400785245	8.3636600735	8.484653611499999	8.481714162000001	9.073419685000001	7.6335112275	8.017245661499999	8.0449325805	7.966314806500001	7.745919045500001	8.1013215395	8.0505288515	8.051279587	9.056861838	8.1684082815	8.2745325965	9.235825462000001	8.105723062500001	8.9643694805	8.219794131499999	9.4812036165	9.115503923999999	8.4501896055	9.5084252115	9.0438242625	8.871322834499999	8.056253364	8.6133732125	8.815985148500001	7.8946847170000005	8.0685418345	8.158092132	8.173922397999998	8.39390632	8.548551661	8.0192291865
ACP5	9.595190134	13.55481999	11.16959854	13.28485611	13.92780982	12.29586974	10.59063364	13.91684694	12.1820326	13.65053882	11.89751891	15.66777755	15.49536321	16.39448286	15.49425384	12.79289136	14.91502107	13.54018362	13.07524032	11.22586946	10.98348531	14.95171066	11.50089734	12.96446409	14.91720762	14.88919525	13.33119916	14.60970681	11.78698761	14.95514056	10.63782491	10.45253196	14.02619489	14.86056081	16.32105698	13.43233101	17.90726254	15.93245143	13.75586253	13.79684664	14.57143861	12.28294616	12.4342913	12.15639245	12.44232288	13.6131981	12.77263592	12.80132872	12.79441384
ACP6	9.442351874	9.279657066	9.680141492999999	8.817105712	9.385963928999999	10.1213227	9.988366127	9.034782514	9.344727187	8.63820873	8.665863138999999	10.21146824	9.504330495	9.561521348	9.956662453	9.284561793	10.25034403	9.459136624	8.075271042	9.173220273	9.166807967999999	9.876989825	11.31324622	9.404671735	9.222573366	9.334061022	10.58314481	8.884582038	9.752254516	10.80099319	10.53093928	10.63042488	8.738392657999999	10.86575409	10.55058806	9.136679509	10.27108903	10.98945497	10.51048048	8.904121921	9.321971413	11.17144285	9.417970709	9.613945748999999	9.079711437	9.168708376	9.594368624	10.99081843	8.782681855
ACPL2	13.71367696	12.65150699	11.07203566	11.85573356	11.84224242	12.22756945	12.46407222	11.83875896	10.42963014	12.92133926	12.92214541	12.53503982	11.15009333	12.4355532	11.11917726	13.08410436	11.45645295	13.01131204	12.01119445	11.300512800000002	12.20975655	12.36349979	11.93173416	11.68798912	12.48573781	11.376668400000002	12.419181300000002	10.78352725	11.54857833	11.17191838	11.73806173	12.2375762	11.21396896	12.39451048	11.85882078	9.524022253	11.50351089	12.67660404	12.70803294	11.48395332	10.87832631	11.21883841	13.04765309	14.73138815	14.66207851	13.68698197	14.23826278	14.29285797	13.74103309
ACPP	10.638473424499999	10.726699965	13.380112955	15.568214655	9.2827357035	10.7403005435	16.154536110000002	10.771148629999999	11.731699772	10.181003748	11.340675617999999	16.08476336	14.62613673	13.072455985	9.005469605	13.370239115	13.39053477	14.216804924999998	10.530133365500001	12.773285579	10.5510202445	13.334512329999999	16.264224325	14.905289239999998	14.945285795	14.75989109	13.76014726	7.1687536545	11.279379988	13.781645189999999	13.110837645	13.42692878	11.808318028	16.234550095	16.15415334	9.9368331215	15.32241116	14.3093852	14.553351915	15.89371474	15.057052155	14.826211279999999	12.874811029	12.79059364	11.7133032815	9.7882792	10.116638504	16.121349844999997	11.424079568
ACPT	12.62932035	13.68499525	12.16156932	13.79931783	12.17901651	11.85059909	12.36227166	14.25678808	13.12376237	14.54089114	12.56028261	15.83893329	13.90712017	16.28807587	14.13860496	13.43579187	17.21621334	13.74393178	14.04416187	12.02224982	12.67236835	14.43571311	12.26258415	15.59490385	11.88295056	11.45817087	16.33277757	14.15426526	12.61406643	16.089365700000002	12.42468418	12.032607400000002	13.44069968	15.89974791	16.99478823	12.99185668	16.94865349	16.94599379	17.10812521	14.24282639	16.70517982	16.22552879	13.89906047	12.81763599	13.45055421	13.38065461	14.32355002	12.85524159	13.52433773
ACR	7.877876056	7.7519313805	8.270456408000001	8.53915909	8.0591636445	7.716947197500001	7.67173776	7.904786211	7.794943764	9.596765505499999	8.011781478	10.778876714999999	8.3998798975	8.276799615999998	9.0605745285	8.2872164475	8.782453440000001	9.0271907935	8.206492454	7.6467788445	8.149614821	8.019219622000001	7.9152221334999995	8.52616353	11.466603005	12.311744125	12.265025399999999	8.218354021	8.1700516085	7.9732621695	7.697405423	8.4193107935	8.506690142499998	8.380497501	9.753946926000001	10.774993505	8.2542183645	8.473475545500001	8.2550241245	8.3721884925	7.835915086	7.9419948595	8.0917894665	8.572468467	8.402683477	9.205446613	8.428147447	8.664869508999999	8.8488167495
ACRBP	8.851807128999999	9.753131657	11.37752363	7.441983306	9.846113616	8.720818256	9.637451707	9.512809008	7.551723264	10.84563406	9.293226118	8.387544197	10.12597496	8.769409889	11.407652	9.000147167	8.396374401000001	8.555946698	10.59034783	10.31325664	8.922576225	10.25366553	8.979523151	8.29331386	10.52111228	9.201547526	8.566566009	9.05640707	10.50167241	7.798407175	8.906977772000001	8.423450103	8.745925245	8.30048047	7.298769115	10.89173441	9.120289544	8.570222699	9.220044827	10.0761679	8.754557507000001	8.221657685	8.823538607	8.56039973	8.872693566	8.729155132	7.367689242000001	8.110040599	8.477036338
ACRC	11.54600838	11.98200303	14.67642458	10.69375298	11.46187152	11.91835926	12.487436599999999	12.11820529	12.30497214	12.76208718	11.18820574	10.4390691	9.140116915	10.02204179	10.99713785	11.36043581	9.548216865	11.44088549	12.42452561	14.62766279	13.08539714	15.32277977	10.50438155	10.93046047	12.41083059	11.28371004	9.943313208	12.42255492	13.13236661	11.28310282	13.69567154	10.93942178	12.31760322	9.430662157999999	10.23077005	13.36347317	10.46073403	10.61820581	11.00019783	12.43926891	11.35899056	10.54492405	12.06189783	11.615390099999999	11.51379591	12.4253372	13.12739506	10.76124468	12.62371691
ACRV1	7.62695289	7.626596458	12.38200446	6.748983399	7.93653216	7.679842612000001	10.37219942	9.026524989	9.729845917	7.583942812999999	7.230059708	7.689902282	9.344571444	6.600298877999999	7.12070499	8.42037451	6.840745495	7.161186326	7.181646764	9.33528055	10.35431251	7.348337701	8.241076964	7.293606212	8.627184033999999	7.4432041270000004	6.650211917000001	7.11074684	8.204940098	8.796043693	10.14567894	8.478044241000001	8.443272222000001	7.091892398	7.979408739	7.193797527999999	7.435591167	8.329244602000001	8.201419128	7.8549844989999995	7.290928227999999	7.304506172999999	7.2357052070000005	8.18054188	7.239604507	7.4996333470000005	7.5018232739999995	6.4611695	6.887485442999999
ACSBG1	6.75310545	6.9468891955	6.711717783	6.780275049	6.394473022	6.7896636755	6.611635595	6.57162373	6.652301938	6.830712832	6.577801457	6.8656015560000005	6.693315356	7.125047743	6.783648517	7.2730265655	6.497080756000001	7.7295560895	6.900503126	6.632009903499999	6.557411257	6.7095417425	6.922617230499999	7.015313952	7.301830883999999	6.847588541	6.5646373755	6.9368925955	6.7889825975	6.637583592	6.6819553205	6.678246607	6.669201755	7.2770626725	6.789753292	7.848299041500001	6.714034009500001	6.497678990499999	6.783939294	6.8553224685	6.445844441	7.222284274	6.6976831655	6.8899538775	6.6312699854999995	6.67992207	6.858960149	6.7833229355	6.8395474135
ACSBG2	8.019414517000001	7.581106544	8.284691087999999	7.78434436	8.168079943	8.242214551	7.297527368	7.58882654	7.26505979	7.699218753999999	7.48430579	7.902875225	7.629454621	8.139768513	7.514680341	7.503481849	7.880467802	8.921884596	7.482630532999999	7.407717842	6.532511337000001	7.2041967510000005	7.143521042000001	7.812680568999999	7.140298662999999	7.586675153	8.182220072	7.011488837000001	7.16157474	7.931749241	7.117838244	7.6900322160000005	7.568358472999999	8.832475329	8.211404334	7.861003117	7.807832339	8.260672002	8.376022412000001	7.799452882000001	8.806617098	8.50893875	9.051233942	7.685547432999999	7.979969012000001	8.76039572	8.489048376	8.213778384	7.7214400560000005
ACSF2	10.94912797	10.91210334	8.34262158	11.55402969	12.79474967	11.27853107	11.8229926	11.98007327	9.641001292	12.53880236	11.45027093	11.0063905	10.39568766	12.12243142	12.80368354	13.05098337	9.67501199	10.65125498	9.550798787	10.44247141	9.947730247	11.43731592	11.91695185	12.25807468	11.15719791	12.15797857	10.35310683	12.56385098	8.426802617	8.846421823	9.905408355	10.59031384	12.68714635	10.57570106	11.13409524	9.905025148	11.94283612	9.859378552	10.3002686	12.12722899	10.05449287	9.158129095	9.625044421	12.34144124	11.56972858	9.845616079	10.94837598	13.13718522	11.29793241
ACSF3	10.336876067999999	10.2304187905	9.176388848999999	10.5175813255	10.3034765545	9.556565763999998	10.0757979745	9.875292539499998	9.287690210000001	10.60214702	9.992907846000001	10.4048936165	11.40766883	10.919151385	10.313705588000001	10.942487204999999	11.520578395000001	10.99781629	10.450722223	9.1082930415	10.179503049000001	9.6233809535	9.650800559	10.645020225500001	10.1209360265	10.205042681999998	10.965239425	10.428580397000001	9.669679366	10.270941512	9.789477058500001	9.5473298125	9.704598373500001	10.4445696095	10.276923505	9.2501009255	10.1406616975	10.92836939	10.984431435000001	10.2954575305	11.37866623	10.94179832	9.516636684	9.485143085	10.0201360985	9.730898486000001	9.889307121	9.004008316	9.962298715
ACSL1	13.21195815	12.76790373	12.05494674	12.10844458	11.28418113	13.07404175	13.39003637	10.85213789	12.95686677	12.6773992	12.48922591	14.10938419	12.70124404	12.63237331	11.51094301	11.30505195	12.61383976	12.13471473	11.29996997	12.90995908	10.76463813	14.75181568	11.80405447	10.80963414	14.70568948	14.48174856	14.31449017	14.90972966	12.26533371	12.21729834	12.9046421	13.96353394	11.78798918	13.02792555	13.60842223	14.19117904	13.08077344	12.64273162	12.67324787	12.93930166	12.11998013	13.731721300000002	12.39778254	14.41048854	13.59853365	11.94070452	12.17660272	14.06552011	13.88127509
ACSL3	14.37553313	13.495481065	13.439006675	12.25039383	13.45974283	15.902570895	12.337682260000001	12.300736859999999	13.239697215	11.89610281	13.31889501	12.416569115	13.222332980000001	13.671418995	11.662473890000001	11.654173069999999	11.625116415	13.142752115	11.487771089999999	15.869178035000001	13.54342353	13.036018455	16.276637635	14.242675455	14.516484635000001	14.43071768	14.084599794999999	12.100010695	16.306620795	16.494525955	17.101424180000002	14.987089534999999	12.553780790000001	16.1687836	13.023441940000001	13.92369966	13.702162040000001	14.420660605	14.507033455	16.476101975	16.448986605	14.3415435	13.57909158	12.580838105	12.472011895000001	12.82870012	12.907224795000001	13.222385495000001	12.46580835
ACSL4	8.887360617	8.96294738	8.951763534	9.585960883	9.825885421	10.68334629	10.48101991	9.951238017	11.41412871	9.053212809	9.686761341	9.961684663	9.421527134	9.737473368	9.510591581	9.548678672000001	10.99358765	9.851643786	10.3482939	10.96165003	9.244191851	11.49360019	10.67659986	9.42513196	9.826159883999999	9.327299103	9.266631958	12.48942898	10.25712406	8.840829112	9.888455428	9.838135878	12.26758892	9.328230198	10.35214947	9.31227536	10.85566186	9.734733948999999	8.877057119	10.87016684	9.474275809	9.077337394	11.15813405	9.225134127	9.60114417	10.31616676	10.14322343	9.390746434	9.633442601
ACSL5	15.69772848	11.30737129	10.93416396	8.191321156	14.33017746	15.99515438	9.71109991	11.37373181	12.78975691	11.55405092	10.40134144	9.588365655	11.94099907	16.84351752	12.10682408	11.76844241	8.996272518	11.20328242	8.662453421	11.0710773	11.6102494	13.58352874	8.175767445	9.419824091	10.30594918	8.431887501	9.099253009	14.22873786	15.09501169	11.60932809	13.20620772	10.04989511	10.67021572	12.65698768	10.515326	7.940243435	10.05180188	11.11387459	9.966675913	9.661477706	10.10534712	8.963669657999999	7.8476198639999994	14.080855900000001	12.82220929	8.411260862	11.34774894	9.53733312	13.73113283
ACSL6	8.139829982	7.898795605	7.501110756	8.526100643	6.983427299	7.162301566	7.528978288999999	8.860672935	11.06029613	9.182170198	10.40011735	7.205315872999999	7.006136325	7.958098418	7.044874035	6.556329959	7.009598837	6.767587647999999	8.059317286	6.901461868999999	6.60917536	7.650363153	9.964397097	8.510621105	8.276630782	7.325013907000001	7.670409355	8.367268317999999	7.246771516	7.606878438	8.12175059	7.416634557	6.883466188	8.548991809	8.250545857	6.837808962	8.633586768999999	7.1629057739999995	7.253665234	9.570859287000001	7.420645273	6.820277472999999	7.195542193	7.541667397	7.311069144	7.906423837999999	8.778936957	7.838092105	7.2378333889999995
ACSM1	11.03756276	10.59836787	10.16041411	15.24127074	9.084959124	11.90386579	9.659719681	11.40067619	9.224295642000001	9.393517787999999	11.78134105	11.93251116	13.7622617	9.583983064	10.35832615	7.257516214	8.568648469	13.04411116	11.48023472	14.67214934	10.85609407	12.46393802	13.13746292	11.94588775	16.28968843	15.67729536	15.34960449	7.751898087000001	12.26553966	11.39775129	10.2348766	13.821841199999998	11.99566594	17.01535797	14.46456956	15.1256122	13.05414744	11.51640816	11.84178462	16.49773826	16.92076223	15.20077472	12.69404349	14.728825	14.540262300000002	8.701191241	9.068740107	12.75382452	14.17927859
ACSM2A	7.193176966499999	7.1604033845	7.1715580575	7.1103298875	6.793904597	7.427436511000001	6.8262655895	7.125576991500001	6.879873133	6.999477719000001	6.8336337515	6.5399785185	7.0240004075	6.8819317995	7.0230901459999995	6.939853254000001	7.190193434999999	8.6618011965	7.2790173435	7.058259386	7.1800528095	6.77452892	6.804131433	6.892141051	7.2019619485	6.8127116055000005	7.093403898	9.472951139	7.0772097689999995	6.7137306835	7.033760123	6.893132783	7.172099756500001	6.758065562	6.6678028220000005	7.713235752500001	6.9234545845	6.4546347375	6.8773919155000005	7.149501111000001	7.1661758185	7.0563773505	6.9357787685	6.8245331995	7.3959667615	7.3619623235	7.2679427169999995	6.91846201	7.1347127135
ACSM2B	8.421427362000001	9.021941097000001	8.133867992	8.978870924	8.414026186000001	8.067066645	8.120808423	8.821305378	8.295396307	8.453898629	7.971535674	8.49834037	7.861059626	8.070667776	8.256428578	8.905355559	8.562009362000001	8.028593037	9.302327084	8.693480132000001	8.561026212	8.755760352000001	7.866735339	8.147972331	8.820993883	8.827770397	8.181007049	13.31540656	8.297172717	8.748807178	8.074715176	8.399729145	7.6919948279999995	8.156271846000001	8.074826185	7.980217961	8.52954832	8.808776372999999	8.451064762	8.587193233999999	7.675882704	8.723346755	8.513956127	8.323503889	8.400745058	8.969192498	8.49621877	8.274274802999999	8.390082715
ACSM3	9.453486807	9.111184292999999	10.50748368	11.45131426	10.48239941	12.57294245	8.380131196	11.71911475	11.94611804	8.277263559	8.318100187999999	13.50631162	9.78815408	12.2130243	9.025811826	9.063754486	9.812833176	10.7442041	8.669762161	10.56623932	11.70075556	10.67034084	14.06751918	13.91404477	11.54339184	11.36317684	11.10327286	8.915678151	13.07180675	11.73401845	11.67924255	10.11295682	8.58630489	10.47665972	10.72802613	12.56435695	12.47447119	10.59110393	10.04502614	9.364037366	10.2667282	11.9071133	10.05602282	9.840441833	9.487320505	9.238956637000001	10.39320714	8.231222114	9.693022992000001
ACSM5	6.943489309	7.148437349333334	7.997749340999999	7.425084156	6.986144718333333	7.195539618666667	7.001740769333334	7.654940040666666	7.406050656999999	7.547274850333334	7.796313332333334	7.926554576666667	7.371396685666667	7.447019471666667	7.730886394	6.944705104666667	8.349502218333333	8.120624349333333	7.92427815	7.7539457789999995	7.004682152000001	8.448331895333334	7.346621204000001	7.630985948333333	8.309981317333333	7.574006358666668	7.475292574666667	10.084940831333332	7.443640691666666	7.133309512	7.018281346999999	7.053132469	8.033361258666668	7.821959678	7.499179864666666	7.729303053333333	8.987838119666668	7.412733609666667	7.188296613666666	7.850697014333334	7.214379342000001	7.2101780836666665	7.490054619333333	7.772046479	7.642973904333332	7.627449271333333	7.416254683000001	7.415924658000001	8.072807474333333
ACSS1	12.285789076999999	11.766661204666667	12.595365482	11.748019176333335	11.477128925666667	11.771624064666666	11.856833506333333	11.571367537666667	11.489025214	10.582212337333333	9.563116246666667	11.848442184666666	11.493681007666666	10.328216607	12.507613029333333	10.293395000666665	12.095340303999999	12.367176979	11.934272606666667	12.315061507000001	10.253818524666666	11.835136041666667	11.538448104000002	12.079656802	12.308069448	12.424068432333334	11.707587480666668	12.180051844	10.903467494666666	11.921074747333334	12.049687735	12.873096253	12.490583029666666	11.154244760000003	11.145739977	12.009035886	11.879272676666668	11.531690017333332	11.525915559333333	11.972840319333335	11.554127795	12.477365821333334	12.092279655666667	12.177753861333331	11.905730712333332	12.076189215	12.185888554333332	12.359942635000001	12.216551641666667
ACSS2	10.918102355	12.034706620000001	9.948864276999998	11.408898715	11.728231650000001	10.862919315	10.180543045499999	12.20812709	14.371142745	9.9923428965	10.371186821	10.845705455000001	10.334779283	11.032902759999999	11.05824301	9.8270684355	9.786538973999999	9.693337087	10.724490001500001	11.53101479	9.7378840945	9.7455302625	10.531771770999999	10.764502089	9.930187587999999	10.742010050000001	11.562687060000002	8.9810322935	9.9011985725	11.93086209	11.90220766	11.620778375	11.465863774999999	10.92516359	11.319652635	9.6273231145	11.245524345	10.715333485	10.756274979999999	10.7230701235	10.942078628	11.65895617	10.13311736	10.7307017795	11.09511399	9.320887569	9.2712814085	10.78714109	11.182675195
ACSS3	8.375184811	9.802494946	7.575343642000001	7.165623642000001	8.011133407	8.35633537	6.813953265	7.448217678	9.371033481	9.417608178	9.673260342999999	7.94239491	8.67518101	8.511544392000001	11.11361677	8.638844304	8.889714005	7.7603165370000005	8.145409693	8.251592556	7.9318786139999995	7.475751483	8.553332092	8.794017853	6.549878827000001	7.318896005	8.284862918	13.14773169	7.702322044	7.624643726	8.122692351	9.231361489	10.75417627	7.996109597999999	7.629646254	10.62804098	8.555951277	8.415457634	8.668393932999999	9.562624727000001	8.0681057	7.6102205629999995	7.780528235	7.186089289	8.002360746	7.156786856	7.098379082999999	9.560839378999999	8.595822487000001
ACTA1	8.823744664	8.413635881	8.059774321	9.686851674	13.71456605	10.81736544	9.366293055	10.14422498	13.1271911	10.76767284	9.666643194	7.513433059	8.431048462	8.623851254	10.40304311	10.40164328	8.737950665	10.29739153	7.50235429	9.26546839	9.964185307000001	10.45032756	9.300474385	8.725535659	8.351360846	8.232065282999999	8.461616646	8.492442776	10.040644699999998	8.264388033	8.709346866	7.7704485860000005	7.830897831000001	7.468398647000001	9.493987712000001	9.27211106	7.687133205	7.799653386	8.041668528999999	7.7568589139999995	8.002895702	8.519094837	9.111146401000001	7.510922599	8.989328084	10.07482466	9.552460142000001	10.87183909	9.189215242000001
ACTA2	9.438844276000001	9.294033704	10.17937779	12.805848300000001	9.609532366	10.79283506	10.23328166	11.94759031	12.44892553	11.51128114	12.26479768	10.53786024	10.60163541	13.69690333	11.33651416	10.8298061	8.693101694	8.20106276	10.40560707	12.48486354	9.021065682	11.84799641	12.21371596	9.458417853	13.07498479	8.716770841	10.89765285	11.68514697	11.73731482	11.95801322	10.71725204	13.2315144	16.94755242	14.07811865	13.63248807	14.15479492	14.25162005	13.92591492	11.47885599	10.81649756	11.48559342	12.098382199999998	11.63298388	10.10918706	10.84705584	9.411169949	9.558587262	13.66346877	11.87190764
ACTB	14.893614955	15.1230341975	13.685486802499998	14.849009492500002	14.0336159025	13.68419613	14.406996329999998	15.5337366975	16.37443512	13.9704563375	14.0694886725	14.939589179999999	14.276206277499998	15.04585554	14.563359645	13.8375462675	14.4805133175	13.5634121975	14.6335175	13.640290749999998	13.020695544999999	14.2743700975	14.238954705	13.8502113525	14.371107972500003	13.09021207	14.935230295	13.74076385	14.1133788475	14.955789222499998	14.187087232500001	14.30396811	15.866157054999999	14.8405370325	15.367855170000002	15.569149397500002	15.073082970000002	15.126192642500001	15.381684324999998	13.8610871125	14.966457762500001	15.0892079375	14.1545274575	13.641146745	14.423662132500002	14.5795905925	14.746819575	14.756883327499999	13.7388861475
ACTBL2	10.23332481	10.15343509	9.505511816	10.24142721	9.991647491	9.71561122	9.210246134	10.20807449	10.05102093	10.06243589	9.513608786	11.27027824	10.09726647	11.53100909	10.40894548	9.915813093999999	12.20729097	9.809634282000001	10.62737817	9.648242011	9.761015264	9.894335464	9.068085901	10.35796548	9.805597402	9.932125222	11.21109207	9.814377091	9.231790345	10.61957708	9.936983364	9.677484137999999	10.4493849	11.76071349	11.58609084	9.863634982	11.66434005	11.22791338	10.99999915	10.21035901	10.72103648	11.48756981	10.00744814	9.711548277999999	10.65118693	11.71327263	11.12134674	9.823675656	10.41769667
ACTC1	9.3762080915	9.812471999	9.641349097500001	10.0603586145	10.0193880335	9.8269387765	9.430710122	9.7522397265	9.4707087345	10.630226085	9.728707614000001	11.061780851	10.496568777	11.2840209395	9.795543488	9.931437465	13.377468310000001	10.010824298	9.8161604305	10.101193375000001	10.623251055	10.2866096405	9.9204704605	11.537912025	9.344230348500002	9.7594826055	10.768247820500001	10.411527090500002	10.007584224	10.35396931	9.849736798	9.336983618000001	10.2871048465	11.3619662435	11.0929572945	10.496958620000001	11.0988910945	10.378332063999999	10.1424996955	10.611556425	10.04937019	11.229801480999999	10.568231260000001	9.526148800000001	10.1817604825	10.5986338	11.492537559999999	9.8487626615	10.1345153395
ACTG1	14.49731801	14.473865506666668	14.970612423333334	14.74320065	14.278803083333335	14.734270626666666	16.16600358333333	15.900078253333334	16.944488933333336	13.963640493333335	15.394532466666666	15.143543633333332	14.331209966666668	15.53973578	13.930488753333334	14.929922263333333	13.747866753333334	14.17978803	15.262281393333334	13.761915116666666	15.21425964	15.382320343333333	15.651775606666666	14.02998894	15.872496183333334	15.089677093333334	15.247726040000002	14.993342220000002	15.073227906666666	15.184911223333332	15.332049896666666	16.11758777	16.106227863333334	15.279455023333332	15.113714006666667	16.018914146666667	15.57261501	15.502320246666665	15.705645723333333	13.632501623333333	14.901846586666666	15.169276326666667	15.430323703333334	14.68132851	14.236728233333332	15.687625876666667	14.583211433333332	14.416563376666666	13.852730586666667
ACTG2	6.71398713	7.003236221	6.962576948	11.39410929	7.021617279	6.839227165	7.365321636	10.14762247	8.788659545	7.871686692000001	7.700580294	6.896477966	7.346780845	9.751860988999999	8.91795782	9.803983572	7.75237343	7.216586891	7.165465619	7.277281412000001	7.607624185	8.732618249	8.263516536000001	8.629600282	9.739194779	7.265684386	9.281483202	7.88003329	8.34715072	8.987816537	7.26601173	7.386065287999999	13.75535668	13.61260999	11.2864485	9.71657561	10.61115054	9.740222736	7.867943651	7.209853635	7.706830012	9.281820895	7.811683225	7.404782012	7.533322807	7.28470422	7.3570760989999995	8.34189686	7.467199604
ACTL6A	13.86471143	13.98266618	13.05776466	13.42471236	13.78865395	14.1249429	14.95249814	13.48276206	14.23416214	13.67255335	14.48545802	14.85253817	13.84865719	13.99891661	13.49115462	15.15973324	12.10843321	12.45337408	14.054032300000001	13.68650876	14.07146106	13.87918248	14.80412598	13.22642833	14.21141246	13.1538234	14.30012071	12.25114849	14.66410985	13.24686276	14.23140371	14.3523149	13.33378967	14.21116832	13.93440513	13.80893967	12.37334134	13.51025558	13.48750992	13.59654315	13.46740456	13.70629172	14.10727457	14.56453542	13.8922089	14.96511255	14.38795866	15.44949739	13.64294727
ACTL6B	8.046661418	8.211689632999999	8.336282576	8.359265977	8.737210373	8.415492355	8.570286369	9.197147495	9.258084542999999	8.850203007000001	7.7299064479999995	8.014972462000001	8.516630976	8.714012639	8.791718016	7.932389391	13.73037562	7.7080217289999995	7.662181952999999	7.960915835	9.213597323	10.32349002	8.668797563	9.453813078	8.039289872000001	8.940224867000001	8.171036738	10.0185133	9.553236134	7.712538873	7.876421124	8.06663717	9.986951628	7.545756237000001	8.33354788	9.434112008	7.9085344179999995	7.927063866	8.233416786	10.30543313	8.657314109	7.867574672000001	8.272269465	8.147007686	7.830642849	8.816919801000001	8.446955022000001	7.317019081000001	9.029059457999999
ACTL7A	8.157046837000001	8.296474603	7.851370154	8.248697601	8.413695882	7.985725104	7.620184054	7.959234565	7.540276454	7.958575777	7.8849965179999995	7.744025473	7.968227965	7.636543866	7.932248457000001	8.389580371000001	9.350307325	7.65523221	7.903964437999999	7.865109536	8.222179105	7.882962818999999	7.512674037000001	8.301721527	7.791116103999999	8.368190727	8.106966259	7.601991189	7.570414809	7.505520945	7.865714829	7.863985702999999	7.73600068	7.281668548	7.382428612999999	8.021275102	7.434907075	7.546200089	7.535945266000001	7.730029675	7.892086846000001	7.469174692	8.324340457	7.666734083	8.07076083	9.578152633	9.120929493	7.818307772000001	7.840199018
ACTL7B	7.033560992999999	6.931745959	7.3553474660000004	7.15046253	7.2850051239999996	7.122720341	7.051350189	7.026945032	7.116374391	6.933413432	6.917395965	7.13347577	7.047758503	6.873451178	7.678317966	7.4468143410000005	7.380226841	6.8854292610000005	7.445556579	6.961457788	6.896896387999999	6.827735607	7.0671540120000005	7.075722749	7.3060914839999995	7.069703358	7.305770715	7.03722322	6.819862125	6.866631197	7.279926741000001	6.973288994	7.157177401	7.189462005	7.299741918	7.5653940120000005	6.941157555	7.176034308999999	7.000731996	7.154013998	7.258734733	7.693297107999999	6.856598954	7.037716731000001	7.077423025	7.451223866	7.068101548	7.367820172	7.291698921
ACTL8	11.61404135	12.14108843	7.6058503879999995	8.875259746000001	8.398513599	7.309363283	10.3850342	7.56109041	6.998389931	6.809795611	7.116076212	6.65019025	10.40364158	6.625224508	7.628895193	11.68770958	7.918921892	6.800828719	6.852949687000001	6.739140269	6.809644727	6.682958547	6.62576675	6.589912237	6.99536364	7.058567943	7.293186681	6.472024804	6.492280625	6.571257649	6.505539336	6.5771118070000005	6.79748769	8.759984389	7.157952539	6.795264071	6.522722909	6.400546469	6.41799435	7.734471486	6.7151471229999995	6.467721837000001	6.9801863520000005	6.567684763	6.936405905	8.462224229	8.882183713	8.028585324	6.948380451
ACTL9	5.92007007	7.2955116470000005	7.386196925	7.364907518	7.672022134	7.345816488	6.884360701	7.170337087999999	7.111928165	7.18403078	7.02356234	6.743206176	6.998670871	6.9093622560000005	6.968496275	6.989260591	6.990396473	6.9159849	6.908207206	6.788146858999999	7.14843843	6.777904865	6.97913414	6.853904403	7.3280773429999995	7.382371883999999	7.7332411489999995	6.997633686	6.9072542079999995	6.839496756	6.949834346	6.9212925279999995	7.049423292	6.8915271570000005	7.200148554	7.895749584	6.947743692	6.836674236	7.131440496000001	7.13430364	7.417560467	7.229770945	7.07175851	7.0476189929999995	7.015937161	7.455706127999999	7.468025873999999	7.254679472	6.919341527
ACTN1	11.662650755	11.283589755000001	11.67454926	13.10561668	10.946983280000001	11.26792278	10.876331025	12.020240455	12.078695345	12.11371111	11.52136076	13.32429284	13.18306733	13.610472325	11.76826467	12.16414754	11.69147484	12.349847969999999	13.71497047	12.345204175	10.2711702535	11.360747629999999	11.1004778	12.377696865	11.59289799	11.238303275	12.755362309999999	11.667262529999999	12.05312346	12.63103916	12.064562285000001	10.68679465	13.121145129999999	13.334312839999999	12.722286910000001	13.704026944999999	13.84738372	13.109068915	12.759755905	11.679324485	12.50252235	11.40279621	10.472259404999999	11.699324404999999	12.14961019	10.527281635	11.161832109999999	11.13922668	11.286412344999999
ACTN2	8.565784628	8.291913042000001	6.476827373	12.98558231	6.217144897000001	6.037962442	7.2572166529999995	7.253900337	7.065405488	7.067327539	7.1963964439999994	7.730493673	13.67542658	7.795238045	7.100544358	9.488563533999999	10.54312753	7.060359513	7.0630476689999995	7.173693182	7.244103432	8.180809907	7.70508428	7.036329614	9.657300195	8.69022028	9.64995101	7.231820933	8.008572769	7.819452537	8.49333219	7.129357138	9.405742077000001	11.75838963	9.018416667999999	7.37155258	8.635151687	8.314166773	6.344433479	10.20855255	7.832650944	7.344618946000001	7.25733121	7.058351997999999	7.1905129610000005	7.219841353	8.547104235	10.54668176	7.386193321
ACTN3	7.34925261	7.230250009	7.299182201	7.279091265	7.266665637000001	7.613816306	7.8425475879999995	7.646489822	7.68384439	7.446683902	7.6200209270000006	9.112681663	7.852093921	8.618162341	8.233787142	7.057598119	8.181693118	7.883713221	8.220380317	7.452629818999999	6.545762924	8.025889682999999	7.213739624	7.617196082	7.578309036	7.871500925	7.046223127999999	7.1974443070000005	7.1575815810000005	8.370501428999999	7.336256887999999	7.669570517	7.6401742939999995	9.200841664	8.394841163999999	8.513306856	8.814607799	8.54445967	8.188588793	7.898538792	7.843859396	7.807863136	7.440570345	7.797768681	7.757495147	7.93675333	7.775143084	7.562869416	7.2074238379999995
ACTN4	10.8891319095	10.9347770655	9.210728025	11.291399691999999	9.86091382	9.2414250175	10.0370841945	10.8592109545	9.996236969	9.567835616	9.542003743999999	11.283565955	11.423345925	11.12694397	10.306058736499999	11.416876655	11.235059754	11.027071865	11.78580385	9.787249176	10.52481651	9.871348323	10.0122366475	11.66732706	10.1884784675	10.43092689	11.507022905	9.690910254999999	9.9220974765	10.83350328	10.377391127	10.457266041	11.44574901	11.588083489999999	11.199663205	10.1314487295	11.488157375	10.946850820000002	11.249596225	9.871215199	11.055205135	11.360227264999999	9.726415273999999	9.905882046999999	10.865226535	9.9492064995	10.074437221499998	10.7352176655	10.058902109
ACTR10	13.202286505	12.98114417	13.32134029	12.64320412	11.41787418	12.744731235	13.73605231	12.707759150000001	13.30725611	13.321800295	14.038877339999999	14.30819788	12.693366625	13.36916253	12.892509015	13.383055305	11.57970224	13.41936545	14.42861272	13.50208709	12.79290822	12.44216728	13.42964165	12.49346523	13.830896305	13.237227175000001	13.603776054999999	12.326817455	13.779558219999998	13.386143205	13.272728815	13.851271924999999	12.31723189	12.935291635	13.303136815000002	12.788116955	13.35528297	13.194187065	12.968576725	12.399674465	12.27796276	13.461753285	13.60705266	13.148657889999999	12.283747105	12.760236995	13.003960215	12.87713635	12.11352032
ACTR1A	10.611114023	10.613157170666666	10.18890296	11.442611040000001	11.775713908333335	11.731057079666668	10.815708717	11.029601870666667	10.984880416666668	10.841714533333333	11.029184368000001	11.063736547333335	11.453329275333333	11.766660389999998	11.559327481333332	11.332317050999999	11.44726063	11.548078159333334	10.121572780666668	10.318031962333334	10.657609695333333	10.839232331333335	10.216698370333333	10.719857639666666	10.601905618	10.297518896666666	11.33151068	10.356854140666668	10.492954684999999	11.337307064	10.914732543666668	11.513047040000002	11.650781130666665	12.104975743333334	11.52716024	11.490516691666665	11.953253848333333	11.906816373333333	11.604526753	10.96745946566667	11.795188505	11.421664813333331	10.426706005666666	10.090442701999999	10.378756498333333	10.390591332999998	11.014169578999999	11.314627421000003	10.202820659333334
ACTR1B	11.47039117	11.12287664	11.46330735	10.81438544	10.94384318	10.62702582	11.13748525	11.33325592	11.86528173	10.97358239	10.55040898	11.62135328	11.53251829	11.44240342	11.47859685	10.87219008	11.82744352	11.26324446	11.58742738	10.55061939	11.3324306	11.0472711	11.42658343	11.62300185	11.21612545	11.16466249	11.24507647	10.78734425	10.9039056	11.84388742	11.44826922	10.67021233	11.00821751	12.25720118	11.43453857	10.82658344	11.01236695	11.48049602	11.32042223	11.27718085	11.70396927	11.71118597	10.48201343	10.73443751	11.14914246	10.76796048	11.20810555	11.02815449	10.66213037
ACTR2	10.076020355	10.171849903	9.577125885000001	10.829672402	10.785865911000002	10.7061440445	10.536246822999999	10.901234247	10.481646763	10.599075599999999	11.282591481	11.082284626	10.331824965500001	10.704952345	9.677131368	10.304386624	8.743156006500001	9.869351373	10.663263618	10.649099364	10.333401282	9.663603278	10.391127376499998	9.4911635905	10.284033263000001	10.744173975999999	10.880773091000002	10.1552959585	10.693591459	10.949638261	10.6364146075	11.1695385815	10.9135850705	11.026665029	12.16668036	10.4221225265	11.494890666	11.4546349465	10.879330568	9.812843680499999	10.320658214	11.186645223	11.2986438105	10.310103846	9.608160873	10.3379237035	9.791910103	9.881496598	9.7917313655
ACTR3	13.723487123333333	14.099051240000001	13.004755076666667	12.207876993333334	13.976451046666668	14.313140626666666	13.13537164	12.88783674	13.509979463333332	12.53086813	12.822443923333333	13.45641026	13.485806636666666	12.978134013333332	12.703696066666666	12.624127080000001	12.312091616666669	11.893848026666666	14.18027961	13.014841859999999	12.974854123333335	12.195680276666666	12.73027765	11.76879847	13.048785310000001	12.498529306666667	13.757322703333331	12.405319873333333	13.681566306666667	13.353608266666667	12.85694781	13.94054003	12.705304840000002	13.774407453333332	13.45763308	13.58963999	13.587129966666666	13.731893153333333	13.242275893333334	12.328336603333332	12.857442863333334	12.948453343333334	13.5251903	13.3261503	12.073996246666667	13.992908986666668	13.846164886666665	12.855554443333334	12.189068506666667
ACTR3B	12.07888602	12.3079581	11.781567394	11.0722743635	11.711603765	12.166461895	11.817705024999999	10.6272696935	12.35209561	12.11448596	12.110049838	11.654056045	11.84725685	11.286841865	10.550239359999999	12.195109465000002	11.4527827035	11.638078449	10.697358694	11.7911809915	11.8239121385	11.65674006	10.778566192	10.643947736	11.173967355	10.853572745000001	10.85713825	11.79203295	10.860107896999999	10.71623606	11.57657252	11.452736665	9.831805491499999	10.791832075	11.349586689999999	9.935147808	9.749449701	10.760768226	10.899765	11.560044475000002	10.52443636	11.360188955	11.489464487	10.858334834999999	10.787285725	12.490313579999999	12.135174354	10.8424453055	11.294316525
ACTR3C	13.93961386	13.34424393	11.87831732	11.30185869	13.08586617	13.34353988	11.83111266	10.83930121	10.16420225	11.28259428	11.38423334	11.29877114	13.05897173	10.97687907	11.13954352	12.17092307	11.63637639	12.0502648	8.153035695	11.81494926	11.08921686	9.536926357999999	10.96035668	11.71723661	10.44456068	11.2848285	10.700969500000001	13.43235693	10.18654536	11.063274	11.38105102	11.60966302	10.75266412	11.59840565	9.547349574	8.397548786	9.207891165	10.234535800000002	9.837327531	13.17851099	12.11659177	11.03478979	10.55789964	12.66704925	12.72422647	12.82730223	12.52687137	11.85130821	13.12041576
ACTR5	10.26084816	10.05359598	10.77923299	9.4699439	10.39699623	10.92036613	10.04185422	9.426339399	10.52064521	11.07661005	10.56621041	9.633992009	9.811855514	10.11469775	11.034292500000001	11.09664202	10.08780379	9.194299097	10.01320645	10.3470049	11.03875113	10.8455325	10.42281672	9.027996631	10.46127133	9.563945115	9.599217738	9.007104773	10.98441081	9.671711282999999	9.974134300000001	10.08156484	9.82031342	9.80607119	9.01533732	9.548112592	9.463625982	9.632797409	9.430349458	8.440221059	9.528121663	10.18061124	9.16768608	10.64393718	9.851176123	9.78919203	9.977074857	8.750374097	10.55359307
ACTR6	14.62055646	14.94131321	14.1788881	13.84631789	14.12517072	15.02885146	14.63180964	14.55433399	13.97704664	14.46316042	15.24025573	13.968728099999998	13.88807874	13.62312694	13.82919491	14.88430744	13.13916779	14.08911167	14.53253418	14.30295244	14.35687205	14.35485616	14.52179443	13.48752459	14.60861528	14.22789289	13.28698914	14.09591769	14.43850394	13.46870208	14.18601655	14.44990037	13.58860434	13.78489173	14.73736032	14.11659848	13.64402102	14.18007301	14.20100569	14.11083685	13.61506932	14.69739653	15.08254155	14.10768504	13.82734305	14.46328418	14.41091668	14.78428652	13.54896316
ACTR8	9.9616213445	9.6520654535	9.6699608585	10.564124419999999	9.9423022645	10.826250625	10.528966675	10.398222650000001	9.808195441999999	10.385824169	9.936192423	9.2885817275	10.3819700005	10.3210247455	10.771501675	10.568980737	8.842711331499999	10.78877356	10.455064805	10.4877474185	9.9630199815	10.006273485500001	10.275452071	10.326514047500002	10.576847515	9.9336668975	10.3846967265	10.1773513955	10.3565121855	10.4354999235	10.167254351499999	9.890790221500001	10.073548284	10.320576548	10.297951666500001	9.438241797	10.0626615845	11.193163655	11.354394039999999	9.514687630000001	10.383242913	10.387567686499999	10.98181724	10.947682737	10.247205668500001	11.66566234	11.923725035	9.791333925	10.286472913
ACTRT1	6.795244772	6.461333012000001	6.485593271	6.461907688999999	6.5050071560000005	6.49724617	6.418598884	6.240350171	6.51133142	6.40159485	6.72869494	6.482468001	6.435130332000001	6.460369651000001	6.63704779	6.4432931270000005	6.423730096	6.577787354	6.377458282	6.214429958999999	5.956852732000001	6.490138857000001	5.985930956	6.454895712000001	6.363338051	6.726417894	6.321881417	6.461172207000001	6.611819526000001	6.414050474	6.294875733	6.702631011	6.727044726	6.728548565	6.706098702	6.791130445	6.667365069	6.541516258	6.422342467000001	6.447078335	6.270677226	6.231543552000001	6.53505088	6.668551885	6.76339942	6.826824277	6.312790645	6.426291862999999	6.518487355
ACTRT2	7.564352789	7.443287221	7.196792372000001	7.254930567000001	7.52073343	7.258116079	7.151282648	7.726151816000001	7.4900705389999995	7.663349452	7.428705076	7.064701651	7.511425066	7.08349824	7.661165068	7.421994075	7.377548845	7.249891367999999	7.270729612999999	7.573756252999999	7.083924149	7.240187452000001	7.00014492	7.27889413	7.211877799999999	7.647288613	7.583658667000001	7.0575734820000005	7.103725041000001	7.040021835	7.027237741	7.217093855	7.274574492	6.992452874	7.2366496289999995	7.36558969	7.223110672000001	7.254010352000001	7.384053547000001	7.1406007439999994	7.462884315	7.332523312	7.321751008	7.063398557	7.4690526770000005	7.7627071579999996	7.781934477	7.349735014	7.209378985
ACVR1	11.15015631	10.25996057	11.44186538	11.01321885	9.7582367	12.13969152	13.70514977	11.26178863	12.14315027	11.25245193	11.693562	12.65884051	9.787006414	11.80090792	9.791662984	10.47000887	8.799892693	11.53955393	11.89789042	11.27668378	11.18181484	10.25345431	12.77820523	10.88190824	12.84365475	11.37662472	11.088897099999999	13.20861473	11.36148389	11.98497094	12.43018887	12.6710334	12.27780522	11.64695015	12.03510615	12.55706075	11.85384405	11.73690339	11.14607845	10.98702788	12.11117883	10.98297409	12.41474829	10.99453367	10.2954761	12.17228817	12.61139723	11.98632193	11.10772484
ACVR1B	8.833259382	8.694923340999999	8.1910274545	8.6941954825	8.4588623225	8.4775855605	8.199976196000001	8.955668257500001	8.057702915	8.351952433	8.6196728125	8.560626559	8.5887148505	8.584881623500001	8.481830769	8.419878898499999	8.928730795	8.059666777	8.7458978955	8.1336537395	8.187904837000001	8.059722306	8.7165742805	8.798157278	8.52890704	8.555318999	8.742790106000001	8.815688595000001	8.260150461	8.545541670999999	8.201379987	8.490044431000001	8.158570491499999	8.684060826	9.903165342000001	8.172115577	8.375448316	8.556924359	8.677727012	8.1135620205	9.5878756785	8.650958644500001	7.9602072545	8.5220293285	8.702827653	9.061286650500001	8.5348265735	8.416686478999999	8.7107879105
ACVR1C	8.209391022	8.07349183	8.755572512	6.5471542089999994	7.8230295320000005	8.90523383	8.628975191	7.497541983	9.441968923	10.50715308	9.832195003999999	7.971796297999999	7.774682379	9.779038541	7.869398969	7.810730532999999	6.557221356	7.077521902000001	8.840425841	8.350442112	7.515871849	12.58283497	8.351102646000001	6.610044505	10.18506427	9.682001105	7.629868927	8.674623204	8.100446884	8.439578988	10.16389663	11.13431419	7.923659323	8.512107089	8.315634038999999	13.24808889	7.519579043999999	7.571219944	7.702136257	7.319774557000001	9.843834412	7.482335062000001	6.6230530420000004	9.063887798	8.950660647000001	8.639433409	10.26447009	8.523381134	8.19719313
ACVR2A	7.53750117	9.013642621	9.942926502	8.088683007	9.747435262	10.36891184	10.85930788	9.806418158	9.420845495	8.767786791	9.425144501	9.69708153	8.501394389	8.740065505	9.895146314	9.590591841	8.907537713	9.175322031	9.378481693	9.854608683	10.72300007	9.963221254	8.561506166000001	7.483619132	9.088306227	9.368629665	8.032575656	10.1479606	10.06749404	9.316742042000001	9.335430009	10.00244692	9.24926037	9.792207761	8.409095972000001	9.064932361	8.882414439	10.32344789	10.22914981	7.915685371	9.324513981	9.151127286	9.344724845	9.518557592999999	8.229353757	9.825627351	10.53860896	7.818650469	9.39071952
ACVR2B	10.0822188395	9.7505075495	10.0925745875	9.2390823025	10.4443362905	9.617397535	9.3181490945	9.7927542025	10.063330022	10.522225095	9.2851816465	9.7368619355	10.3379524395	9.476430811	11.0541908375	10.146738786	12.65508181	9.932335959	8.9782980915	9.795742899	10.6385129845	10.7590714205	9.558547601499999	10.741428701	9.247667215	9.183651373	9.631506058500001	10.3161718115	10.0846492735	9.888476013999998	9.822977699499999	9.527317984	10.2456757135	9.640283988	9.7965434855	9.0193456555	9.7647281835	10.211287202000001	11.068060822	10.3033816845	10.2019515335	9.895898662499999	9.828498767	10.8090049065	11.535015008	10.552163590500001	11.161730094500001	9.1221365465	10.9344727605
ACVRL1	6.1704608665	7.5836907795	8.9148955775	9.520303164	7.437236446	8.1147701915	8.008550632	8.6929761165	8.0895609615	9.726138699	9.8559456845	7.8080988765	8.502685342	9.492906122499999	8.563402025	8.131379354	9.823242767	8.334270021	6.920486802999999	9.104565554	9.046903474	7.638801807	8.558665165	9.8115499155	9.1454262495	7.056665001	8.7093690205	9.554600234999999	8.735932103	9.099642306	8.2798201575	8.663606869	10.831061148999998	9.544157172	9.974723608	9.171101135	10.488026256000001	9.557703825499999	9.187021373	9.8047713925	9.2075747275	7.627874277	9.451726122	6.7750932965	7.651750700499999	7.948728591	8.612408695	9.8879316145	9.067239134
ACY1	12.49434872	12.98067574	12.02652439	13.60425602	12.26369653	11.72261811	11.83980227	12.27958097	12.48091448	11.46431793	11.68217755	10.66051818	14.70284649	13.00535893	12.42882397	12.07551941	12.80067259	12.14857999	11.76672946	11.5266623	11.835234300000002	12.24803795	11.57805406	12.26783628	12.51348232	12.51610306	12.78041555	12.23425905	11.21280814	11.36593017	10.89082897	11.01816453	11.90977303	12.43626837	12.13125343	11.59314191	11.99209974	13.5996753	14.18553099	11.33022349	12.14014656	12.59520303	10.83418247	12.44327732	13.57333427	13.02947642	12.90906615	12.08480744	12.71039785
ACY3	7.306959655	7.231017345	7.04914872	7.077682952999999	8.111544203	8.459211983	7.255364291	7.030185058	7.017548323	6.970217927999999	6.975420987000001	6.703196279	6.828906283999999	7.850344531	6.89677424	7.309808276	7.556382548999999	7.376376271	6.956931998	7.036820327999999	6.904650014	7.0252482060000006	6.90719133	7.070919455	6.986172302999999	7.034445006	7.113687763	7.826502706	7.017865272000001	6.6243599	7.238981317	7.086789337000001	6.984900699	6.863735571	6.909938155	7.059005479	6.742582527000001	6.798975942999999	6.857841773	7.035604724	6.859656149	6.923244948	6.993018017000001	6.95866752	7.267520857	7.101460235	7.207806657999999	6.951391629	6.766237161
ACYP1	15.20373638	15.05937379	15.21701449	12.72431372	14.68061834	14.428004800000002	15.36628542	14.58780498	15.48796182	16.6348413	16.55309749	13.62730458	14.36954372	13.95578341	15.06037136	14.49472432	12.10628503	13.48239769	16.68603852	14.25218007	14.09847354	14.38888485	15.83273417	14.31994756	14.53027416	14.62624526	13.06528719	13.05819575	15.30531157	13.75248377	14.97702031	14.02258474	13.72029952	13.4086014	13.31301489	12.92189668	12.6095735	12.72161304	12.87274078	13.31863053	12.46297897	12.67748712	14.74226374	15.16747121	13.60824237	13.58390459	13.50913989	13.47535516	13.90150399
ACYP2	11.6741409825	11.4444074375	11.970447894999998	9.853562409250001	11.289635017499998	12.353352189999999	11.973774797499999	11.496000152499999	11.5357782825	11.0857996035	11.5780902225	12.037762755	11.413379962499999	11.651520965	11.2349889725	11.45255309	9.698867912	12.448245595	11.9271452275	12.3914414775	11.071488217499999	11.1011508	12.222249530000001	11.585894155000002	11.144575274000001	11.49686323	11.8341144675	11.416714475	11.411073507500001	12.08967803	12.2256199125	12.4690938825	11.335896276	11.5491931625	11.843183292500001	10.804640174249998	11.1493202625	9.92765529525	9.29127881425	11.19098688	11.6652776875	12.558978205	12.2488446325	11.50335218	10.745423585000001	11.313839872499997	11.402084407499999	11.53243547525	11.119153270000002
ADA	10.14188101	12.96141735	10.74582664	13.29184091	11.6470995	10.44700364	10.05350085	12.42003862	12.42903905	13.11163382	12.35719464	10.32549318	11.35803168	12.85390607	12.38446081	12.42203077	11.43451946	10.56245979	9.746858797	12.51457226	10.72736231	11.61090595	12.39633529	13.23110096	12.41144876	11.06541489	12.001676400000001	13.24312201	11.04337586	11.39361122	11.02422863	10.12346624	13.39467918	11.25501565	12.52047114	13.10830473	12.44421625	11.19126788	10.81233689	11.67573535	11.68562146	10.03228667	11.00568295	10.42095315	11.35201715	10.91120299	11.50862391	13.27021626	11.26516387
ADAD1	7.731322416	7.2073408	6.646337197	6.786208352	7.422068087	6.990635193999999	6.697172061	9.380636302000001	6.77891114	6.992757738	7.020208739	6.861035785	6.95121675	6.760728622999999	6.724220275	8.226054895	7.06026726	6.971583821	7.251901716	6.401356925	6.930044002000001	6.816317815	6.727422034	6.823179493	6.649075358999999	7.335029035	7.418680859	6.775215877999999	6.753227326	6.967740965	7.478606977999999	6.907448706	6.730772431	6.729176731	7.170538955	6.881897474	6.97983386	7.105453947000001	7.112428832999999	7.1797506779999996	7.489890803	7.002739256	6.878047344	6.7827052729999995	7.3189726539999995	7.248373178	7.1261299529999995	6.8730960670000005	6.975892667
ADAD2	7.802169741	7.701172188999999	8.264862178	7.950470332	8.096643157	8.12160276	7.717737773	8.085930206	8.111158107	7.8398076560000005	7.75469547	8.002939469	8.141231757	7.529227062	8.095425771	8.021377625	8.450367035	8.098614373	7.974860809	8.531919465	8.514799912	7.76298313	8.281913502	8.617048795	7.762633364	7.590259584	8.118183718	8.045798672	7.755397225	7.641130122000001	7.797119645	7.641598602	9.899038861000001	8.152648089	7.602630746	7.873363447999999	7.644893827000001	8.248330219	7.596624071	7.567053474	7.698535727	7.891780047999999	8.199427842999999	8.009900742000001	8.116356261	8.697888755	7.948069745	8.887266945	7.968293488
ADAL	9.016779831333332	9.456780101	9.657335734666667	10.401645566	9.726585563	9.654027811	10.205722388666667	10.590960482666667	9.86448109	10.483723764666665	10.244937153	9.867737718666667	10.720712873333333	9.504463211000001	10.844330827999999	10.780793810666665	10.024395940333333	9.664496141999999	9.347441737666667	9.127435678	10.81196094	8.970340683333333	9.671665191333334	10.951685461333334	10.679876138666666	10.749811056666667	9.668301620666666	9.178757797	9.461748963	8.939792185333333	8.904687433000001	10.027217905333332	9.895582460333335	9.53734638	9.442661560333335	9.485801688666667	9.411798603000001	9.268953069333334	9.550800019666667	8.959896436333333	9.436777274	10.40095303	9.072304322333332	9.744106127666667	9.764096524666666	8.962095927666667	10.407308464666668	9.427584266666665	9.426677520666667
ADAM10	13.28807381	12.58154125	11.79342596	13.60004651	11.73513803	12.29949594	12.35116626	11.53490343	11.06478956	12.21810631	12.13239938	12.3321453	11.01035525	10.96577621	11.61377994	12.507651800000001	10.40430669	11.81082468	10.67714689	11.95208334	10.89840517	10.22534632	12.03312483	11.86316875	13.11301746	13.66703142	11.35299973	13.04999727	11.87911528	12.10131824	10.50390776	12.58589928	12.23919279	12.50757879	13.04058074	8.252722200000001	12.20026008	11.71851504	11.78096254	12.15007441	10.66951094	11.85271964	11.703034599999999	12.84783993	11.04870919	12.80870473	12.57794809	12.35183674	11.67810928
ADAM11	7.613004288500001	7.8299355969999995	7.4907267225	8.638577354999999	8.326590913	7.875225059	7.859899436999999	7.471107436	7.7782027675	8.926732293499999	8.385213506500001	7.5506242245	8.147525059000001	8.012535414	8.397957782	8.839943468000001	7.302130395500001	7.8817658250000004	7.4140251505000005	7.3244952565000006	7.946470011999999	7.6309933395	7.616149881	7.99333717	8.107190060499999	7.815714613999999	7.9200103905	7.486387645499999	7.855383403	7.459999224000001	7.5631823335	7.404463922	7.60229605	7.5647786075	7.45816323	7.359292400999999	7.4380679775	7.745122651	7.589442523500001	8.036075615	7.4769574685	8.29023097	7.4624569685	7.761551681	8.1060017225	7.7423558165	7.689575421999999	7.765369093	7.4141986785
ADAM12	7.2315058275	7.384431584	7.4190022120000005	8.345983413	7.1673312515	8.0215128225	7.7339739355	8.271289730500001	7.7556151820000006	7.5359602510000006	8.2850719335	6.837166271999999	7.0869002304999995	8.475573428	7.3512684795	8.012421590499999	7.877965939999999	7.2489050514999995	7.384670834	7.202715771499999	7.3144121075	7.8561486904999995	7.4221437295	7.3614451385	7.112385161999999	7.5807922119999995	8.224739785	7.0309387215	7.6477214185	7.206967345500001	7.266661177	7.8529520564999995	9.359283044	8.330099182	7.668232526000001	9.056119151	6.8587723705	8.5443722785	8.3858904495	7.3188160475	8.0411625925	7.2603908184999995	8.0584306625	7.134699284	7.943466399	7.7873956280000005	8.410807828	7.570367432000001	7.8841167500000005
ADAM15	9.21612322	9.37413744	8.550553925	9.11872797	8.995550851	9.214142241000001	8.334182761000001	9.07466475	9.07656273	8.725100287	8.699333574	8.877929318	8.993763251	9.781211207	9.746284106000001	9.127592261	8.831706475	9.582217968	8.76847493	8.66902582	8.995040084	9.109826426	8.624227886	9.659228464	9.138882147999999	8.885251722000001	10.75036708	8.773325312999999	9.069116363	8.96124701	8.687852753	9.006745088999999	8.716654389	9.92557811	9.992988743	9.031624724	10.49928809	9.493578275	9.488660776	9.014688306	9.644716602999999	11.14371241	9.541963447999999	8.916616584	9.25199999	8.613450362	10.04344506	9.827514268	9.075254741
ADAM17	11.836995058000001	12.143327414666667	11.555692230333335	11.720825346333333	12.417902173333337	12.019287903333334	12.154998314666665	12.415907193333334	11.627437392666666	12.880464616666666	12.500783176666665	12.225181113333335	11.312842788333334	11.545753213333334	11.782141896666666	12.553510253333334	11.551082999666667	11.757651585333335	12.211240466000001	12.851746913333335	12.52676978	12.254026340000001	11.810982560666668	11.994854728	12.386957606666668	12.189565090666667	11.852163513333332	12.296517460000002	12.096316999999999	11.943160933333333	12.576631149999999	11.920559456666666	12.45893239	11.665569453333333	11.556429823333332	11.274578681	12.090532736666667	11.379882203333333	11.419267696666665	12.554724249666668	12.5125452	11.518049613333332	12.493202130999999	11.697678366333333	11.724990870666668	11.884200410333333	12.328179677333333	11.880679684666667	11.645006853333333
ADAM18	6.6111677129999995	7.84615996	6.5505364870000005	8.49076922	6.488302298	6.516182806000001	6.384272661000001	8.803835812	6.828570567000001	6.368723206	6.490925517999999	8.021922433	7.033924411	6.686534325	6.541481772999999	6.376697207	6.46652273	6.83342622	7.407081614	6.356091659	6.678869271	6.259141637999999	7.276031028999999	6.427828344	6.493969074	7.011036207999999	11.84972956	6.3061761579999995	6.36415235	7.567143211	6.5451814079999995	6.397361763999999	6.5293713229999994	6.99943792	6.899992657	6.539022127999999	6.21986408	6.2572945970000005	6.450574152000001	9.43346052	7.591011052000001	6.718202459	7.471418186	6.38844022	6.9575830970000005	6.820549858	6.292699624	6.6110110660000005	6.251364843999999
ADAM19	7.684561757000001	8.133906107	8.301142495	8.913693369	8.533276807	8.2329245545	8.131655065	8.6604470665	8.4469096535	8.970600713	8.85318305	7.7764438625	8.220399444	8.5647829805	8.594398250000001	8.587768471499999	9.033594781	8.6683922655	8.445596739500001	8.6050384435	8.926011818500001	8.366361485	8.7050673325	8.3089401335	8.4785412495	8.658791199	8.2891879255	10.04185464	8.2300125295	8.1260013725	8.410753417	8.4200651985	10.312426473	8.2789070565	8.491879508	9.273964772500001	8.4231391095	8.353054543999999	8.2701521655	8.377278562499999	8.213187937	7.878428259	8.2864903345	8.0495318605	8.3756844085	8.783885809	9.0967571695	8.5383627995	8.708305156
ADAM2	6.65657319	6.536064721	7.297153903	10.04914899	8.61339329	11.24916296	7.198243392	7.705493742000001	6.9594374189999995	11.85099069	11.99446619	7.017473288	8.869702706	7.569157381	6.855855866000001	6.890828435	6.712086297000001	6.805338532	6.908518438	7.385635278	7.189438636	7.083908042999999	7.566815537999999	7.686422577	7.318280682999999	8.131015706	7.097193143999999	6.781636241	7.451247799	9.311962306	7.511614707000001	6.977131165	6.599813918	8.887296713	8.445642389	9.170944111	6.294228703	7.039359987999999	7.895650187999999	7.704902214	8.132436445	6.8816266839999995	7.033899765	7.142810636	7.044149791000001	7.298968082000001	6.841335104	6.86787171	7.154932575
ADAM20	7.5254201179999995	8.061224242	7.20091424	6.608191263999999	7.175848441	7.450777335	8.0278337	7.033740269	6.749553597	7.15074278	7.204021462	6.908655887	7.291001033	6.914806358	6.673747883	6.919749699	7.3428317110000005	6.839888095	8.113338077	6.802083108	7.215732025	7.280093027	6.967700574	7.233048747000001	6.7485690410000005	6.888138422000001	6.969462527999999	8.359853138	7.291152029	6.8422229660000005	6.964847699	7.181168624	6.503085168999999	6.9845406820000004	6.847557706	6.82540332	6.90059585	6.859036422999999	7.090242579	7.0269944220000005	6.827593154	7.012572121	7.425769261	7.12561621	7.379117419	6.989846817999999	7.700182673	6.688507863	8.249773816
ADAM21	9.279441546000001	9.438743147	8.044510777000001	8.070752334	8.418762552999999	8.900887953	8.821736151	8.120753993	7.906719022000001	8.222259917	8.008360922	7.274968203999999	8.28954344	7.496736899	8.779981482	8.936214324	8.200166177	8.148952643	8.138003227999999	7.93638227	8.321656752	8.193257117	7.82556486	8.066752738	8.223539254	8.879255225	8.596151868	7.69566394	8.409485876	9.887698683	9.399100649	8.08412457	8.332280453	7.486153221	7.801958505	7.840428396	7.9151508129999995	8.269838982000001	8.411600066	8.120803086	8.063459692	7.562534724	8.491625248	9.111664784	8.984503306	8.541661037	8.573424142999999	8.101783637999999	7.901386024
ADAM22	10.836462160333333	10.816501301	8.449566351	7.331447546	8.980148241666667	8.058476873	9.478375236666666	9.277383423	10.196617294666666	9.982855175	9.674882865666667	10.107465493	10.200528059000002	9.282386493333334	10.311229327666666	11.002369765	9.897901003666666	8.996945615666666	10.018129269666666	7.537631803333333	10.676636195666665	10.190017090666666	9.226122599333335	9.244848916	9.231883508666666	9.033652555333333	8.533298324	7.765953879666667	9.293865939	7.842433640333333	9.021802354	7.844886196666667	8.744679810666668	8.440963222666666	7.753200529	10.243135167333334	9.01489798	8.961074075666668	8.080720478	8.360666459666666	8.222344902333333	9.101065603333334	9.929908404	8.428075341666668	8.083867794666666	8.405554854666667	7.606927097	7.883255011666667	8.878712807999998
ADAM23	7.3130787975	7.050949018	8.3817151605	7.753654879500001	6.9318240630000005	6.520872597	7.2739355195	7.890580520999999	8.030396863	7.3892660505	8.861203901	6.6994299555	6.981328003	6.549739764	7.468723352	9.293736776	7.305409039	7.470295450499999	7.778777958500001	6.748469067	7.53442319	7.6597615015	9.820765736	9.4892674295	7.4663445615	7.264263136	7.8226333630000005	8.245193262499999	7.6781353525	9.0371878915	12.164852849999999	7.655833164000001	10.33207037	7.576500126999999	7.579981542	7.760128536	7.0644671080000006	6.864901949	6.945707253	7.6732318675	7.241512228	6.929439657	8.585323949	7.6056387784999995	7.441265065	7.3323121165	7.6134391895	7.234920825	8.243063747999999
ADAM28	6.287199112	7.125723493000001	9.177946655	8.5368235575	7.072135231000001	7.900745611	6.961077637	7.979873163999999	7.2787975575	8.044276042	8.775627602	7.1923090235	11.231043080000001	7.204497902000001	7.051804507	7.1333909855	7.1728662225	7.730019143	8.2480200925	8.116939557	8.4362253785	7.197933240999999	7.0952118155	8.596062035	7.3937073995	6.3018022475	7.302680359	7.9645251905	9.297290575000002	6.9848239444999995	7.4738049625	8.5664054065	8.345500708	7.710107053	7.1620380725	8.9845915805	7.815699787	7.2123276875	6.637242649	6.9744954085	6.5440402505	7.0296880625	7.2021797375	12.60170308	9.6007024995	8.465770044	7.2893477215	9.2496190805	11.203536528999999
ADAM29	8.023605985	8.142407594	6.466283641	7.587858535	7.414499268999999	7.243935323	7.157965549	6.8975987110000005	6.901057134	6.909022879	6.974881385	6.571216525	7.651568348	7.122434555	6.9865003439999995	6.804674969	7.719505862	6.7836337	7.542092137000001	6.765326888	6.770311619	8.31797987	7.218823062	7.242850185	6.929320664	7.539826447	7.696449495	7.054192872000001	7.710827445	7.139154796000001	7.073649458999999	7.319510512000001	7.149011538	6.859506295	7.430991603	6.830958237000001	7.200800811000001	7.2651399	7.564699804	7.2519268210000005	7.321878686	7.023842813	6.99354956	7.206481392000001	7.546145806	8.837880712999999	8.124546344	7.262639912000001	6.979758928
ADAM30	7.106107709	6.447175364	7.3023034120000005	9.211821717000001	7.0447895	7.221223851	7.668433702000001	8.945184466	8.949336786	6.581181085	6.565831547999999	7.377352257999999	6.6475321670000005	7.266026874	7.259897675	6.882966422999999	10.4608475	8.434995418	7.675935854	7.4883190520000005	5.8684898720000005	10.09939588	7.861365172999999	6.684584407000001	9.888689108	6.438522861	6.7197919189999995	6.81056076	8.249203287	7.12704645	7.44635335	6.802698457999999	6.701328137999999	8.47009846	7.103269943	6.754703828999999	7.84419991	7.8530746129999995	9.877243603	6.672601407999999	7.254673942999999	8.46370038	6.8378038839999995	8.668877232	8.232247286	6.712404761	7.187915468	6.657614906	6.835821752999999
ADAM32	7.671535018999999	7.070637956000001	9.415599676	8.900875018999999	7.76829858	8.103927744	9.468278551000001	6.563429845	6.873991509	7.599631999	6.771203739	7.909285558	7.437780897000001	8.092198299	6.470373003	8.024636649	6.4365489810000005	6.644704261	7.4929129560000005	7.53692392	7.315657267000001	7.2710565339999995	6.171444715	6.605092542	7.208648456000001	7.006210201	6.493744672	6.65614288	6.893252469	6.886707406	6.9127121570000005	6.71396645	7.328242747000001	7.3358175039999995	7.377142788	8.901247227	7.909112616	7.074443474	6.886554049	7.360116714	6.726225172	6.811728352	6.502280217000001	7.3502635629999995	7.821514989	7.5183518739999995	8.424049127	6.739697444	7.3250652039999995
ADAM33	9.461892888	9.495698633	9.186662359500001	9.846417862500001	9.83665311	9.195807827	9.000759955	9.180565551499999	8.94081197	9.492495632	9.052280782	9.527699224500001	9.4716191775	9.478090133	9.1435609175	9.752990951000001	11.94421269	9.454751400500001	10.0806124695	9.2446840625	9.552841802	9.0552012925	9.1744383	9.812891605499999	8.78224686	8.882901661999998	11.09843185	9.7701011895	8.8964454035	8.9902398545	9.207189433500002	8.993213810499999	8.8893351785	9.364719927500001	9.3551727615	9.335482199000001	8.9135207915	9.2151644005	9.3620999205	9.81303029	10.417761985	9.7686786965	9.839920264	9.254134304	9.89411355	10.641439485000001	10.2934289885	9.1760284655	9.3745113685
ADAM5P	6.330272861	6.037752145	6.441818935	6.13690684	6.445969644	6.2947348729999995	6.542397932999999	6.312504989	6.712766142	6.5087830779999996	6.300769241	6.716154251	6.208387191	6.242240006	6.579354826	6.169945794	6.3136683410000005	6.296211153	5.980139919	6.422940369	6.2828780779999995	6.337734922999999	6.35029286	6.699845032000001	6.316939282000001	6.262065662	6.4658624179999995	6.589182747000001	7.468617937	7.554190237	6.2325553629999995	6.317812462000001	6.312469392000001	6.439599592	6.495560055	6.880238503999999	6.375888539	6.783710514	6.447841771	6.347932159	6.2287942339999995	6.5395068389999995	6.38485745	7.339826772	6.493530184	6.235460196	6.6506367410000005	5.953088632	6.913072146
ADAM6	6.8654497165	6.9310129155	7.5452521515	7.1200672355000005	6.891645334	8.1095213825	7.142205564499999	7.122843993	7.401972153	6.9791945470000005	6.8182812745	7.069137695	7.0528290515	6.9229148555	6.6239512985	6.979399995	7.5467945995	7.315539586	7.675421217	6.910315236500001	6.765483017499999	7.20454466	7.0459042135	6.99605718	7.1932928	6.861444305	7.438347456	6.912214608999999	6.719082795499999	6.9182617639999995	6.789184676	7.1029143625	6.704069370499999	6.983835968499999	6.9196363739999995	7.4596916570000005	6.943952787	7.242663943	7.163282924500001	7.0876562245	7.2460243555	7.1148953125	6.8443071825	7.2061066465	7.414488769	7.008387795	7.144074963	7.2017706740000005	6.9874677915
ADAM7	10.00634155	9.899440443	7.97357332	7.47800879	9.009367823	8.823462055	7.509617457	7.754478939	7.840689492999999	7.70465584	7.696752936	8.138101504	10.43097657	8.229273845	7.664260624	7.973171442999999	7.4599860289999995	7.91846429	8.635945321	7.786327621	9.255957261	8.297033026	8.675499821	7.79506525	7.57954802	8.99758443	8.469602634	7.441094403999999	10.07000207	7.566888821	7.484681284	8.750041152	7.625981349	7.444275352000001	8.324633437000001	7.695990484	7.715260296	8.174184736	8.271189374	7.940207755	8.2002828	9.853901107999999	9.118084906	8.203311052	9.016094339	9.218188558	8.454939947	8.500546682000001	7.876370057000001
ADAM8	12.43351579	13.63378677	13.29083593	13.64824268	11.61384939	10.90204993	13.34476919	13.47662838	12.07433754	14.58006337	12.93392526	11.15063622	12.98619911	12.41631733	15.11307077	12.376988699999998	12.46923197	13.89412708	12.07547584	14.03621559	13.58803961	12.68087434	11.76916766	11.90062975	12.6955221	12.91726042	10.94150823	12.29296432	13.22795898	11.87329864	12.12411294	10.13591573	11.29428375	11.46053064	12.85111452	13.04798635	12.8437329	13.02009874	12.94393963	11.87308568	12.20722294	10.92375162	12.60457383	12.50610232	12.28405106	13.70601362	14.55988571	12.44049242	12.84084743
ADAM9	11.492791215	10.78541199	11.225637129999999	12.396105595	11.153759735000001	12.093851655	11.098946075	11.2341239	11.829778529999999	9.918581397499999	9.969447875	11.635530795000001	10.73656469	11.18911664	9.6063852385	10.269807154999999	9.867386932999999	9.088904427500001	10.993181075	10.4836798	9.6301245265	10.041837163	12.007254549999999	9.686580556	10.726409039499998	11.068218925	10.269900416	9.599096678	10.911592035	11.912157905	10.964502825	11.54112959	9.715904355	11.697287320000001	11.932022165	11.65242994	10.4654875395	10.3780565015	10.122893305000002	12.19905214	11.521112345	11.20478007	11.334301905	10.993886475	10.99467016	11.24243783	10.479048354500001	9.283857626	10.377728251
ADAMDEC1	7.791421828	7.916942819	7.572268097	8.455116163	7.846366692	7.969328367	8.232298368	8.66954217	7.6269978279999995	8.873710086	8.809945404	9.095880657999999	8.117971301	8.990979434	7.942432512000001	8.082666401000001	9.803017481	8.139598674	10.13527792	8.348340976	8.203919784	7.733982041	7.943358568	8.519430874	7.969047001	7.803092797000001	9.904917596	8.270870228	9.63722723	9.560977086	8.091126747	9.210389807	7.594726712000001	11.20779443	8.274592772	7.729855845	11.69909915	9.40064374	8.655340308	9.075260366	8.964685411	8.696107523	9.20452545	9.642157847	8.781246084	9.654446543999999	8.807131698	7.952007387	8.090110413
ADAMTS1	10.16263146	12.171656604999999	8.794484809500002	12.987179345000001	15.313046285000002	15.261065555	16.537034615000003	10.606032110000001	11.266888705	8.506555509999998	9.579704690500002	14.23787201	14.63974104	9.316279328499999	11.70182474	11.565322089999999	13.553723185	12.956555305	10.585119425	11.796885934999999	8.996593373	12.550421929999999	9.75304266	8.332711477	11.656404485	9.928629904000001	9.3630855435	13.521759385	12.373017014999999	9.6278223655	8.631837240500001	10.575687725	12.5296243	13.086144959999999	11.887815995	12.180214125	12.13880615	12.52912042	11.813272885	10.092526015	9.205532005	8.2831849405	17.108013845000002	9.235917023499999	9.4032697655	13.974439345	14.55709509	11.917206295	8.9605981895
ADAMTS10	6.916381672000001	7.1900697860000005	7.573332155	7.405313256	7.190405515	7.493038972999999	7.068076431000001	7.336179542999999	7.057819031	7.167324255	7.093154444	7.430419779	7.27170998	7.412285447	7.59829182	7.490640796	7.245775725	7.7440288960000006	7.32800666	7.154675308	6.910776969	7.57983883	7.121961692	7.178518229	7.255996815	6.798837157	7.048723271	7.162675502999999	6.9000474689999995	7.033309793	7.289906554	7.229026508	7.711984574	6.854362687	6.826705018999999	7.210441457000001	7.154636603999999	6.901125099	7.178712022999999	7.0495035360000005	7.223028461	6.854573224	7.189136609	7.269597524	7.523556694	7.897521306	7.15614787	6.831001858	7.234861949
ADAMTS12	6.289158560000001	7.1691319095	6.2913847385	7.1508943705	6.4060012125	6.613155946499999	6.8499398015	6.9926866025	7.483840646000001	7.13513418	6.847490110500001	6.3915844025	6.587701417	6.7818224125	7.0113019780000005	6.5136686285	6.599943252499999	6.6272802225	6.233968066500001	7.1821026245	6.7126962255	6.461892295	6.6041694710000005	6.678264166	6.419204902000001	6.1466854195	6.5039856085	7.3429461175	6.748980648	6.812475425500001	6.512795123	6.8984058135	8.3219162915	7.5295918425	6.88011074	6.6325804105	6.721824375	7.281381352	6.971475984	7.484107581	6.7294246985	6.625416575	6.46236116	6.378878022	6.989373259	6.516898020999999	6.760624713	7.0185517455	6.52383781
ADAMTS13	9.095056656666666	9.419641708666667	9.916506061	9.757536296666666	9.641484483666666	9.292590059333333	9.286725768666665	9.606938568333332	9.302700663666668	10.362547777333333	9.518018268333334	8.725902690666667	9.875546455333334	8.919227266333332	10.387488623666668	9.532910350666667	10.653976197	9.496516822666669	9.862165945333333	9.516039872	10.085608179	9.505910179666666	9.156252475333334	9.839575527333333	9.480867988	9.428604762666668	8.921054360333333	10.384717414666666	9.223116955333333	8.900204673	8.981217949333333	8.515883881999999	8.903953916333334	8.422543246333333	8.736104361	10.690332560666667	8.644821002666665	9.324697362333334	9.775319655	8.903505857666666	8.966792584666665	9.301515004	8.940245534666667	8.692376134666667	9.382762058333332	9.856655955666668	9.493087731333333	8.987859825666666	9.222460116999999
ADAMTS14	6.9918482785	7.2896124570000005	7.1648803260000005	8.503932315499998	6.8885031859999994	7.0369653395	7.479501865	7.9749839184999995	7.580177685000001	8.045682786	7.7417708915	7.116440742	7.2340134865	7.4735373005	7.944250020999999	7.1640253535	7.4996928815	7.1161048895	7.5255322934999995	7.5372950405	7.5876340025	6.7622915555	6.992255806000001	7.6185648275	7.628430915	6.93009226	7.376400609	8.879269152500001	7.275379285500001	6.963217299	7.5046411835	7.133484607	10.561705165	7.402923235499999	7.4356898325	8.156709605	7.6630680785	7.630758568	7.597353801	7.984449502	7.4555582515	7.0087603725	7.0679111665	7.049832426	7.720766299499999	7.611672703	7.6788121144999995	7.6049361975	7.716005492500001
ADAMTS15	7.113967917	6.946962700000001	6.918224994	7.671415577	6.895389442000001	6.810235753	6.735419321	6.722701036	6.837122916	6.82804594	6.805879901	6.742853429	6.7317191020000005	6.825906332000001	7.065428925	7.862517985	7.332093099	6.719437311	6.730970888	6.609260408	6.323156186	6.658403386	6.736630558	7.529655087	6.512864917999999	6.885425003	7.494234532	6.760068448999999	6.644798065	6.4125805289999995	6.547736208	6.774883127000001	6.906695535	6.713598374	7.203446177000001	7.355338347000001	6.869612537	6.565510475	6.853308471	6.905236478	7.183905592	6.702970549	6.885427381	6.6701040879999995	6.8607817110000004	7.20881095	6.816132261	6.730508597999999	6.788232742000001
ADAMTS16	7.2205750185	6.6920382205	7.2457997845	6.986190535	7.0724301149999995	7.027884160499999	6.7628463834999994	7.0405337155000005	6.884806217	6.8753908425	6.581644195499999	6.684845909	7.0511550960000005	6.6335801715	6.641087232	6.925242493500001	7.4133506024999996	6.510401119	6.955249986	6.7886585305	6.833601717500001	6.624559583	6.851699933	6.786918052000001	7.077709152	7.197451812	7.132210181	6.774767176000001	6.843571171	6.85896277	7.026266848500001	6.968152306	7.1041324029999995	6.6204396244999995	7.0475342575	7.0437935455	6.859673304000001	6.9912947039999995	7.0228815325	7.016767530499999	7.084222051999999	6.6849250090000005	6.742605301999999	6.828417556	7.041744007	6.8434240725	7.0789128145	7.532856241499999	6.9121298695
ADAMTS17	6.69715917	6.543730159	6.79546972	6.633703856	6.817731475	7.208152675	7.041209556	6.9067155289999995	6.988524791000001	7.014769775	6.939151375	6.770480495	6.91346678	6.950016982999999	6.87772913	6.748797241	7.181140421	6.844152116	6.882066414	7.418140383	7.037566396	6.816099017999999	6.911542421	6.783875781	6.8943902360000004	6.946828525	7.051930773	6.807492722999999	6.669310911	7.0306701170000006	7.567477396	7.195856634	6.99037849	6.8376870929999995	6.898068024	6.893040305	6.9458744679999995	7.124434871	7.336875212000001	6.799650455	7.041736156	6.962070869	7.039880533	7.150933836	7.122859328	7.111492441	6.667082001	6.732687839	6.7148162629999995
ADAMTS18	7.137104059	6.7567036025	6.8331977695	6.9598788675000005	6.7623851035	6.673878863500001	7.886249299500001	7.3012205155	7.348071686000001	6.817912631	7.065295809	6.6279741015	6.830543946500001	7.1543993175	6.723895027999999	6.7684818804999995	8.027382606	8.011919608500001	7.774445976	6.705705253	6.154593015	7.400214223500001	7.359728897	6.807383862	6.7504590075	6.35398819	6.9745454865	7.792021882	7.495674793500001	6.590011106	6.76551587	6.7446814395	8.656308083999999	6.8715394435	6.9690055995	6.935971164	6.716671915999999	7.0748926795	6.989066058000001	6.755374117000001	7.033395735499999	6.7485194024999995	6.794830478	8.838888713	7.891246238999999	8.4402813425	7.000543442	6.9213454715	8.999654727
ADAMTS19	8.256306572	7.416768317000001	6.880213631	7.083540237	7.367059805	6.935053936	8.915987452000001	8.392735647	7.875333307000001	7.0809163989999995	6.862936765	7.085458582	7.5268431289999995	8.180846858999999	6.864012539	8.07660138	9.377767374	7.3470649	8.021455872999999	6.79600676	6.340210728	8.866677009	7.677019652	7.173733512999999	6.871231381	7.070277182000001	7.88114165	7.385733185	7.718766866	7.914532127999999	8.975352545	7.0363587370000005	6.672854167000001	7.849593683999999	7.6892570860000005	6.886194614	7.473051428	7.413307869	8.160126892000001	7.1390392060000005	7.3783470410000005	8.156184427000001	7.090686207	7.3588480039999995	6.8279949989999995	6.926034407	7.3527051839999995	7.849382348	7.297719422999999
ADAMTS2	8.027395486666668	7.972264831666667	8.019062736666667	8.943997722333334	8.366769968333335	7.748694326333333	7.914738100666668	8.669289183333333	8.341110159000001	8.85603357	8.026261429666667	8.261228715333333	8.580891480666665	8.686412342333334	8.631462515333334	7.9774506296666665	8.731716098	7.987989406666667	8.448784558	8.009386808	8.160164526	8.234655058	7.868552986666667	8.529978898666668	8.050063663666668	8.392607797666665	8.395359450666668	8.657845003666667	8.075138044666668	7.971887361333333	7.893906282666666	7.7847750153333335	9.021585446333333	8.269543456	8.340108023666666	8.178795035666667	9.346975529	9.014477600333331	8.921401693666667	8.473351653333333	8.590863363666665	7.991559726666668	8.200315469	8.125931007666667	8.31088221	8.482891258666667	8.484743244333332	8.134348291333334	8.389472827333334
ADAMTS20	7.6004562025	7.445604242	6.352476135	6.5715772935	6.656689848999999	6.3525222525	6.472654329	6.3810660415	6.5582702675	6.400049538	6.4964066495	6.268095177	7.717611763000001	6.2498866695	7.384051073999999	6.836651035999999	6.5357847410000005	7.5591204224999995	6.424964430999999	7.125352460999999	7.755841274	6.9323409389999995	6.3822903095	6.421785219	7.352694475	7.219561041	6.2411660675	6.260401492	6.42086524	6.1944502450000005	6.2805249199999995	6.666558931000001	6.553600638500001	6.385583153	7.0112396939999995	6.732844039	6.1952174575	6.1724634255	6.323054926	6.595812266499999	6.2349935695	6.449263179	6.382904674500001	6.450344977	6.571263944	6.86469061	6.4250489125	6.331605787999999	6.2528692295
ADAMTS3	8.340769584499999	8.0246718575	7.212683429	7.0424746445	8.280162446000002	9.7419276555	8.071017701999999	8.1940374275	8.2481694125	7.5345284685	8.158930635	7.520951006000001	7.946496318	8.1172580045	7.421744586999999	7.845976605999999	7.5483183275000005	8.4147918075	7.2224347375	7.329250892999999	8.7189956255	7.72299677	7.114542649	7.0525555429999995	7.3250809414999996	7.567019634000001	7.327038829	7.7411029455	8.5857547495	6.7353155565	6.8024536394999995	6.9511907865	7.840981217	8.126527516	7.367527712	7.2713480485	8.3422475765	8.618463586499999	8.438528502	7.718952503500001	7.244849922	6.6648234875	7.0658632765	8.287336448	8.0465542725	6.886609573	7.248909025	7.801338770499999	8.5533458865
ADAMTS4	8.186162101	9.477098967	7.643570133	12.25942759	9.516002811	10.82549357	9.806106641	13.26285275	12.55295428	12.167657	13.30533171	10.76755517	11.53084628	10.93756507	12.51402991	10.54496889	12.12675323	7.507112832000001	7.433055552999999	12.27928203	11.22419535	8.881831372	9.592978187	11.26702873	11.24480443	7.831366653	11.07200021	14.57433335	12.6402296	10.20355049	9.449423102999999	10.97397703	16.04771593	12.98663312	14.23159639	12.98311459	13.82922712	12.06025783	12.41312284	13.53041787	12.58933102	8.370221955	12.30061037	9.878350838	9.202516849	10.30232466	12.33696203	13.49030693	11.83625253
ADAMTS5	8.869453895	8.179537279	9.003061727	11.31563653	9.880853238	9.813345115	10.24577745	12.51401808	9.853802797	12.01930516	11.75566081	10.111007	8.627570987	12.55016639	9.259117856	10.04524516	11.4566841	8.122581908999999	9.947549588	12.31427835	10.35714623	10.82261732	9.811768926000001	11.18315361	11.35412364	9.270929075	11.23488492	11.92222324	12.93383155	11.22804274	10.50819492	12.50776379	13.99443941	10.89049949	13.42350257	13.27831963	12.427344699999999	11.8662377	12.17307723	13.36227532	11.80406099	8.366195345	12.50663863	8.695987938	10.04016401	8.207023249	10.09605392	13.05953928	8.975887542
ADAMTS6	6.9129916389999995	6.2904140470000005	6.716494752999999	7.188528314	6.9813119404999995	6.974768804	7.635360691500001	6.825868591999999	6.8706873195	7.5498426215	8.104073996499999	7.12011866	7.152101529499999	7.2012132335	7.2088814315	8.3346824095	7.116567813	7.5331827755	7.419710363	6.832031169	7.196771426500001	6.845209113999999	8.3765945375	6.717650934	7.212950073	7.3045309145	6.8262628235	7.700243791	6.8488507599999995	6.644474025	7.2640831365	7.5348869525	9.561637239	7.063412596999999	6.7400385535	6.8262179795	7.2219315495	7.262217389	7.0890999925	7.042037326999999	6.645808849500001	6.804801079000001	7.246903853999999	7.0753320854999995	6.823156575	7.1320632755	7.231836631	6.7608974785000004	7.2713860435
ADAMTS7	9.011721908333334	9.531293633999999	8.973170398666667	9.594872015	9.211848493666666	8.909072596666668	8.518669579666666	9.276465290333334	8.942620840333333	9.084432082666666	8.679782472000001	9.183173637666668	8.919268858666667	9.097938758	8.924832978666666	9.532760607333334	10.008949965333334	8.852020130666666	9.194021167666667	9.072413442333334	9.455520835	8.650349001	8.435374076	9.221503653333334	8.944742768	8.930439472666666	9.238187546333334	8.939206368666667	8.381771774333334	8.97354759	8.630648471999999	8.683635358333333	8.955624259666667	8.984350456	8.900983371333334	9.269468922	9.258666225	8.976698874999999	9.033983816333334	9.008991733333334	9.114421786	9.265405019333334	9.3503241	8.664669899666666	9.402332664333334	10.603282386	9.620145809999999	9.199233299666668	8.979934076000001
ADAMTS8	6.9109196729999995	7.422687476	6.998549196	7.230630675	7.665320235	7.376623497000001	6.6582675479999995	7.410147832000001	7.1186471110000005	7.1111478660000005	7.1982920770000005	7.564029568	6.964686306	6.885236228999999	7.7411934460000005	7.683602705	7.4617548320000004	7.001174002999999	7.104262805	6.739639042	7.222774932999999	7.385205797	7.285710687000001	7.648423187000001	6.66677347	6.932139393	7.7686891760000005	6.5786312989999995	7.386214158	6.969720549	7.1455232	7.143742168999999	6.990269454	7.6724336179999995	7.419369787000001	7.814303397000001	6.909304078	7.088527761	7.044413359	7.106316799	7.296862674	8.566334342000001	7.340414001	6.934946425	7.335031185	7.172150283	7.026254219	6.955742421	6.944042222
ADAMTS9	10.685292041333334	8.891808157	8.000784737666665	9.496147529333333	7.307105875333335	8.24161137	8.276471685333334	9.088605347	9.163217938666667	9.775704427666666	9.915379701333334	8.141573586333333	9.737667628999999	9.174802651666667	8.096616392666666	7.603246891	8.917924767333334	7.495259900000001	7.859024218666666	10.578070928666667	7.400251569333332	7.948860943	8.734637147666668	9.824134871	9.758506601999999	7.698880316333334	7.835424177666667	10.508873788666667	9.509964984666667	8.132462682	8.359456789666666	8.569149421666667	11.908963718333332	9.108305528999999	9.451755712999999	10.116645447666667	8.987198563333335	8.352803896666666	8.459283320666666	10.450778062333333	9.112119167000001	6.731142845666667	9.183563391	11.591577614	12.017636804333334	8.231077328333333	7.947971795666667	9.620599411	11.486127290333334
ADAMTSL1	8.256007530666666	8.688092721333334	8.490980019666667	8.321958242666668	8.468077603	8.184416358	8.476381665666665	9.121462860333333	8.527945315666667	9.228759147333333	8.391964499333334	8.118936767666668	11.422227680333334	8.600945367	9.321792966	7.9819683496666665	8.700813225000001	11.441591941	9.417649192333334	8.280678938666666	8.584290215000001	8.735929717333333	8.001888245333333	8.741000838666666	8.078613569666667	8.407768920666667	9.761042882	8.606166661666666	8.289649967333334	8.134033352666668	8.209223675666667	7.915390993	9.538350235	8.123517782666667	7.911476160666666	8.052225788666668	8.002973862666666	8.337447236666668	8.526920602666666	8.489720864333334	8.368865722666667	7.985020631	8.221094788333334	9.602699447333332	10.102668864333333	8.577250842	8.44997291	8.065702718333334	9.168449741333333
ADAMTSL2	6.798955179	7.097978935	7.971478137999999	7.958717233	7.015076376000001	7.1504454289999995	7.511815477000001	7.685918076	7.832229655	8.138620539	7.926198857	7.322165086	7.6590975320000005	7.831665939	8.170416133	7.412709627999999	7.657371455	7.168891874	7.440284665	8.877864209	7.675682485	7.397201591	7.482174583	7.734467927000001	7.972399281	6.741892074	7.660354285	11.36757406	7.680435207	7.419034092	7.274074311000001	7.495499522	10.01149342	7.912771846	7.005315217000001	8.79566073	8.165874812	7.36654449	7.293063067	7.688146999	7.523927284	7.330088921000001	7.613603846	7.409545852000001	7.34537251	7.723681668999999	7.800279742000001	8.017425361	8.486869834
ADAMTSL3	7.6223401483333335	7.220165349000001	7.268014196	8.375146759666666	7.719461992333334	7.5429015313333325	7.726847686666666	7.307469519333334	7.039946119666666	7.692487731666667	7.8054994849999995	7.162549139666666	7.4844038489999996	7.198910596666667	11.156460157333333	8.377974616000001	8.212363521	8.237096789666667	7.520485721333333	8.349891300000001	7.816189363666667	8.178077200666666	10.088671512	8.823126584333334	7.937666772666667	8.239943718666666	8.006407012333334	8.980108726333333	8.119826021666666	10.318681510333334	9.303175924	7.727303714333334	8.217687138	8.099333501333332	7.391250393333333	7.489911704333333	7.281573464	7.1228554593333335	7.060753899999999	7.493957210333334	7.713041777333333	8.413643632	12.02080946	7.256901086	7.387375359	7.602313910333333	7.4283950679999995	8.174049362333333	6.957738061000001
ADAMTSL4	8.71976352525	9.122250343	9.206450657000001	9.076827666	9.4562463165	8.88336308825	8.907168668	9.32634595225	9.197095186999999	9.72278008625	8.806029438	8.19764826375	9.1525259455	8.5695322175	9.409983459500001	8.5638143845	11.256811763750001	8.9109778075	9.429557391749999	9.15621792975	8.919087996250001	8.9750852825	8.62805876925	9.60247883725	8.8400418515	9.784926573249999	8.47367327325	9.916285848749999	8.72519959225	8.299634183	8.856283552	8.349467214499999	8.971232972	8.24140488675	8.612973758999999	9.297008159	8.93181471025	8.44118383325	8.822359584500001	9.395332368	8.81137293775	8.369553773249999	8.91912949725	8.580622607	9.22843027775	9.183651246	9.364272059000001	8.957756856	8.68798800375
ADAMTSL5	7.6373985915	7.244830735	7.454413708	7.814237104	7.775783448	7.646203099499999	8.3073935075	7.291358978	7.398885212	7.6767474605	7.3706121715	7.23288215	7.559834798999999	7.2857094865	7.530665981	7.3978926005000005	7.3914692225	7.9905238975	7.6897696645	7.2645968765	7.423291261999999	7.1740449155	7.544230691	7.630188748	7.531894238	7.942329033	7.6319664865	7.119004393	6.9262249555	7.8516854625	7.6288728755	7.3678729469999995	7.4166475865	7.214262177	7.20145018	8.073482226	6.919505849	7.153601801000001	7.047045507	7.45415893	7.8112890995	6.9821273195	7.295917431	7.6133923105	7.289012659000001	7.556200995	7.6303486335	7.6793776805	7.547857929
ADAP1	7.376977847999999	8.436612747	7.7122383029999995	7.179827324	7.108863755	7.237684737	7.183130257	7.374651752	7.172374052	7.48007806	7.187458284	7.985959001	7.326587101	7.409460292	7.211328606	7.26163454	7.406737212	7.379906887000001	7.373891723	7.097999905	7.624642569	6.935584856	7.755699624	7.717890672999999	7.194631741	6.857477152	7.639153652	7.179033389	7.119218315	7.788410387000001	7.858471076	7.440844511	7.149049467	8.473273184	7.80326395	7.089184931	7.181014072999999	7.21613769	7.487536477000001	7.843753988	8.155466035	8.010792215	7.230722007000001	7.306909231000001	7.881906832	7.614223029	7.234480458999999	8.221931903	7.8041697039999995
ADAP2	10.835754145	12.1679989	11.700113085	12.02918543	11.277029945	11.1570672	10.130897069	11.42285014	10.534142240000001	12.654346685	12.54571942	11.49248141	11.877233935	12.844137960000001	12.656317715	10.966188424999999	10.89862522	12.9353836	9.847258761	12.121060374999999	10.509528565	11.780378955	10.705622479999999	12.205115005	11.54012947	10.062498175	11.56273994	12.893295275	11.438930984999999	12.01147794	10.86969884	11.791278729999998	14.87605867	12.89884764	12.15149865	10.2772185995	14.506620935	12.677749145	11.834434125	11.335495875	11.829245695000001	10.329734704	10.97456306	11.66037321	13.078120805	10.782024925	11.75656549	12.619565775	12.364409760000001
ADAR	10.7105047715	11.4336953495	11.096438999	12.444084317	12.0409572425	11.659585696499999	11.8057316615	11.166748611500001	10.867137154	11.810296053	12.029321042	11.654124916499999	11.902560139999999	11.4315692865	11.808028516	12.0405709575	12.887808653	12.199311099500001	13.22123436	11.586023561	11.3115500135	12.1574639695	11.4129306315	11.550739203500001	12.0249271245	11.612608015000001	12.094196479	11.7336127585	11.211825701	11.972609414	11.802340767	11.8351155945	12.291691163	12.2011936645	12.7120960185	11.0894864395	13.338104186499999	11.846469511999999	11.921132428500002	11.81923527	12.0932623735	12.122251558999999	10.978165966	12.028996617499999	12.119064727	10.9878265525	10.682567750499999	11.806149506	12.529876465500001
ADARB1	9.105584693333334	9.403265571333334	11.172448851666667	7.8503936996666654	9.147488318666667	9.452832606	9.87355851	8.471006751333332	9.649834151333332	9.165731562	9.059935670333333	9.730544619	10.095464948666667	9.994118577	8.838234331	10.071340420666667	8.583664926666666	9.445314498	8.782236443333334	10.242796529333335	10.235870228	10.574387846333336	9.127180435333335	8.610585839333334	9.976409044666667	9.139637261333334	8.848020088	9.317956935	9.729073407333333	9.269990397333332	9.016879037333334	9.202396269	9.534325384	9.278668497666667	9.206899781666666	8.243552906666666	9.557147903666666	9.961218978	9.856003100666667	8.319435755333334	9.286059212666666	9.083622626999999	8.969934697	10.333868901333334	9.674275863666667	8.509147482	8.860240952333333	9.589286088	10.108404156333334
ADARB2	9.61221354	7.910095357	9.435582504	10.52809863	11.65084595	10.16736112	7.44007787	7.299348558999999	8.590945781	8.380860189	7.655835456	7.88099178	7.332103745	8.06252897	7.426812858	6.99652488	10.47510442	7.049770347999999	8.116314331	9.127509794	7.704342291000001	7.282263228	10.98168272	12.27766984	6.80318797	6.956492104	8.785920249	7.971294449	9.644623609	9.92609636	11.4837138	7.58282712	7.345895764	8.344017715	8.151594722999999	8.632546315	7.355986105	7.432699127	7.215439583999999	10.83432212	9.030594321	8.935646943	8.754502939	7.560729482	8.26308204	7.85105216	8.342812224	11.96299483	7.693687183
ADAT1	8.610948548	8.6825377625	8.735657019000001	9.787921307000001	8.6523702605	9.552170722	8.6324598245	8.66751434	8.80218836	8.809276196999999	9.012240114	10.433095275	8.8927985845	9.962589161	8.855599199	8.8936556695	8.6999350305	9.723805540499999	8.6087048	8.799275596000001	9.5960570025	8.6128895455	8.557393299000001	8.642323125	9.727863558	9.0467701425	9.7737501795	8.5446103745	8.926425157999999	9.278331454	8.665557131	9.324394550000001	8.962195846	8.906728749500001	10.367807710000001	11.07973391	9.371627897	9.8498253665	9.371162528500001	9.778533789499999	9.383977597000001	10.0658411885	8.3905966725	8.1368690465	8.1725966895	7.904537379500001	8.4690659705	8.5152261025	7.851831345000001
ADAT2	11.372257225	10.847083705	12.39417959	10.541277430000001	13.484798560000002	13.51728366	11.69871642	10.327187219999999	11.099578415	11.315995955	10.754468540000001	8.795330294	12.502087885	10.780979515	13.27211014	12.22882676	7.3578851525	10.508661620000002	9.3777012965	10.33737994	12.272802195	10.738770290000001	11.46286135	10.784868046	10.468476095	10.416849875	9.692590746	11.71859347	12.174556070000001	9.1788887655	10.94855963	11.148299925	11.584989024999999	9.6546541035	9.572598994	8.1106279465	9.724199556	9.701362138499999	9.442239392000001	9.3864775265	8.625673200000001	9.850125953500001	11.02816545	12.24923596	11.72860243	12.40296624	12.115808605	9.608389533	12.192205444999999
ADAT3	7.60061806	8.448598156000001	7.642160771	8.172233736	8.463641669	7.813610589	7.99514624	7.771572567000001	7.567225529	7.844493912000001	7.659689717999999	8.436803504	8.129326896	8.276238941	8.472111424	8.878452437	8.398252323	7.843968724	8.442737302000001	7.473388097000001	8.171048919	7.522681492999999	7.46203409	7.695012316000001	7.6858195160000005	7.809873617999999	10.91386998	7.426638343	7.4311529489999995	8.258633065	7.182566916	7.692016678	7.861055986	8.294308875	7.744586944	8.757946882	8.218842062	8.37518888	8.570634715	7.782562511	8.562878057999999	8.286887128	7.856940558	8.114157957	8.439005661	9.321121246	8.52007245	8.069418672000001	7.922043277999999
ADC	8.2950594325	8.736757231	9.097057986	9.041811354	9.271426674	8.773415744000001	9.453145521	9.216921469499999	9.263907782	9.393013667	9.0630670055	9.4966151265	8.963208841499998	10.483986897	9.482422196000002	8.658907424	9.695290007	10.31934952	9.043047051	8.786268763999999	10.142327563	9.6465656715	9.9955229885	10.182564542	10.053964779	9.626754218999999	9.427870909	8.452382840999999	9.63683717	9.508930268	9.6131879315	8.6886913375	9.102149717	9.213188665499999	8.9862864195	9.4408184715	9.273380047	9.4560362715	9.55993835	8.991878148	9.026496523999999	9.452370887499999	9.883893986	9.466097748	9.432003818	8.57065755	9.2846213945	9.885753203	9.076497593500001
ADCK1	9.256852677000001	9.084095616	9.682527897	7.941997011000001	8.477207218	9.133177424	8.369562962	8.41710216	8.395524929	7.939146449	7.808419007	9.330707292	8.365856281000001	9.173254709	8.831754262999999	8.062311359	12.10033201	7.969154202	7.004602287999999	9.242189728	8.610116299	9.253360845	8.065757019	8.497108389	9.299751318	8.077276412	7.917547101	9.004377231	8.892517152	7.809429714	7.798529492999999	7.9131516589999995	9.096017767000001	8.542417541	7.967593556000001	8.67738971	7.763632526	8.437943849	8.200413045	9.154623007	7.400523515	8.654740934	7.915206588999999	7.85414023	7.78784288	7.4458406	8.116809474	8.166679547000001	7.93400894
ADCK2	10.2568972205	10.4017262845	9.840036487999999	9.8432309645	10.31318815	10.537064956999998	9.4499136	9.984947813	10.1123643705	9.777393661	10.5183484735	10.559767449999999	10.479468651000001	11.8088146395	9.777599397	9.5901815405	10.746006285	10.788820994	10.600894268	9.071049473999999	10.056785166000001	9.352253409500001	10.00515144	10.2533647815	9.418288683	9.949186308	11.121319612	9.43990012	9.907144272	11.0438456185	9.3865657995	10.797248078500001	9.742728169500001	11.2114359845	10.744607018	9.352142136	10.039391292	10.842255247	10.5836227265	9.780964327500001	11.667031825	11.492242406	10.131458241499999	9.986690869	10.272519130000001	9.8895928465	10.2688850225	10.858275581000001	10.058771654000001
ADCK4	8.266719391	8.130539364499999	7.6380642985	8.315327399000001	8.488459014	8.7004659725	8.2924893445	10.1148582365	9.6190572835	9.062210503	8.964929431	7.93054062	8.827651613	8.376314815499999	9.9792567235	7.847165472	8.127939155	8.0097439675	8.2158324035	9.5540535305	8.913839382	8.7386408995	8.349913411500001	7.8473149824999995	8.934328471499999	8.609080695	8.3232800645	7.8792227225	8.3297025355	7.695951511	8.53433049	8.1042770975	8.242381587	8.6281811365	8.590906372	8.747090436	8.177237498	8.295808059	8.367317556	8.188513253499998	8.494623147	9.095236798	7.788015163	9.531704155	8.495109444	7.6007679225	8.118170072	8.7049699765	8.459923418999999
ADCK5	12.59195599	12.63665174	12.87638154	13.79362322	12.52424022	11.70085898	11.64341355	12.83005664	12.7483748	14.26842069	12.59580098	10.12870554	12.08891445	11.31193808	15.13309384	12.86649763	11.7755972	12.11937498	12.74689369	12.53104414	13.11934357	12.55170842	11.46699991	12.09377583	11.50936675	11.42224811	9.290788356	10.86785725	13.50459373	10.22575199	11.52560331	10.82039301	11.71369068	10.53097335	10.45089064	11.31881813	11.10183379	10.47350367	10.69748468	11.01208939	9.66764575	10.41695545	9.936496363	11.34219769	11.99407913	10.68900358	10.61490403	11.31082848	11.90378322
ADCY1	8.391627888	7.439066475	9.6250595355	8.049341672	8.0060535155	8.083995838	8.5391424065	8.9314588305	8.3545652385	8.5633363045	9.358175569	8.4709477435	8.814781603	7.5631876125	7.340652003500001	6.990710598	7.143499406	9.679426336999999	9.688948103000001	9.014915134999999	7.674044662	10.418339276000001	9.1188998575	8.6507011835	8.8547741495	8.7894900325	7.6699625615	9.8134917335	9.630711419	9.6645821495	10.883023733	8.0803170045	9.449573109500001	7.836210842	7.8972928585	7.67221176	8.6757214085	7.6829111075	7.767731413	9.06961267	8.3026384715	8.126353476	9.271294838	8.605669699500002	9.171130412	7.71003916	7.998033069	8.6721525295	9.5044918725
ADCY10	8.285761549	8.299503739	10.08563367	9.329213345	8.338489101	9.884351032	8.048557699	9.933398847000001	8.788047656	8.817895002	8.279140754	9.479487695	9.023870301	8.903657076	8.711066188	9.842713397999999	10.94341382	9.13042419	10.08997478	9.052189194	9.349215391	9.933592547	8.778523283	9.722982387	9.694652358999999	8.712038455	8.812413699999999	9.761709975	8.459051186	9.118469889	9.440863085	8.147055288999999	9.593067607	9.134675996	9.210717008	8.23826299	9.254285115	9.236871677	9.437146316	9.158147782	9.064544329	9.433994893	9.255369477	8.650494467	8.593294375	9.622838873	9.166158071	8.146696767	8.285156926
ADCY2	6.790938102	7.215045548999999	6.274643357	6.8244179615	6.4327817255	6.30295347	8.9223597475	6.7797043965	6.9235547605	7.060730572500001	6.702451233	7.7562415415	9.502960798	7.5756185065	6.85737336	6.7024122405	6.884639882	7.3840507859999995	7.694071669	6.2284416060000005	7.1002383474999995	6.839029888500001	8.0302284	7.1865331155	6.8613657695	6.680459933	8.004315193	6.709535377	6.802473599	6.9219414420000005	7.8844621165	7.1431168734999995	7.020037611499999	7.4827623015	6.9855198385	7.0723846975	7.5612168099999995	7.745311994	8.018067488	7.9447055275	7.266046405000001	7.476325156	7.2894494000000005	9.4132415655	9.2883601455	6.994748694	8.422046268	6.7432358535	8.895339029
ADCY3	13.2405251	14.30758336	12.66702623	13.43867811	12.32110878	11.58633832	13.52827692	13.34502569	13.31963409	14.44707156	14.3943473	12.16244391	11.32373313	13.85342435	13.28293945	13.21325794	13.06128275	13.58459284	14.19318968	14.3398296	14.27348026	11.21522054	14.60802024	14.12253468	13.57502322	13.38093984	13.4764084	13.06555178	13.39834288	12.88863752	13.35523585	12.8912375	15.43520291	13.47829255	13.83514912	13.83460804	14.07180143	13.92229715	13.73876965	13.78828707	13.14091837	13.13648785	14.148712	12.35665546	13.42987503	14.03316913	14.376128699999999	14.58056321	13.61294737
ADCY4	8.499111021000001	7.605918111	10.19670725	11.13651281	7.775035011	9.193046501	10.73735862	9.966407036	9.743970335	11.25450628	11.25274333	9.594395612000001	10.06964489	11.29318113	10.82011046	8.935631705	11.04787687	7.729297653	7.669500544	11.605597900000001	9.542416106000001	9.477217681	8.963572635	10.18117738	11.27083562	8.485335769	8.534773915	12.26633199	9.835638464	8.459500488	9.087229588	9.549378592	13.74959717	9.856099281	9.889712104	12.70178496	11.53527936	10.5228321	10.84753928	11.26339971	8.863811733	8.156206895	9.852212471	7.657626259	8.900721994	8.418109564	9.021794952999999	12.09764298	10.90359134
ADCY5	6.612074854499999	6.390613392500001	6.5693368605	6.7987789455000005	6.5338254905	6.6014292335	6.592911685	6.663696796	6.645552562000001	6.772733998500001	6.667476435	6.269341011	7.042078247000001	6.411327941	6.506197166500001	6.7802945605	6.704302670000001	6.984556825	6.5344573075	6.4464516765	6.6740887135	6.4178971925	6.492412591	6.756762199500001	6.5766869805	6.5381090905	6.7529118475	6.656439644	6.6330379090000005	6.768019306999999	7.719751303000001	6.6852882445	7.7487007175	6.3311406759999995	6.6439436684999995	7.286339444499999	6.5628859095	6.4960786345	6.4802148865	6.9365192635	6.7269819155	6.572442238000001	6.580661853	6.7015923410000005	6.4247049055000005	7.220967365	6.7890652705	6.658428784	6.8546816175
ADCY6	13.084528599999999	12.07430561	12.48965655	10.9459104	12.24185547	12.37085728	12.02017747	11.62713369	13.14559226	9.832272292999999	10.65733964	9.936123422	12.25610312	10.20847216	10.30252042	9.620296155	11.53098493	11.25733945	10.67940129	12.49863351	10.76764489	11.65061687	11.85639995	10.70537115	12.05078181	11.88968502	10.457530300000002	11.7946101	12.95275853	10.57711788	11.84433748	11.55662417	11.7825502	10.70367486	10.69146235	10.84406418	11.05269006	10.70261427	11.04107769	11.97667606	10.941680300000002	10.4002886	9.960316577	12.59330656	12.45441658	10.61950287	10.50198558	12.43637382	12.30062782
ADCY7	11.0562242425	10.515773127	9.2322631095	8.3506435955	9.083043914000001	8.7945670345	8.524484383999999	8.2592179385	7.9682498845000005	8.817532691	8.9707292735	8.785105299	8.571732998	9.284204298999999	8.3185829995	9.418599989499999	7.3721710174999995	8.405262509	11.0725060665	9.426099725	8.557951643500001	9.907403891	8.304140575	7.4088761825	9.0346454765	8.84941921	8.609908560500001	10.2387430555	10.5331925385	9.0292166525	10.368429348500001	9.168750484	9.6131371525	8.925416678000001	8.96646523	8.367293168	10.390287198500001	8.9824517255	8.287476505999999	9.6326646815	9.1619152315	7.4273836845000005	8.1350307515	7.7061659455000004	7.7546160605	9.507557311	9.2602473675	10.1199557655	8.557326189
ADCY8	6.491924536	6.207831121	6.329600212999999	6.203071965	6.180878589	6.1605650789999995	6.092716202	6.183570017999999	6.274078128999999	6.021179629	6.110986571000001	6.323621725	6.23836058	6.104151374	7.026754588999999	6.3789556439999995	6.155150442999999	6.336372625	5.95976276	6.148495096	6.208495139	6.197734484	6.025441657000001	6.19105533	6.2856817220000005	6.3192287910000005	5.837848977999999	6.06757314	6.350908617999999	6.215350264	6.270863203999999	6.1047012689999995	6.2525891389999995	6.1614397510000005	6.27202193	6.246698493999999	5.977120962000001	6.117398877	6.07154663	6.132574012	5.979240842	5.930356467999999	6.167091572	6.364321949	6.451847957000001	6.403085782000001	6.183228569	6.040334973999999	6.208400732
ADCY9	9.7859882335	9.5127713175	10.288991747499999	10.7033861365	10.83043008	10.834897334	9.572559894000001	10.018857737000001	10.710338225	9.6128285135	9.885680775500001	8.952694009	8.9402525845	9.664826996	10.2228450195	10.0748053675	9.874554096499999	10.643067963	10.102908267	9.8120900365	8.1873434705	10.2315416385	10.284091416999999	10.205774134999999	9.601950325499999	9.669463718	9.146540976499999	11.830009861	9.6389364035	10.4143018525	10.5323018485	10.525646657	10.904288406000001	8.8117470425	10.554547357499999	8.692311971	9.6088874225	9.123320285	9.034842712	10.629754097	9.634369746499999	8.858197142	9.764642412	9.187713603	9.6203112875	9.631884135	10.1339031215	10.6180826385	9.5978119045
ADCYAP1	6.882936262	8.0110955975	6.6089811265	7.445281227500001	6.6228199835	6.7074322645	7.5774355915	7.833515609499999	7.6024963685	10.630658548	8.5032035055	6.807746892	6.985255812	6.878916438500001	7.565768813	8.031439419	7.9781917485000005	7.819621382	7.317853967	6.743930252	7.234400885	7.1343551415	7.450168833499999	7.914093366	6.4285003515	6.739801355999999	7.1135981264999995	8.4731089045	8.173299491	6.625133899	7.501389851500001	7.189885308499999	7.9560285295	7.0101790925	7.123521281	7.6437342145	6.595369326	7.203745692	6.715620620499999	7.7464918449999995	6.854474389	6.955840402	8.935052713000001	7.344612938999999	7.4772883414999995	7.671477543	7.622733638	7.2652482825	8.241075475
ADCYAP1R1	8.536306382000001	8.457394741	8.390211359	8.430230507000001	8.244959618	8.058893834	7.663349786	8.896682412	8.372931466	8.62243905	8.004407935	7.56099812	8.314916138	7.585132075	8.200227914	8.487741677	7.423124339	8.023979419	8.581131802	8.155767386	8.200409582999999	7.853953065	7.450296735	8.326571758	7.83129294	8.261913167000001	7.973180177000001	7.729215468	7.200473491	7.749216012000001	8.106934226	7.777198035	8.306790184	7.434316143999999	7.852568784	8.397037959	7.773737968	7.773846057999999	7.939662221	8.207003911000001	8.00617769	7.927087997999999	8.160767566	8.261640746	8.683616306000001	9.220488285	8.498482361	8.275435411	8.156029677000001
ADD1	11.272353771333334	11.181199101333334	11.446695325	10.877334855666666	10.918664676	10.573128551333335	11.356079350666667	11.218698922333333	11.162172296666668	10.902331931666666	10.997832718333333	11.307669215999999	11.338109146999999	11.072177843666667	11.498239667333332	10.531258945333333	11.411329395333333	11.105820932333335	11.275451494999999	10.470877266666667	10.688566046333333	10.589764969666666	10.045007683	10.465391841	10.810223338	11.22971117	11.247862964	10.289691835666668	10.950184807666666	11.546993520000001	10.932325032	11.478335856333333	10.903552367333333	11.134435895666664	10.832256617333334	10.680654597333332	11.047064979666667	11.137887328333333	10.920521413333333	10.689315710333332	11.120967967666667	11.018053214666667	10.719602438666668	10.993565059333333	11.582059200666665	10.60524	11.773068824	10.934084642333332	10.936177049666668
ADD2	6.764229712	6.908708975	6.599619232666666	7.419324325333332	6.864227112000001	6.596844511333334	7.188410451999999	7.215135632333333	6.9863002409999995	7.339234277333333	7.078771865999999	8.766800611333332	6.960262912	6.574292363333332	7.0326684513333335	7.146257976333334	7.774068036666667	7.662157666333333	7.330811239666666	6.888694272666666	7.062854168333335	7.111725269333334	7.033194647333333	7.171442635999999	7.427852900333334	7.257612909	7.585060079999999	7.034722716666667	7.156753390333333	6.929804955333334	7.049473242333334	6.957889301666667	7.450092040333334	7.324304798	7.088150068333332	7.335811973999999	7.247125449666666	6.723402137666667	6.6991270956666655	7.170090908333333	6.791652118666668	6.879731280666667	7.258904297	6.971378987333334	7.127295369	7.563880912333333	7.382889348	6.888821128333333	7.305304171
ADD3	13.042162605	12.560021299999999	10.698793455	10.799252565	12.321549195	13.34034238	9.787373892	12.650144525	13.08295063	12.005673134999999	12.688665605	12.615494009999999	10.962659485	14.151179115	11.51348074	13.50152068	9.411276112	10.99716257	12.0085403	11.92576945	12.548778995	13.53572478	13.564260645000001	11.679832755	10.798237780000001	11.453255985	11.908592965	12.745194565	13.197403635	12.68116781	11.830065435	13.355430564999999	12.988131345	12.205564715	13.02214953	13.224125534999999	13.147484925	15.198085975	15.163919755	13.42864674	13.768554309999999	14.791271575	14.786404515000001	12.291520675000001	12.169776655	14.05594309	14.518003675	13.844738225	11.593219035
ADH1A	9.731302810999999	9.253877956499998	8.3038536815	10.239038560000001	8.8823391915	12.63859631	7.6790928755	7.688658482499999	7.941040813500001	8.176711794500001	9.770895966	9.927699077	8.782739797	7.735707445	10.847996290000001	8.6409450595	7.858740125500001	7.8847991744999995	7.7527855075000005	9.071411426500001	11.338599559999999	10.765692115	8.6813989095	7.644491005999999	10.204773387500001	7.889979645	11.539779515	13.839143175	8.291028279999999	7.8842761425	8.158295927000001	9.9084270035	10.983732325	7.4132268974999995	6.8375121005	8.5992876565	9.712318567	10.232546723999999	8.264054267999999	7.2578008425	7.527896919	8.93409567	9.1248757225	8.593227047	8.165557915	8.207709246	7.359557038	10.635052250000001	8.9627743795
ADH1C	11.78932384	11.46518677	9.605861452000001	12.08278665	10.74047155	14.56264533	9.07844349	9.025938611	8.479930931	10.55841321	10.84639521	11.95892659	10.49718582	9.90801031	13.34174142	10.45083341	13.50960036	9.51630423	9.299557232	10.49812408	12.74690809	13.08318367	9.957854076	9.813826988999999	11.54087973	9.850903555	13.43611395	14.33345023	9.747510277	9.103923959	9.175944658999999	11.23270325	12.37790076	9.190107788999999	8.756881935	10.92210217	12.11190936	11.53865475	10.09695359	9.625100567	9.737774281	10.46078434	10.56707684	10.6601661	10.5810739	10.20597462	9.776622473	12.15949701	11.20851269
ADH4	6.643254942	6.964683872999999	6.64446943	6.926036561	7.2883752170000005	8.054024886	6.794150595	6.875862797000001	7.016631099	8.303117273	6.600279867999999	6.83556424	7.594104402	6.841034875	6.940634425	6.944050991	6.64449583	6.569924931	7.2868041439999995	7.6440251429999995	6.5859468020000005	7.000463946	6.691472054	6.82325664	6.4033485279999995	6.71041407	6.65036691	12.00280486	6.939288499	6.751422246000001	6.685762681	6.696908101	6.716246807	6.897001016	6.675325487	6.801326652999999	6.893492394	6.9958540760000005	6.956943515	6.974684608	6.356559317	6.8553618929999995	6.716320885	6.790775194	6.536430375	6.6616584329999995	6.818938824	7.585977278	6.709559303
ADH5	10.776992688	10.75876691833333	10.750713839333335	10.235126895333332	11.374284956333334	12.26476257	10.999565403666665	10.499869216999999	11.501588060000001	9.909917639	10.610240612	11.66647851	10.306157706333334	12.668094083333335	10.721051692333333	11.143528591666668	11.080368953333334	11.172070856666666	11.548921712999999	9.988895735333335	11.376437658	12.334131573333332	11.726860239333334	10.900599651999999	11.88435149	11.483596883333334	11.637651033333334	10.820924034999999	11.493271620000002	11.258801893333333	11.134207062000002	12.002634023333334	10.997230646666667	11.450458973333333	12.238291146666668	12.492638906666668	11.430130476666667	11.926328743333334	11.611029096666664	11.254059697	11.460159973333333	11.37548082	11.417974293333332	11.633226053333333	11.220265930666665	12.594867186666667	12.315337543333333	10.614894076	11.149842743
ADH6	7.114277657000001	7.1955727315	6.386994356000001	6.354832513	6.4436032735	7.175989959500001	6.3589442995	6.311192995500001	6.4575940605	6.470427139	6.6079747179999995	6.305541238	6.3195445255000005	6.760036832	7.9605616144999995	6.3544207115	6.427557268999999	6.605372023	6.254451748499999	6.4853548514999995	6.544265578	6.427856022	6.4944642855	6.500064835	6.269892462	6.177471113	6.5900940335	7.587842822999999	6.616661488	6.309736881500001	6.383016173	6.3668912085	6.292233004	6.5261110645	6.5638078005	6.424976686500001	6.581193261999999	6.466552227499999	6.4847971520000005	6.326844502999999	6.9651583545	6.8507037825	6.4617513725	6.353669547	6.577104836	6.5623480605	6.5256292425	6.646118658500001	6.5802103585000005
ADH7	6.376023285	6.803361176	6.856574707999999	6.524082899	6.4140763839999995	7.708741439	6.490674078	6.69132006	6.814675696	6.860818491	6.726138935	6.483076425	6.8256070189999996	6.679396973999999	6.6994491929999995	7.073280639	7.013842200000001	6.361602119	6.416603542000001	7.111110919	6.534777279	6.850210097000001	6.426847156	6.662248245	6.943956426000001	6.195659847999999	6.613652323999999	6.837251425	8.017170186	6.470690727999999	6.638818402999999	6.925043644	6.380909709	6.560674736	6.422256994	6.7445206870000005	6.3196066239999995	6.412536853	6.341666977	6.5854734079999995	6.547026098	6.598672587	6.661082678	6.8096277160000005	6.181896795	6.163784229	6.243638558	6.379133238	6.142340559
ADHFE1	12.255192599999999	11.15920069	8.984150362000001	14.64451741	11.72009428	12.81731672	12.775785800000001	7.802204055	7.704767887	10.85822239	10.40959908	8.329250089	11.52678139	12.75555877	11.5107159	12.30352654	7.5836257929999995	14.49781748	10.40245651	11.02233382	12.19163485	12.54898332	8.542250395	7.891486307	14.42605548	13.56973724	9.469995556	12.89269342	10.22302323	10.80626773	12.92903674	12.30239208	10.71418205	10.94696799	10.30016973	11.43280278	11.96769691	11.65275143	12.30020914	10.92220563	10.59638159	9.116732742	10.46672641	14.57021349	14.65287454	14.10249212	14.27555652	14.16167056	14.32500639
ADI1	16.174327136666665	15.501205123333333	14.227324323333335	13.625889436666666	14.890459606666667	15.141765953333334	13.79081848	14.936116773333334	14.273272650000001	13.862158006666666	14.094590483333334	15.605448779999998	14.92221677	14.090799996666666	13.771481506666667	13.886841083333332	13.743250143333333	14.536602403333333	14.547347556666667	14.30835922	13.721710233333333	15.208994140000001	13.603955546666668	13.005276476666667	15.430068933333333	15.161201046666667	14.887270283333335	14.606309976666665	13.97063565	14.610243286666666	14.538892193333334	16.17152480333333	14.374243766666666	15.002147196666664	14.616839566666664	15.22410513	14.548234919999999	15.290032203333332	15.004877823333333	14.650419716666667	14.595780923333335	14.468306326666665	15.08095152	15.525161633333331	14.29298953	14.843807266666667	15.782923926666667	15.73551636	13.80040452
ADIG	6.618865467999999	6.489519274	6.324392638	6.276268476	6.544802571	6.43067757	6.16879	6.431403968	6.126664561	6.310044185	6.311065987	6.315202167000001	6.654205011	6.248911727	6.355679599	6.353158557	6.373301872000001	6.518031237000001	6.166200091	6.2604893310000005	6.588276184	6.343823088	6.305723797000001	6.296913028	6.254734095	6.595843392000001	6.692911587999999	6.403732236000001	6.220550965	6.196518345	7.658891906	6.306863979	6.36851308	6.226504675	6.482745612	6.66911484	6.454370318	6.22653233	6.358748675	6.219721173	6.463029681	6.360266918	6.58885986	6.301310963	6.690175552	6.394672174	6.484965015	6.3714095429999995	6.350683711
ADIPOQ	7.349712848999999	7.216055738	7.386009379	7.489274453999999	7.457228721	7.363090556	7.464280982999999	7.259122646000001	9.868993992	7.374349957000001	7.064806142	7.547910417000001	7.274696981	7.129461588	7.622178275	7.721045048	7.530966384	7.748443617	8.815975605	7.253760878	6.860980275	7.4268937489999995	7.264373973	7.214177381	7.4859331529999995	7.446528149	9.764208721000001	7.201922937000001	7.00059105	7.076375393999999	9.621412902000001	7.312830979	7.391888935	7.089157202000001	7.369732795	6.975724186	7.37598818	7.275661402999999	7.352731918	7.483699199	7.569235056	7.875828368	7.63072709	7.234306987999999	8.762425279	7.945592518	7.645298433	8.230147171	7.306596611
ADIPOR1	14.65876582	14.87691409	14.14882929	14.25078587	14.49394133	15.40842576	14.78489637	13.76113748	14.24185124	14.18774942	14.99052088	14.50125693	14.3627853	13.97678399	14.22024779	14.46078133	12.87841873	14.62732807	14.85460951	14.04638499	14.05392094	14.71417673	15.0199159	13.76791167	14.74076158	14.177933900000001	15.187641399999999	15.24205386	14.00613062	15.23186986	14.75264722	15.68979037	14.80328193	14.84258267	14.62619803	15.2361064	14.84357207	14.63426307	15.09611341	14.85905508	14.82285664	14.89140851	14.59377464	15.57780856	14.7255973	15.52434005	14.02247772	16.6098369	15.32066539
ADIPOR2	11.833918247	12.23421284	10.914448955	10.794831366499999	11.270060293	11.335424242999999	10.661511327500001	10.8947520595	12.005706055000001	10.2964235085	11.042076098999999	11.273903894	11.533991009	10.642964109000001	10.7316635265	11.5665099615	10.779187035	11.0278887915	11.1621272685	11.1562874225	10.6876317165	11.090247581	10.988751474499999	10.763802988	10.8677919625	11.382000570999999	10.89132946	11.1372719195	10.9411878925	10.878840346	11.3355828985	11.931439113	11.061880612	11.263826	10.363387359499999	12.180107880000001	10.784713383	11.018054854999999	11.00902921	11.294373681	10.901732937999999	11.681306675	10.7251361825	11.0929976885	10.5585957515	10.6892406015	11.31719953	11.398170248500001	10.9437405205
ADK	11.39607271	11.05762962	10.85579836	11.96698007	10.8868285	11.79653729	11.57679119	11.98820687	12.8792791	10.75437384	11.93514513	11.73229945	11.33493991	11.9680886	11.17653991	11.56857001	11.03971409	10.97568422	10.3940125	10.59382481	11.05531618	10.65160433	12.35236955	11.19293158	10.35990559	10.71043858	11.88739879	10.97208629	10.95955548	12.26073121	12.11942422	11.81950361	10.39919836	12.29959471	12.01493361	11.29241085	10.63036796	11.96702042	11.44706305	10.22228787	11.01982184	11.27528682	10.75845352	11.27070788	10.19006526	11.62208417	11.41572532	10.88623364	10.45096393
ADM	16.8834255	15.5275532	12.98910372	14.86040236	17.45760132	14.89955395	17.49995003	18.4443044	17.4525822	18.13765757	14.9496264	14.60870267	16.27774063	11.81278166	18.13765757	18.21353135	17.29918103	12.28246985	18.20369171	15.05594582	13.12983949	14.95695771	16.12395023	14.60446034	16.42124071	16.6389584	11.82955347	17.51431473	14.76813579	13.81790277	13.945144400000002	14.1792033	15.39381295	17.89830027	17.94444214	18.26236414	15.66122081	14.63266309	14.91282983	15.89747064	13.99887225	9.253724691	12.430485899999999	15.59851518	14.54188756	16.45491359	12.78630047	15.06418758	15.46820874
ADM2	6.807663526	7.046636124	6.871692887999999	7.851319786	6.829447203	6.757643367000001	6.617683505	6.883718805	7.045835627000001	6.883769643	6.655573842000001	6.928886329	7.211934771	7.018227932	6.779159844	7.422211355	7.755084302	7.716729739	6.804974971	6.882202069	7.02713341	6.705822273	7.313267552	7.028016663	7.043504329	6.972654734	8.709106697000001	6.9003356039999995	7.006467088	7.630758132	6.618806256	6.875406879	6.738407283	8.138019067	7.244427077	7.102603804	7.829650664	7.686337668999999	7.99776597	7.037325691	8.528513814	7.351285196	6.915914164	7.036866422	7.170739897000001	7.257287007	6.894730556	6.810823259	7.0241501479999995
ADNP	12.56935682	12.26027653	13.640497765	11.534571329999999	12.26465035	13.107605679999999	13.68289553	11.961752105	12.694523635	11.530121075	12.048371175	12.87697254	11.79137608	13.034722585	11.187759849999999	12.726534229999999	11.00650557	12.27701263	13.651605374999999	12.041991025000002	12.258385879999999	12.51477578	13.800860369999999	12.47096411	12.754291695	11.685872934999999	12.937090659999999	12.64905023	13.385655735	13.735717145	14.02665494	13.38421765	12.355458044999999	12.514840490000001	11.80215357	11.746542285	12.63538975	12.719866815	12.776381545	13.438914955000001	13.669853515	13.37023967	13.312408125000001	13.071779505	13.100840340000001	13.04319454	12.857742470000002	12.45624921	12.907824545
ADNP2	9.917785663	10.138269300000001	10.37728215	9.89902102	9.246592825	10.180415400000001	10.74933564	8.231912826	9.526167637999999	9.490893233	9.902751783	10.80377899	9.549345967	10.28990174	9.095399717000001	9.548455396	8.913237134	9.860808184	10.63206597	10.24711167	10.78748115	9.615774844	9.997040197	9.855368163	9.395466691000001	9.406938042	11.82848431	10.69094927	10.35412531	11.41156181	11.25755242	10.11483652	9.245857356	9.55542664	10.256655499999999	8.580632179	9.84111211	10.40260026	10.79768469	10.64748195	11.31135516	10.91364916	9.956739394	10.704958900000001	10.45810723	9.842741089	10.02704846	8.739716501	10.5255367
ADO	11.18646155	10.30290295	10.58622831	10.37824897	10.17150323	10.76232124	10.98434257	9.728830798999999	9.99932051	9.263166381	10.63080472	11.16938868	9.601635875	11.43586373	8.930660481	9.911855595	9.582420512	10.32983346	11.24747936	10.442034199999998	11.75418638	11.55553793	11.23895784	9.748104405	9.903652801	10.13596886	10.80266362	11.00664825	11.36397453	12.45661762	12.1936976	11.43642747	10.54775025	11.34141189	10.70973457	9.977502617999999	10.55905611	11.63364006	11.34765161	11.09470798	11.33617388	11.14962758	11.44986746	11.23552357	10.09659134	11.01101078	11.18952993	10.23618788	10.80575032
ADORA1	7.14939354	6.920802111	6.817274366	6.883897706	6.990656085	6.772470996	6.5700363070000005	6.913104138	6.775640792000001	6.902003137	6.821842309	6.709490323	7.253045635	6.601548847999999	6.976372797000001	6.761226487	6.8988267279999995	7.362078388	7.042645509	6.702960376	7.2705201189999995	6.528015769	6.682404466	6.859632	6.7397037189999995	7.176800291	6.953343827	6.688671231	6.4586374929999995	7.536529506	7.815755414	6.819570003	7.251546009	6.752052673	6.864822648	7.0072385839999995	6.963904897999999	6.854498862000001	6.756370259	6.8294227	7.2704873370000005	6.610597058	6.83029657	6.992766027999999	6.743494289	7.496317242000001	7.146300007000001	7.072424911000001	6.8374767929999996
ADORA2A	9.133182117499999	7.7378855605000005	9.2106920805	8.503411210500001	8.367157735	8.75869015	8.1833586885	8.2098814395	7.866231565	8.367786614	7.933121281	7.912866703000001	8.251373265	9.141462166	8.6764498145	10.4620621565	10.284592136499999	8.34519664	8.4030392815	8.932436177	8.384078489499998	8.1436754045	7.829358406000001	8.139983316	8.2780559425	8.432946264	9.158958670499999	9.0572602355	8.6827440305	8.561451576	8.045848204	8.39344545	9.0511374735	8.838871147999999	8.836284297999999	9.0868823745	8.7227299155	8.766088622000002	8.858538609	8.465657724	9.747139625500001	8.02792305	8.313798886499999	9.1577254825	9.010387575	8.44658065	8.359257601500001	8.514109636499999	9.000765303
ADORA2B	9.408511518	10.69093236	8.632291974	8.292298392000001	9.279962871	9.822665004	10.28949808	11.62028417	10.18510094	10.05496465	9.018503181	7.591637985	8.539505575	8.366587976	9.670374349	11.76412097	9.936332388	8.081647709	9.249668877000001	9.007496295	8.672576392	8.569884983	9.15744361	8.691534164	8.85696287	10.55773532	8.310889829	9.597144556	7.925728637000001	8.730611218	8.390876412	8.359512121	8.445599174	9.309416043999999	9.958582149	9.487587454	7.765530939	8.467945488	9.27757392	10.07197678	9.54737816	7.789201769	8.557556162000001	8.518593523	8.130176845	11.02271406	10.16321651	8.253653101	8.213749573
ADORA3	6.532998173500001	7.6128261095	8.514354063	6.995620339	6.649416227	7.153222184500001	6.829233583000001	7.0863375445	8.642889442	8.6493779975	9.332004891	9.896183325500001	6.963801847	8.6056571045	8.295456042000001	8.199185445	6.755364943	8.058071834500002	7.3689720545	8.3810394455	8.2737586355	7.637710219499999	6.7943138675	6.9255080805	8.2036855375	6.660809104	9.215706643	9.176841253000001	8.3888861165	8.920156901	7.414294354500001	8.3797832485	9.900677766000001	9.9113418315	8.5916659555	7.376636001	11.79424821	9.7002644	8.0375114135	9.2507312585	9.6896761705	7.506835569	8.417175648	7.132630957	7.9534266665	7.047258966	7.7175729455	8.671261199	8.111704715
ADPGK	12.07050265	11.83074001	12.75846716	11.67690081	11.96504988	12.48171359	13.61905784	11.525808	12.90392825	11.314580099999999	11.786361099999999	12.24470371	12.99734764	13.18145044	11.33256472	11.42488633	10.28434441	12.56655311	11.336582400000001	11.73727602	12.42679702	12.105905900000002	11.69719584	10.89987448	11.96913641	12.146052099999999	11.89989674	12.22099408	13.32602793	12.67340907	12.36176786	12.47523446	11.76763718	11.87667972	12.23679264	12.02127096	12.59750934	13.77842831	13.90946639	11.86584429	11.93716832	11.7667618	11.37231102	13.44537603	13.62114238	13.06088677	12.45771684	12.71389508	13.61024816
ADPRH	6.924801971	7.174243935	7.982493895	6.562691008	6.65696992	6.760266382999999	7.271408599	6.66979626	6.5859020820000005	6.555930872999999	6.591093813	7.224079637000001	6.964271908	7.018467744	8.634936879	6.914811923999999	6.617721997	7.542801352000001	6.6840602229999995	7.253816715	6.680449586	6.6462949710000006	6.632386385	6.545584689	6.513329775	6.974929235	6.914308292	6.60390459	6.628807745	8.012942877	7.811839432	6.983207959	6.926679536	7.782642012999999	8.245761733	6.569423864	8.173543116	7.345201812000001	6.842608824	8.262667955	7.267365786	8.528539849	7.278287122	8.784626164	6.86004677	7.339722701	8.69454702	7.434305206	7.22052185
ADPRHL1	8.600807248	9.8871288695	8.209134596	9.8590045055	10.366518657	10.117179086	9.6160786955	9.1810366305	8.4847421265	9.321156267000001	9.973919604999999	9.402276162	10.530847245	9.444337431000001	8.342296557000001	10.258023739999999	9.23356557	10.479724671	10.11831861	9.0173716415	9.6840110245	8.703845384000001	10.621703783500001	9.8704534225	8.995742718999999	9.356454869499998	9.3819923435	8.535835077000002	8.0336467015	9.1534697385	9.717767204000001	8.473227795	8.2823544105	10.532706473000001	9.6561099595	8.2109758315	8.8396183165	9.280205321	9.382764862	9.201179457	9.5471994145	10.987629754	9.8253995025	8.5410466535	9.7735114245	10.765814756000001	10.45159666	10.0277106675	9.703246521
ADPRHL2	10.19765302	10.29035973	10.19627181	9.589210891	9.647163392000001	10.05905106	9.928686209	9.852364916	10.45093604	9.86228005	9.239052332	10.633465800000002	10.33537919	10.97703451	10.82919116	10.33543008	11.03450776	10.34362354	10.09421117	9.743290894	10.00875227	10.63596624	10.24558791	10.27996878	10.72410561	10.52237404	11.01587557	9.993750355	10.20868698	10.80451959	9.802527748	9.616495971	9.98907393	11.00264553	10.66050005	10.50504268	10.52201871	10.68246848	10.94977321	10.77020023	11.54123759	11.50267268	9.703469468	10.28244649	10.41044189	9.454616405	10.58997424	9.843697519	10.06268272
ADRA1A	7.071422801000001	6.917715106	6.469379691	6.703118719	7.355300574	6.856037902000001	6.9043943279999995	7.031385413	6.962712101	6.876144851	6.698887523	7.0638027889999995	6.85554839	6.970038647000001	6.88168137	7.055060694	6.981523732	6.805046609	6.853451245	6.661157003	6.638753573	6.8463652779999995	6.766686027	6.755632057000001	6.846531817000001	7.082922484	7.700321327999999	6.920073532000001	6.659462453	7.334138466000001	9.216159326	6.967961428	6.85093558	6.912914275	7.385566732999999	6.94960349	7.320034947000001	7.316447444	7.2602921579999995	6.882704157999999	7.749518342000001	7.128639777999999	6.709875994	6.682914675	6.989197295	6.910484532999999	6.692861981	6.5967966879999995	6.739268397000001
ADRA1B	6.609399194	8.589210272999999	7.221504446	8.7064446305	7.6834424165	7.7004104395	8.265098460499999	7.183991066500001	8.0136587795	7.3364789295	8.361648865	7.10779726	8.3661791865	8.373930937499999	7.818423372	8.802241613	8.12711952	7.139980618999999	8.134697015	8.193358768	7.7389523885000004	8.127540296	9.297326674499999	9.6842385785	8.4427452885	7.3611041660000005	7.940119316	11.417776921	8.117441769	8.24854102	8.0510503675	7.309209893	10.409654607	7.8041609130000005	8.030138657	7.541697201	8.8455744005	7.4659288015000005	7.338796713	7.6138959495	6.991226792	7.3363142130000005	8.452702526	7.111348788500001	7.6598912365	8.204312933499999	7.664749493999999	8.662919366499999	8.531109321
ADRA1D	9.637327271	9.841507477	9.562490153999999	10.05750942	10.16402102	9.5105353	9.398353343	10.71355311	9.740091416	10.051846099999999	9.660821627	8.939633669	9.18502747	9.099399718999999	9.779678602	10.34088289	10.68957374	9.388121052	10.07160797	9.431794548	9.609397427000001	9.239059439	9.528846081000001	10.84875541	9.269279996	9.928580645	10.58471072	10.57125687	9.31032522	8.824416977	9.523831762999999	9.094753508	9.768104955	8.699630099	9.223217247000001	9.507533598	9.202134374	8.816376989	9.624127818	9.608368014	10.12629232	9.046754181	9.722314333	9.761186431	10.24012828	11.29135968	10.04062081	9.524450652999999	10.40900161
ADRA2A	11.36524166	10.86932522	11.59486659	7.483045541	15.28293051	14.19193401	8.32839169	10.09857844	12.11008792	10.45031288	9.476523129	9.240352137999999	7.396786884	12.74195916	9.35925184	7.78236358	12.34544051	13.21756553	9.116043404	10.38278899	14.36485781	14.27279434	10.55892644	8.172745853	8.023069711	8.95085747	9.650433425	11.46294949	12.080096000000001	11.22185542	11.1272519	12.92066886	12.22557027	11.29878123	7.37342327	9.563974774	10.11133557	9.589071105	9.764645731	10.60596816	11.75160621	16.60418586	16.75642847	8.301330099	9.282712675	9.511389712	10.16762803	9.215299979	9.510965308
ADRA2B	6.351628961	7.465487563	7.484951297	7.712885205	6.968792541	8.151564978	8.372216136	8.203466618	7.251862985	8.016735443	8.030681067	7.309357134	7.757856599999999	8.843453665	6.936517415	8.842360757	7.379864372999999	7.011531183	10.04481999	8.709111802	8.493102293	7.583547954	8.34074385	9.046167831	8.129334122000001	7.300343745	7.5921215339999994	11.91605046	7.86968874	7.640259307000001	8.156046468	8.071080352000001	10.61208	7.784190457999999	8.758406512	9.295267953	8.173681282	8.157443306000001	8.217365119	7.876711843	8.132186203	6.84237064	8.010437527	6.946922545	7.397390862000001	7.590649687999999	6.943636412999999	8.497322401	8.217758067
ADRA2C	10.92466077	10.97173054	13.37996207	8.242485916	10.561475300000001	11.52449289	8.784636804	9.686020291	9.36101789	9.838355441000001	9.887946031	12.40644983	10.53146382	12.64552528	8.82412482	11.94176612	12.13945734	11.38663542	13.88472686	9.748401317999999	8.958911186	10.77081	11.96919209	12.01672441	9.072304292	8.612287221	9.698531979	9.982710417	9.954949383999999	15.13242995	13.23658503	8.474272243	10.70403018	13.02397809	9.370769091	9.876799487000001	9.217500016	10.14276267	10.30457361	12.59352164	14.28942334	10.62431907	12.02036862	11.76301754	13.15641839	9.347721622	8.712160694	10.62873235	12.694818199999998
ADRB1	6.800997095	6.868203433	7.163100517999999	6.980154136	6.766595755	6.956199169	6.530127262000001	9.372950892	10.13070917	6.384825086	6.986862466	6.924579682999999	8.061529908999999	10.29687532	10.56434312	8.346177896	6.725841445	8.884235001	6.317257442000001	7.09069343	8.551672997	8.201858912999999	6.975118136	7.671218705	7.079115971	6.504647063999999	10.56843804	6.478300987999999	7.349854787000001	9.005293278	7.77166479	10.90117466	7.876592595	9.748976203	9.859857336000001	6.447054971	7.412673855	9.412791186	9.008729169	9.494875135	11.02107456	9.735904928	6.70404504	7.820072794	7.4162329289999995	6.979137692999999	6.592353483999999	9.932691866	7.001223692999999
ADRB2	12.51502829	13.23605415	14.14585534	13.93610919	15.89630942	14.934788399999999	13.25193994	12.89627514	12.2503507	15.90710129	13.96957464	12.02010639	12.86171063	12.64555602	12.73644674	13.23983369	14.36194937	15.46716068	15.54668333	13.62356677	13.301437599999998	14.25892342	12.26713055	13.05012662	15.73466921	15.73508496	14.08911949	13.73021639	14.58851019	13.20239255	12.95727213	11.64871091	10.53331682	13.55194531	13.110575299999999	13.29384957	12.87472015	11.219147	11.34962464	14.731780300000002	13.87931151	12.68939241	13.97209855	12.87738809	12.84752198	13.95598905	13.77177434	13.04593099	11.9743218
ADRB3	8.123776827999999	8.238685366	7.729281498	7.849365492	7.810763947000001	7.657191929	7.656543852	7.816281516	7.806677092	8.21678564	7.542316583	7.796414415	7.411765644	8.049597278	7.620213161000001	7.636282242999999	9.843330472	7.320997068	7.827288812999999	7.754021459	8.351784867000001	8.085405654	7.7919342	8.166063726	7.098127087000001	7.911790788999999	8.199025296	8.003654227	8.11641149	8.351080893999999	7.320337641	7.426855385	7.389948766	8.124278256	8.293556472	8.504338553	7.90943771	8.565068043	8.692253142	8.428977029	8.047218058	8.690916865	7.952120087000001	7.760076687000001	8.092207424	8.33078548	8.10772283	7.549958755	8.47421107
ADRBK1	10.5204535	9.880358056	8.923661941	12.81766871	10.83677412	9.805049458	9.098384073	9.954799911	9.529166987	9.237925701	9.190494394	8.656881053	10.87667553	8.919728002000001	10.33044693	10.08808654	10.04378083	10.83510143	9.677686502	10.92882397	8.788607086	8.813144661	8.823238729	9.722651818	8.907850586	9.188157277	11.09266527	9.440172386	9.45439364	10.94086643	10.23079192	10.37035548	10.56616071	10.44962325	9.572586103999999	9.671506424	10.52076048	9.920197818	10.00517741	7.883580322	10.48417338	10.10609823	8.012052267	9.782522904	10.31189875	9.12620981	8.849634581	10.5913953	10.25141736
ADRBK2	9.438666829999999	9.571759261	11.65422011	10.179119065	9.827279773499999	8.758088836999999	10.401670728500001	10.366751515499999	9.6344243355	9.8568861325	9.390917097500001	10.226405490000001	9.675548035999999	9.719034084	9.6868660465	11.681998740000001	10.1095688395	10.876333840000001	9.212133603000002	9.46380108	11.41875739	9.8129791475	9.2673638255	10.034036568000001	8.796265455499999	8.910166711499999	9.2184113595	11.11190041	10.0701249455	8.778425682000002	8.8040533105	10.0281624235	10.8696492995	9.719067117	8.850609008500001	10.591360031	9.986758985000002	10.20227686	10.311895065	9.781499247	9.573240857	9.6922500835	10.8658353	9.515728886	9.8979439525	8.973399420499998	7.9212127925	9.375330081	9.1616097785
ADRM1	10.8996924	10.90401684	10.870046075000001	10.921358295000001	10.41660125	10.35475686	10.1176768215	10.93230012	10.89125298	10.187288555	10.0357529855	11.12086786	10.258551615	11.11565745	11.018174345	10.702506495	12.47183077	11.07178076	11.051747155000001	10.204322054999999	10.13570516	10.769199570000001	10.71068395	11.05023484	10.64867297	10.194699988	11.765238375	9.8474564765	10.119834245	11.76774449	10.663010295	10.135340370000002	10.434380749999999	11.782648115	11.626679854999999	10.804686535	11.48053124	10.97145157	11.38719914	10.712516185	11.996778500000001	11.76201371	10.530896025	9.8831371125	10.609107380000001	10.763250034999999	11.130240645	10.743317425	10.751780305
ADSL	8.846305045	9.955924682000001	10.58630324	10.23940775	9.905529047	10.35056114	10.35940687	9.097629502	10.87827755	10.01359161	9.434064892	10.95322541	9.556183691000001	11.21481246	9.901488726	10.15194794	10.41121673	10.09320441	9.261974373	10.14073325	11.02458224	10.45340263	11.86460419	9.640311985	9.859593776	10.000515199999999	11.47706638	9.110451485	11.45017192	11.69423138	11.34588301	11.4582028	9.81656551	11.3281284	11.55565705	9.635327699	11.30539252	11.98090458	11.44992795	10.08065094	10.77331796	12.80165959	10.57653724	11.14455022	10.07629989	9.723032672	9.786200675	9.919503699	10.12658362
ADSS	10.218874538	9.9450273365	10.144175543500001	9.870504653000001	9.4842917595	10.7016562005	10.211919382000001	9.7189472805	11.1712988965	10.279835053	10.346968081	10.938922926	9.5985663855	10.957855725	9.572704845	9.820955304	10.45190472	9.6242295325	9.8239172625	9.65361631	10.6499398795	10.261538894000001	10.8625522605	9.181981041	10.735537604000001	9.5846602915	11.0960360595	10.515946526499999	10.7487287195	11.195656499999998	10.3784020255	11.376113061	10.14866169	10.959515184499999	11.55891624	9.8933018755	10.7381469215	11.94418417	11.79345032	9.928104702499999	10.2887320805	12.394121779999999	10.989129980000001	10.3903842225	9.6073091065	10.735215611000001	10.626990604	10.165373516999999	10.1515709085
ADSSL1	10.04037975	9.076193651	11.73195596	12.14455124	12.07532533	12.65997491	13.41806191	11.90744368	10.99820546	11.89543514	12.84978913	9.86174383	11.69246605	10.44821495	11.27802604	12.82782063	10.57602325	10.94108927	11.851771800000002	10.83650768	10.18646983	11.07148481	12.2913939	11.92776579	11.58026062	10.97040836	9.340027245	13.96410389	11.37839376	11.19895294	11.35298369	10.31804479	9.929517973	10.96606073	10.27025608	11.35184741	10.13154422	10.34332892	10.22438367	10.06501199	9.534842839	10.35364031	10.42702822	8.899958956	10.00221996	10.10736069	10.27618575	9.852168464	10.22563776
AEBP1	7.2486810435	8.2106960935	7.838431459	9.940241263	7.404979866	7.915170079499999	8.5438056165	8.675904434	9.221540759	9.553997741	9.862341529	10.249355163499999	9.7909648875	11.54761931	10.330089701	8.4500014975	9.8134292055	6.951166628499999	7.376598301	9.41636246	8.027632506	8.727948189	8.107749407	8.051355304	8.995817573	7.1134243790000005	9.648661615	10.124741854	8.306390247	10.320046324	7.868251906	9.778128606	11.2208309455	11.665186950999999	11.177742159000001	10.2470135965	11.521575543	12.26902911	11.5032713445	7.8659661785	11.4464370045	9.484369831	8.2452033755	7.828193045500001	9.2135444285	9.158384822	8.895408330999999	10.196851460000001	9.4114682545
AEBP2	12.60906096	12.87269867	11.963444330000002	10.8877758155	11.971536624999999	12.50470943	12.31301508	12.51457221	12.57264559	12.629359675	12.323498205	11.682000575	12.515053250000001	11.4552588215	11.948617395	13.157180535	12.069749635	11.667849284999999	11.02288386	12.321327974999999	12.091805	11.788856655	11.2545601855	11.821080145	11.576298916499999	11.601653795	11.624834759999999	11.529519615	11.94882773	10.961534173499999	11.709417155	11.479866235	11.615823255	11.2244252875	11.30906447	12.352381765	10.8669348535	11.46076195	11.66382626	11.048829577	11.475372293	11.309518015	12.36806883	11.87735343	11.961917665000001	12.374012905	12.540746850000001	11.68684456	12.259505035
AEN	14.33384182	12.86767267	11.00901091	11.01753603	11.87539292	11.56908642	11.51438023	11.09812865	11.38660635	10.75289336	11.14697101	10.31256343	11.6528546	11.93306825	9.561536187	10.22368269	10.96066182	10.641419599999999	9.500310384	11.79994565	11.83120087	10.68791985	12.13126342	12.04132564	10.8955401	10.41458596	11.26618952	13.72251011	11.33037215	10.13754934	11.55097536	10.88159707	11.98024668	10.10162457	10.76353271	10.71944465	11.02795818	10.13901913	9.503989608	11.69899292	10.49189208	10.98796059	10.62062702	13.14970078	14.54331327	10.95437092	10.84096108	11.42388749	13.64534485
AES	11.3350536	11.588707163333334	10.947476183666666	11.938953606666667	11.347419443	10.981183602666666	12.062903689999999	12.105438979666665	11.054476787333334	10.865542987666666	11.684140970000001	14.076095506666666	12.2319946	12.756944033333333	12.572582153333334	12.49909043	13.452277023333332	12.849110616666666	12.689563990000002	11.062196465	12.288268559999999	11.204737150666666	11.560670471333333	13.046591143333332	11.007940750666668	10.85858623	13.511939570000001	12.28438051	11.600385119999999	13.87455092333333	12.434703829999998	12.234602663333334	11.993351793	12.959162246666667	12.129534483333336	11.125667938666666	12.912172966666667	13.225852043333333	13.115164956666666	11.463704620000001	13.840737339999999	13.182480223333334	12.429139	11.917068103333333	13.184187216666666	12.583382879	12.612474850666667	13.273017186666669	12.684918216666667
AFAP1	11.23706482	10.53750873	10.56711452	10.6663569	8.486825377	8.926185314	11.14153079	11.84196377	9.856293386	10.62858348	10.92781673	10.33980728	8.725338707999999	9.916242447	8.882384047	9.528196774	10.256302900000001	10.56620706	12.89712557	10.78943349	11.50795644	10.46391909	9.461057821	9.776826131	11.06751956	10.65156601	9.544228432999999	10.99323153	10.12175114	9.217112392	10.36004312	10.92373915	12.85887942	10.43837436	9.106307686000001	11.07423524	10.04130492	10.18550907	10.85695647	10.74284843	10.70396652	8.566835332	10.77758705	8.816410711	9.698775065	10.23592093	10.72207408	11.48649687	10.78867456
AFAP1L1	7.890395035999999	8.098817498	8.6244042785	9.025464706	7.745265198	7.866066291500001	8.3088393815	9.0625671275	8.761394071	8.3593688975	8.817417219	7.921985403999999	8.567909503000001	8.800771340499999	8.5906395245	8.732289277	9.02372501	7.875928805999999	7.84254693	9.343082108	8.1067839885	8.70225763	8.1964304815	8.382932567	9.699096376	9.344623828	8.355943266	9.628921278	8.515331998999999	8.2897231075	8.3439243305	8.436427679	9.855754108500001	8.505839045	9.3552348275	10.2009882145	8.672460842	8.1521330355	8.41062153	9.119880841	8.328177935	7.565891854999999	8.561771708	8.2987766955	8.4148802865	8.2340590325	8.373414658	9.218177375	8.305460335
AFAP1L2	6.975632747	7.0528577055	8.1546686605	7.9044410595	7.5702983029999995	7.641008919999999	7.475661354	8.0543094955	8.654367701	7.963338637	8.388568378999999	8.008325573	7.635532734	8.8415822895	7.2607471295	9.048451094499999	7.4944929755	7.1754307545	7.3261590094999995	8.495854446	7.7767196375	6.7758096089999995	8.1007540175	7.7875437495	8.269911634	7.403316688	8.6749650705	8.10517314	7.645424286999999	8.297987045	7.8708819775	8.056631230499999	9.7652550725	8.326112973	8.655163917	9.045552924999999	8.267486274500001	8.152765765	7.7283468035	7.7076865055	7.406014206	7.6892560955	8.5164574485	7.229655234499999	7.124037997	8.547138475	7.806559268	7.9121103615	8.350050481
AFARP1	9.657584273	9.277335308	7.997531402000001	8.534793769	8.282540263	8.620319845	8.690257682999999	8.28534117	8.565503832000001	9.152200258999999	9.037722352000001	10.27248769	9.24363731	9.892036429	10.18487091	8.564585708	8.880623974	9.577954333	8.775810991	7.571427041000001	9.046889361	8.047102147	8.304968728	8.155118506	8.775010677000001	9.347414792999999	10.08219908	9.124887876	8.25054232	9.443716069	8.496820156	8.705875738	8.567591400000001	9.772534896	9.908085481	10.42906173	8.988044997000001	10.25872058	10.05578432	8.372479071	9.41458023	10.41150999	8.726779076	8.719289468	8.497765295	8.763062076	8.699250581	8.75989261	8.435536701
AFF1	10.036616555333334	9.654495133	9.327142320999998	8.113813791666667	10.742911753333333	10.484089352666667	10.102223625333332	10.966630282666666	10.980209266666668	8.401341261333334	8.77388105	10.234152328	9.582292035	9.352991718	8.191785452333333	9.997072739	9.384850663666667	9.370998005	8.754851176	9.188935298	10.227389862	9.629052172333333	8.958629743	8.399731547	9.633426243333334	9.171753157333335	9.271533392333334	8.852012526333333	10.661211453	8.933541074666666	8.926459023	9.422218106666667	8.844929819	9.380162311666666	8.937759575333333	9.879951882	9.736407149333333	9.454900234	9.869161092	9.621180591333333	9.780484893333332	9.410896598666666	9.660644630999998	10.160870093666666	9.431007523666667	9.415188566666666	9.787259953000001	9.761338081333333	10.122720911333333
AFF2	7.171185022	6.269077901	7.971555007999999	6.46422748	6.744215283	6.391461342	6.726842386	6.909053202999999	6.524267261	6.7777183910000005	6.665540547000001	6.393250915	6.13215094	7.741818951	6.239044772000001	6.495868487	6.295183474	7.80177177	6.37550358	7.708038727999999	6.629110744	7.089762617000001	6.935459158	6.689734501	6.1234911610000005	6.227379397999999	7.062933752999999	6.616915706	6.249810632999999	6.8986597210000005	6.581613261	6.419938675	6.042508603	6.800104879	6.791192805	6.312349285	7.011277182000001	7.32663902	7.308397147999999	6.3580902770000005	6.953167226000001	6.595183212999999	6.843619104	6.375318278	6.583975024	6.207641907	6.6984888520000005	7.073391861	6.569990019
AFF3	11.28100908	10.0846810575	9.481562042	9.265017362	10.528231206000001	10.199792173999999	7.351597266000001	8.7955367015	10.674988575	9.438222655	8.787055637000002	9.9329035055	10.398719119999999	10.109104485500001	11.141779678999999	7.1626667305	10.6343740335	9.404307258500001	8.0900859645	7.355941369	10.234745518	10.2734006405	9.4575066445	10.85892426	8.2489786985	8.4524358255	10.0695314415	7.412540576	8.4151292565	9.692078413499999	8.650128726	9.0798504375	9.050730237	7.920833236	7.8033900395	8.9120067265	9.3953629305	9.445345039500001	9.6187809515	8.4785644755	8.2218169805	8.260603975	8.2602678575	10.234338883500001	11.850280353999999	9.112710352499999	10.3345545635	10.031955556	10.586619460000001
AFF4	10.601349226600002	10.417978785399999	10.0858406742	9.376975917200001	10.678975315599999	10.777346583600002	11.2518555596	10.0228259428	10.5183347212	10.0369684392	10.446616709	10.1879166314	10.3454785334	8.8798406078	10.217758713	9.095617659800002	9.880073318600001	9.678089341999998	10.463052567599998	10.426649270799999	9.992441988600001	9.424224810799998	9.7032767462	8.9817870562	10.901897507200001	10.409480547800001	10.004432947199998	10.065932225	10.218807308999999	9.8928093906	10.2870700752	10.6987718454	10.3787867632	9.7989627622	10.453034581	11.780963382	9.589454398600001	9.8440335258	10.0250240082	9.9127826258	10.592508877799999	10.1858210648	9.8152847754	11.3345650528	10.605094083000001	9.9734724838	10.025360504	11.2752141626	10.973569216200001
AFG3L1	11.651520005	11.84650576	12.74782548	9.436631151	10.937827745	11.58702856	12.597019294999999	11.7355751	13.353795515	10.83200598	11.755799920000001	11.632526265	11.25500494	11.610568319999999	11.7939239	11.093293945	11.620494605000001	11.480524995	9.9815112595	12.395664385	12.336679279999998	11.4949468	10.84342066	10.0389179595	12.47083713	10.861691225	10.3054593935	12.39510542	12.11945077	11.142062405	10.98046084	11.087174885	11.135398305	9.8364728285	10.85760252	12.4045287	10.55012027	11.437095005	11.342340585	10.694045105	10.96791283	10.525021615	10.375474205	10.51892784	10.77790041	10.8845988	10.422161475	10.686459580000001	11.864411645
AFG3L2	8.925290887	9.028220352	9.001231109999999	8.6725308375	8.9404514525	9.821013187	8.678945375	9.516985021500002	10.0343991935	9.003485721	9.743699458	10.34188017	8.5187613015	10.291231475	9.661298877	9.822690429	9.65704541	9.384243178	8.680125782000001	8.535721076	9.9191397635	9.338303184499999	9.8759905115	8.6600826055	9.353199897	9.245575024	10.467383815000002	8.7957130375	9.824668733500001	10.84490169	9.806110968999999	10.516893468	8.74782714	10.68664388	10.77987253	9.424208593500001	10.220645981	10.593432785000001	10.406927902	8.996344556	9.5020074845	11.475295345	9.2117594145	9.062200516	9.0396867205	9.1894350435	9.4033885745	8.1161302615	8.5743870435
AFM	6.30956304	6.342970622	6.445245962	6.199457934	6.062405163999999	5.940558782	6.323853906	6.503347916	6.258614357000001	6.4132218110000005	6.183531157999999	6.679276357000001	6.211674897000001	6.158650702999999	6.353302477000001	6.385882368	6.140355872000001	6.276554138	6.34407966	6.312658907	6.616067726	6.254428174	6.261970525	6.215654413999999	6.146035984	6.17399956	6.17085085	9.7126879	6.459743274	6.653973941	6.468077889	6.225257602999999	6.300015226	6.545348564	6.242283057000001	6.161184925	5.992027833	6.103269543	6.359077967	6.221454434	6.769424011	6.593288884	6.3384555979999995	6.337004812000001	6.393580217	6.249132899	6.368558158	6.321438351	6.444658562000001
AFMID	8.7986178305	8.7585531155	9.248230639500001	8.825956359500001	9.20787143	8.860351575500001	8.705768036999999	10.340886320500001	9.669153854	8.704223864500001	8.896755519	10.086568046	8.6100966835	9.113901101	9.6699181975	8.742645462	9.818923572	9.0153272075	7.961477196000001	8.2958988275	10.081961899500001	9.1914498585	9.638343342	8.965000302	8.246362918500001	8.6517344305	9.264314492	8.9367307415	8.995586810999999	9.2837728305	9.036814535000001	8.703941249	7.8168566475	9.124015551	9.6185448	7.964067251	8.6639582755	8.987609392	9.0097702775	9.058277806	9.5255267675	9.9444914945	8.9466343215	9.485811990999998	8.55178222	8.5293334325	9.139674765	8.900717984	8.43159086
AFP	7.033665918	7.540083673	7.234979626	7.243312297999999	7.488817661000001	6.95865071	7.517924472000001	7.905727755	7.876140905	7.518636396000001	6.775874966	7.903301165	7.445398416000001	7.241953677000001	7.480784467	6.82964111	12.02300698	6.993762401000001	6.502153696000001	7.276876412000001	8.543129511	8.961743634	7.479321915	7.905895032	7.344039903	7.420947571	7.2631963960000006	8.444000167	8.203978932	7.417241141	7.207699194	6.894622507	8.523568217000001	9.86719347	7.563274023	7.90066436	7.181335534	7.52346556	7.478885192999999	8.788633463	7.135651845	8.682751456	7.124700061	6.829762952	6.3044426829999995	7.098567892	6.86761573	6.109108671	7.42121515
AFTPH	14.90987578	14.288341276666666	14.355578496666666	15.252518223333333	14.097600883333333	14.53261793	15.691331749999998	14.93569589	14.330715576666668	14.047283210000002	14.051779123333333	14.195113950000001	14.440954283333333	14.617766193333333	13.170340113333333	13.424019723333332	13.033435783333331	14.905684889999998	14.559562810000001	14.639412753333334	14.684833293333332	13.919287386666667	14.191524456666665	14.05637027	14.90407672	15.068103763333333	14.165312049999999	13.650793986666665	14.314823956666666	14.67777725	15.243669543333333	15.546593876666668	14.495514866666667	14.420355743333333	14.10661897	13.941452100000001	14.4702563	15.90814084	16.286802093333332	15.243336943333333	15.404767576666666	14.623916653333334	14.90807376	14.820776033333333	14.91151472	13.744127343333332	14.245241163333333	14.915019739999998	14.790094636666666
AGA	9.893568318	10.46397009	10.6619652	11.90523416	11.19113352	12.26478159	12.13116397	11.55360466	11.20859229	11.03266433	11.838414199999999	12.29156834	12.02813925	10.83482427	11.14400563	11.40124862	9.337638934	12.90590014	10.11419843	11.183225	9.507182983	9.891968398	11.94917203	11.84875214	13.07404315	11.91024436	11.05867022	10.55244111	11.10003382	10.24023174	9.740225828	12.34589367	10.39021791	11.5707382	11.95559945	11.19338103	11.01071927	10.94043808	10.78117374	10.59016461	10.45816339	12.1573069	12.21348136	11.43321169	10.73893346	11.40907465	12.43643921	12.27919001	10.96501937
AGAP1	12.84552287	12.267723154999999	13.572104945	11.517436005	12.561981289999999	12.645415555	12.540644745	12.1612161725	13.228991064999999	13.672087765	11.917392395	10.975881117	11.3903609935	12.0765121	13.226770415	11.62816858	11.917557552	12.034759985	11.734493885	13.48647016	12.744026139999999	12.51445112	12.11567894	12.084846084999999	11.83142247	12.369392805	11.541298375	12.461713574000001	13.380513234999999	12.272478185	12.27547534	13.143505495	12.38370734	10.89795709	12.079486055	13.234712275	12.271686455000001	12.507250885000001	12.428040225	11.568506876499999	11.210129216999999	11.897841295	11.624458205	12.901052785000001	12.64752232	12.654953540000001	12.97149633	12.061345865	12.66515618
AGAP2	6.987948581	7.871237462000001	7.804183605	10.36109004	7.8591103	7.3523007	7.748061484	8.634711357999999	7.399547602999999	8.514940604	8.448661522	7.195475615	9.261435672000001	7.913795225	9.020999723	7.4901135420000005	9.27809716	7.152646582999999	7.8416941520000005	9.081821835	9.965958642999999	7.282928354	7.89901443	9.331309867	7.140201652000001	6.630361274	7.77734277	9.826094292	7.698335431	7.670221439	7.419222515	7.059127217	12.05882681	7.865375342999999	7.7382098820000005	6.98384368	8.614734863999999	7.778573904	7.943529067	9.783470233	8.297224772	7.347981006	9.271638242	7.445625755	7.573005053999999	8.569841723	8.086678838	8.741069519	7.9706149129999995
AGAP3	11.898025218666666	12.347204465666666	12.321833186666666	11.661399506333334	12.116042424999998	11.249469808666666	11.249161903333333	12.093872899333334	11.959841137666666	12.044026301333334	11.256354852000001	12.053505943333334	12.142790706666666	11.63821088	11.879383190666665	11.200726109666666	14.33245925	11.718313629333332	11.695866463333333	11.834054995333334	12.555695296666665	11.608434321666666	10.981497784666667	12.006956814	11.108600894666667	11.594593682000001	11.956027001333334	11.710894273333333	10.783769459	13.138083696666664	11.983607739666667	10.939189169333332	11.690930730666665	11.54520936166667	11.498969138333331	11.935239634666667	11.896954376666665	11.958718676666669	12.197001329999999	11.759475573000001	12.641230166666666	12.077655310000003	11.819674090666666	11.875908231333332	12.479985263333333	12.576748547000001	12.231813453333332	11.837572512	12.185620822999999
AGAP7	11.673102362600002	10.744875073199998	12.146132808800001	10.8847305068	10.7186761768	10.5472668116	11.5210139198	12.0404698646	11.785547021	12.1934357684	11.135843770000001	11.197213598000001	11.038140985199998	11.284393391999998	11.602326098999999	9.951419016200001	9.7166726194	10.924526925	10.259077055400002	11.9423283382	12.293798851399998	11.541845317	10.8284990766	11.0659257248	10.7866035992	10.824713736	9.172109869	10.992231925599999	11.5804290416	11.466128726	11.3355437728	11.1904168906	10.7252749936	10.7778250898	12.129899284	11.1915464094	10.6041091232	11.234058436000002	11.2183743328	10.265453845	10.231304305	10.3422681224	11.0294824006	11.347935975199999	10.9121546654	10.909959245199998	11.8671841914	10.41419657	11.260971576200001
AGAP8	9.8806416385	9.278419993500002	10.895749604999999	10.179998728000001	8.716014688	9.1700017825	10.313704479999998	10.1501573545	11.446584965	10.52923149	9.635637954	10.46408606	10.109600270000001	10.728396605	10.668292954999998	8.681464066500002	9.345610666999999	10.056508427	9.0597651555	10.83968185	10.900007525	9.661406299	10.0353612175	9.698493556	9.799282388000002	8.948345296	8.500763552	9.5300222085	10.707467425	10.734017470000001	10.179355054	10.116423929	9.7427542585	10.069678486	11.161454554999999	10.54486279	9.8201319835	10.3576910135	10.454702682499999	9.8707261455	9.929423340500001	9.760925375	8.9568279685	10.2318616775	10.0525630115	9.383553035	9.9273352825	9.061080708999999	9.748115382
AGBL1	7.845327738	7.95816469	7.224080275	8.230857874	7.664373652	7.304310781	7.776091267999999	8.652584923	7.639732378	7.330085331	7.191004174	7.379692099	9.036652314	8.00193404	7.110504379	7.502327516	10.46799658	8.603917588	7.8023934729999995	7.692766685	6.537368348999999	8.548418132	7.617170345	8.124316138	8.331255344	7.450180852000001	7.325135427	7.403845904	8.535640824	7.691648111	7.268103062000001	7.105284701	6.599567248	8.278519862000001	7.668439758	6.931037541	7.610674385	8.568806681	9.393154552	7.4332164689999995	7.0527670670000004	7.4805509279999995	7.94811119	8.185071619	8.319685522	8.328715317	10.35828067	6.8165801010000004	7.77959568
AGBL2	8.841572186	6.860854582999999	7.916438615	9.155447262000001	8.136978721	7.282505907999999	9.778115026	8.466928491000001	8.785946072	6.637028526	7.23759723	8.710475606000001	6.750512866	7.417739357	10.19316872	9.947714503	6.90008399	11.14115737	8.39268394	8.752979071	7.436800202000001	6.404550358	10.75802123	10.67291102	7.973351997999999	8.160032902000001	7.585952751000001	9.707417192000001	6.462327045	8.455275664	8.320889153	8.065386532	6.793736595	9.268240307000001	7.803866505	6.925959845	8.175263853999999	7.790472102000001	7.990658431	10.21594248	7.683601595	7.466614625	9.973057152	9.379318605	10.2780061	9.294699472000001	11.11463252	7.3483634239999995	9.957757418
AGBL3	9.097747282499999	9.197424631	10.054100473999998	8.970199321	9.3760729985	9.541299874500002	8.367918799	8.730500871499999	8.7671305405	8.94320306	8.905428266000001	9.100100614999999	8.726415179	8.249018221	8.106337874	8.5472992445	10.6737875375	8.816115542	8.836006587	9.696056705	9.2911117855	9.0846003565	8.6650629345	8.5473574335	9.609787935	9.5483792665	8.3109999675	9.833959496	9.091833916999999	8.003778216	9.0584737375	8.6643770215	8.0117117145	8.5285817195	7.8638691435	8.964080318499999	8.106958388999999	9.1396642135	9.148322683	8.857764027	8.613075025499999	9.3402575305	9.9045399465	8.5234602505	8.9175530735	8.770576433999999	8.5770800765	8.5449896745	8.552176946
AGBL5	10.163930546	10.257851742333335	9.774546218	9.706567354999999	11.603638347333332	11.026925206333333	9.930792890333334	10.447754688	9.194921294	10.692024983666668	10.470137542333333	10.612748688666667	10.724070974666667	10.514834228666667	11.10786652	11.048608025666667	11.213736064	11.178602278	10.590483588333333	10.473269741333333	10.204000742666667	10.412565923666667	10.294916670333334	10.877373771666667	10.459904366666668	10.372158808	10.894085799666668	9.059773963333333	9.828556284	10.235548117999999	10.058505918333333	10.205762184	9.882329109999999	9.896326728	9.761082661666666	9.870822643333332	9.594698637	9.893392840333332	9.800126630333333	10.689670038333333	11.284309556333334	10.692938723333333	9.424146385999999	10.656985038666667	10.942003829999999	9.808720626000001	10.119952940666666	10.545120780666666	10.569644727
AGER	10.18363603	10.48626897	11.09195691	10.20969013	11.39364932	10.10011924	10.61341565	10.93566408	9.150685837000001	11.73950781	9.92681948	9.112187639	11.15727942	9.721393888	10.44138182	11.31385495	11.55441342	11.23732564	11.25357827	10.85742153	11.52122457	10.42574909	9.982734677	11.66438358	10.35561229	10.43931613	9.05203045	11.06061226	10.38452966	9.669169891000001	10.45779565	9.131310016	11.59050356	9.863269104	9.107476187	9.868334245	10.24566206	9.972646758	10.49062716	10.822277900000001	9.457751406	9.532866339	10.71392678	8.735378002000001	10.13498949	9.933110196	10.18653779	9.404354228999999	10.349606800000002
AGFG1	15.287382800000001	15.11715417	13.48099034	13.35347791	12.4010403	12.13601661	13.66213218	13.39261693	13.28190772	13.48819329	14.30385766	13.08951581	13.49819667	12.89124398	12.79289814	13.37673488	11.73586387	13.37180258	13.58834201	13.44573755	13.96463432	13.47357505	13.42921478	12.27333288	13.94616819	13.28916134	13.65789522	14.52601713	14.87296021	13.35396471	14.04010302	13.80413962	13.67721037	13.12800802	13.18627521	14.37732485	13.85425343	14.10708786	14.1597343	13.55788046	13.39016781	12.92400687	12.87934026	12.71632376	11.71978101	13.22975605	12.93814575	13.55011136	12.55859337
AGFG2	9.861937229	9.865574606500001	9.624293154	9.599237256	9.1109524845	8.9457570355	9.088188619499999	10.3432345095	9.144131092	8.732666478999999	8.521010756	9.1465874795	10.959930042	9.3394615455	9.249030961999999	8.964202435	9.787705258999999	9.029202868	8.5181751385	8.826821511	9.087539132	8.1215337115	9.4712595395	9.9713719985	9.545475606	9.298882849	9.4117044385	9.853996786	8.7546259335	9.5357097835	9.1764373285	8.624072210000001	8.84942139	9.612527362	9.2124823495	8.92905712	9.5114625235	8.804817144	8.7239191935	9.689943613	10.0722204535	9.2444725935	8.890324763999999	9.8794477645	9.9471663015	10.0973385975	9.569370843	10.3237099295	10.005504284
AGGF1	10.431761363666666	10.890759606666668	10.930569477333334	10.680198351666666	11.69068112	11.57968735	10.752995474333332	10.225754484333335	9.697541553	10.5662557	11.583802986666667	10.560383137666667	10.950524479999999	10.53760211	11.196651723333334	11.207309526666664	9.884911824	11.520595246666666	10.693225791333333	10.041950936333333	11.175396490000002	11.951149133333333	10.831865791333334	10.77235631	10.644711245333333	10.552218842	10.988193239666666	9.949364896	10.563617200666668	10.030202245333335	10.650238374333334	10.544851865	9.662562828333334	9.659512714333333	10.399466504000001	9.232391610333334	10.599819576666667	10.029057296666668	9.899926810333332	10.479673079333333	9.471452134333333	10.784451568333333	10.831687533333332	10.323309358333333	9.253009926999999	10.268035329333335	10.353102415	10.766891453333335	10.200333766333335
AGK	11.834670395	11.493789795	12.69140962	10.456336925	11.36095953	11.976072915	12.206159905	11.226891510000002	12.13017556	11.801838045	11.489380839999999	10.39378421	11.665315325	11.81143029	10.457505755	10.416530779999999	11.03344893	11.542068669999999	11.111327385	11.68138038	12.26391906	11.82507664	12.331191064999999	11.678068060000001	11.624830475	11.185565125	10.79906833	11.431691985	11.06042671	11.14198734	11.717380514999999	11.259654314999999	11.369147495	10.59010193	11.020571595	11.35562656	10.712539190000001	11.012225195000001	10.619292425000001	10.965281225000002	10.349386415000001	11.349850345	11.678814565	12.149427039999999	12.13089623	11.86991084	11.405323875	11.37031945	12.34365151
AGL	13.43859885	13.12223448	13.64016065	10.82352826	11.84758772	13.49673308	13.46227955	11.78067306	11.84429383	11.06179417	12.6782452	11.89156152	12.5257051	12.42951306	11.57645963	13.05899866	12.24962922	13.53599276	12.625882699999998	9.920605525	13.79692264	12.041106599999999	14.2739206	13.23377969	13.48722097	13.11341504	11.92937026	13.65824111	12.4840915	10.59338194	12.15634345	12.19050103	11.81979559	11.89328622	11.71830832	9.26859731	11.28100775	12.30607106	11.89050351	13.05173278	11.70238435	11.29298599	12.52523749	13.12023661	13.36564061	12.94729238	13.55309982	12.19523819	12.90178703
AGMAT	9.356588872500001	9.964265167499999	8.443728088	9.0592889405	7.756846192499999	7.857679490000001	9.5878762615	10.42416259	9.762251181	8.8154907925	7.801378137	9.5863451965	9.2516752095	9.4171810455	10.094320100000001	9.350865171999999	7.8748961175	8.8825572965	8.8597453795	7.6304238885	8.5139039845	8.203804251	8.162412390499998	8.3987534595	9.604688602	9.2231795655	9.396962315	12.974326275	10.13961607	10.714597989999998	10.3909332595	8.676986779	8.487327083	9.4310263305	10.2563540815	8.446639861	9.032300558	9.4772199705	9.666307282999998	10.326208415	10.98759965	10.981720665000001	8.849140908999999	7.328943299500001	7.655203805500001	8.1343133415	7.594167108000001	9.592230573	7.3885606919999995
AGPAT1	12.058965400000002	11.89766176	10.78177152	12.85636415	12.59208019	11.77717661	11.96002647	12.97758228	11.56797479	12.07985963	12.48179632	11.97875984	13.70474515	13.140097699999998	13.35639647	13.33263607	13.80265945	13.50432264	13.21202379	10.68507865	12.79846976	12.18164227	11.4653518	12.65805348	11.64892619	12.17258239	12.51763118	12.19680232	11.02852691	11.90190836	11.37285458	11.27540096	12.36313861	12.184517300000001	11.25864735	11.28523556	12.25120065	12.45806639	13.31530303	12.26782768	13.40430743	11.45066928	11.02240071	12.40427115	13.04281875	11.89189507	12.26380528	12.01834461	12.49315688
AGPAT2	9.94509065	10.70799629	8.639667812999999	8.830705874	9.241576992999999	9.508025379	9.37317054	8.747854951	8.757283649	8.244580221	9.04412046	10.20610973	8.633723147000001	9.605163613	9.558030916	10.44571317	9.569517053	10.143848199999999	10.23265507	8.603769389	8.458497401	9.314745522	10.37072637	10.02312089	9.346225455	9.640929169	11.19433616	11.08934945	9.364758918	11.37790951	10.57826919	9.452653608	9.327339935	10.17094803	10.14320445	9.094306872999999	9.681833101	8.991761301	9.123150509	9.016582205	9.939933493	10.040626	9.196059395	9.355197384	10.28485555	8.521119679	9.865659946000001	9.787368399	9.69336341
AGPAT3	13.743054106666667	12.847484016666664	11.862820277333334	13.241884516666666	12.213855145333333	12.57697007	11.641633282999999	12.034322329	11.346143222999999	11.767901974333334	12.066450952333332	11.160884281333333	13.213700733333333	11.625882994666666	12.596722739999999	12.466533	11.744081207333332	12.266682551333332	10.814383165666667	12.146669984666667	13.173132393333333	11.744278584999998	11.993321136	11.847683803333334	12.441557018	12.895557408333334	12.500942081333333	12.716280576666668	11.797068881000001	12.782845515333335	12.415026493333334	12.235738722333332	12.197155475	12.601528923333333	11.291080723	11.110309185666667	11.621807657666665	12.123558853666667	12.275370956333333	11.709723717000001	12.414334407	12.739358169999997	12.517387686666666	12.447551954	12.363751353666666	12.428396433666668	12.597118225000001	13.385954326666665	12.843493401333333
AGPAT4	7.5281832545	7.9098588864999995	8.769358291	9.5302685885	7.666648536	7.865366481000001	8.339615459000001	7.902110295	9.4708428755	11.164443089999999	9.832051149	8.173115469999999	8.2090016475	8.7821412905	11.37237543	9.013357723	8.2266736645	9.5691415535	8.8816361845	8.974085870500002	8.8067168135	8.7891819805	8.439906229	9.541249843	8.90449853	8.266004277	7.9965839405	10.457816536000001	8.723010421	8.0146465955	10.167707087	8.769417994	11.9538627	8.4167734845	8.058068635	9.7072600495	9.231678898	8.531193811	8.688415736	7.940190933999999	8.2405757785	7.7980005385	9.347379146000002	7.168881024999999	8.086589543999999	8.444472229999999	8.103239877	8.7380274815	8.545065242500002
AGPAT5	13.094820859999999	13.553085815	11.279523636	11.356820575	12.87293468	13.49772021	12.6786017	12.970475705	13.083734920000001	12.12718117	12.253825299999999	11.899281235	13.42525462	12.886456735	11.62159385	12.596532015000001	10.370585439500001	11.075032475	13.29523245	11.790565085	12.15770326	11.485483259999999	12.525577680000001	11.8336062	12.363061345	12.720082515000001	11.86221096	12.097625040499999	11.868833200000001	11.572744969999999	12.52567362	13.412501265	11.631236309	12.00421936	12.096805215	11.940805675	10.1984713885	12.628737915	12.87823948	11.349235141000001	10.937190327	13.30026754	13.632126790000001	12.921409795	13.14391184	13.086876175	12.982156455	11.28116972	12.788303384999999
AGPAT6	11.231888605	10.786671174999999	10.92191666	9.7322845795	10.94299178	11.15068775	9.4159294935	9.69728283	9.025086875	11.802218625	11.170650975000001	10.441928755	10.978514645	11.566052930000001	9.5785595565	9.864213238	9.896486056499999	9.984716096	11.581959375	10.377543231999999	9.484718879	9.544950908	9.880549915500001	10.463791005000001	10.687877485000001	10.222948395	11.66431935	11.566548715	9.9370216945	10.89115372	9.920335227999999	10.838284694999999	11.786389495	11.52395477	11.88341495	10.8959086925	11.43760103	10.337856735	10.2450341495	11.090464279999999	13.08794402	12.215544515	9.586762162	10.698700185	11.602733335	10.1290483195	10.382095850999999	10.61272692	10.915283769999998
AGPAT9	10.10603572	10.36174544	8.669616806	11.00362395	9.978988682999999	10.26352581	11.11962246	11.63667342	8.549967245	10.86319466	10.76209934	9.876570576	9.573196601	8.859454669	9.382716898	11.42701081	10.08762891	9.707426301	10.53623964	10.88442478	7.9034447089999995	10.593902	11.68684492	8.214860758	10.72111455	10.78909695	9.393941264	13.46355994	9.092673012	8.399539315	9.36995972	8.590237753	10.36023178	9.732105288	10.48324156	11.94196207	9.072598994	8.703008094	9.018107947	10.25683028	9.126570663999999	8.911648689	12.50092533	9.723742591	10.41937334	9.58929323	9.672617846	9.307101231	9.065181575
AGPHD1	10.89479361	11.98782125	10.17144462	12.77462255	11.88099099	11.51933425	10.46306633	10.40418032	8.752960737999999	11.21323383	11.42773317	9.648039506	11.14613814	10.33997002	12.06318987	11.92754043	8.23131487	12.1815233	9.66429322	9.311717611	10.81658627	8.812282474	10.78296721	11.86629286	10.26114947	10.39680372	10.28424391	9.42942612	9.635986071	10.64227607	11.23062546	11.16107372	10.39656518	11.14709528	9.48989845	8.375949092	10.46384425	10.56682881	9.898287222	9.601125041	9.637430737999999	9.75497398	9.051934445	10.55427165	10.56866693	10.91525796	11.62358268	9.659976781000001	10.16997959
AGPS	10.443929960333334	10.494852319333333	9.018615315	9.628006372	10.661943705666667	11.331676883333332	8.491656517333332	10.590898565666668	10.411383962333334	8.983297146333333	9.400271099666666	8.872267936333333	9.123109834	9.214094300666666	10.464619005333333	11.077871810666666	9.938946182	9.002222868333332	8.375779884	9.529563365666668	9.204458991333333	10.712265445999998	9.040608225333335	8.525996196333333	8.892291330666666	8.966727180000001	8.376983291666667	12.116269086666668	9.290404048666668	9.963110106	10.821996069999999	9.055563699666665	11.2908849	9.615847919666669	8.94724258	9.246713253666668	10.305492598999999	9.554270900666667	9.117788274666667	11.304906473333332	10.905421176666666	9.996614102	10.80101893	8.201606996666667	8.974796451666668	10.624186207	9.415973925666668	9.961275210999998	9.109465455666667
AGR2	15.62797302	14.57380983	10.48985949	15.804862599999998	12.80062492	14.64078954	12.37333577	14.87182265	12.15079503	8.162799095	7.967492705	14.90692583	16.26071312	12.77739835	12.30865404	13.1525133	11.93319339	15.14771125	15.05669885	11.49192488	8.134189727999999	8.701222774	15.25844105	13.67441659	15.6085446	14.89037533	16.71071055	8.35095377	13.80160492	10.99289811	9.152728171	14.61602397	11.35184797	16.49684798	16.41807214	10.64328573	14.72951914	15.14021593	16.65508739	15.3186551	15.133928699999998	16.64352939	13.10638383	14.86554263	13.13389206	11.84144988	12.72867161	12.99686809	12.77889566
AGR3	11.131729400000001	10.07759967	6.489054397	10.19419393	6.135726512000001	6.723591283999999	8.455635424	12.88260625	12.2166446	6.836094167000001	7.149476367	13.66250567	12.26710932	7.946940287	7.525219495	7.8867744779999995	6.709069292000001	9.546574691	14.28615345	6.8579715089999995	6.959541122	6.580185273	12.54990447	7.422624375	11.44521338	12.17740414	13.65514321	6.594845437999999	12.53809742	7.033534673999999	6.4966679329999995	9.198974195	6.849321703999999	13.51125093	14.41961858	6.750842156	11.10853002	6.830304709	7.200349651	12.40953282	11.41771264	16.6442603	8.530051062	9.51263447	7.687593741000001	6.770027868	7.016827381000001	10.05606304	7.900582179
AGRN	10.558647018999999	10.732405312666666	8.985885395000002	11.344972639	9.545788457999999	9.286347170666666	10.442897722666666	9.712181434333333	9.758666957666668	9.980650784666667	9.442835095	9.499342303333334	9.764034503666666	10.096413714666665	10.326660916333333	9.141313737333334	10.735681479333335	9.616373346000001	9.815360727666667	9.521727763333333	9.612489254666666	9.330082355	10.241891425333334	10.405106476	9.830303717666666	9.66687856	10.355204246333335	9.640969431666667	9.367086390999999	10.386699601333333	10.332077095999999	8.680667941666666	9.883030157666667	10.730352811333333	9.526236206	9.403732589999999	9.863549814	10.139676987666666	10.352783177333334	10.113998347333334	10.830995088333333	9.916116187666667	9.496788744	9.363316009666667	9.701993939666666	9.512010951666666	9.751713568333335	9.855492327	9.563431331333334
AGRP	7.338350524	7.570812106	7.8978574560000006	7.575503693	7.528217071	7.8006675670000005	7.524841874	7.93690152	7.726440997999999	8.070310683999999	7.237514541	7.334513935	7.517572824	7.352199095	9.172137782	7.612017256000001	7.076465812	8.018801066	8.461748567999999	7.683061603	7.552916337	7.861856005	7.334062842000001	7.407605792000001	7.697980519	7.317890251000001	7.09729706	7.102264722	7.392153157999999	7.181101022999999	7.475279457999999	7.357234134	7.987976913	7.319597976	7.396873317000001	7.497445311	7.0730468129999995	7.4377445170000005	7.453762791	7.894178638	7.59443973	7.168034673999999	7.682761957	7.721076647	7.850742989	8.945322026	8.054676056	7.703306672	7.669039242999999
AGT	12.93808133	11.92725767	9.838657005	12.92107715	12.36110579	12.36847126	10.40214926	11.94188021	8.355486388	16.93351136	15.14626995	17.75775441	11.63477265	12.50383216	11.86724215	15.661234400000001	10.8269392	16.58199146	14.69252056	16.97114642	13.17442253	15.20896721	16.17861439	15.21995351	16.80670053	11.29330904	17.97843088	18.12512778	13.52552867	13.24426695	14.55594574	12.92347148	13.20567933	14.77885868	13.26693335	14.58789499	15.33307276	12.74875781	10.33195345	16.57427794	14.61011176	12.28994676	17.21801045	7.77636029	8.910015775	11.03862138	11.42286232	15.15424379	11.06062834
AGTPBP1	9.199343321	9.059048643333334	8.86166543	7.926056666666668	9.042987927666667	8.615881352999999	9.350800462333334	8.568707405	8.939695541666666	8.800288242333334	9.647152531666668	7.615959768666667	8.176097533333333	8.252166114666666	8.120660594666667	8.704323124333333	7.842601883333334	8.137339311666667	8.753167501	8.458282707333334	10.147406644999998	9.385054044666667	8.905943272	8.221822149333333	8.387948924333333	8.657041969666667	8.640455868	8.642824651333333	8.979729381	8.336089418	9.728470671666667	9.044572163	9.101539445666667	8.290250650666666	8.242216868666667	8.841105204	8.529074317000001	8.791984840333333	8.841745470333333	8.410085159	7.996431566000001	8.313400486	9.202902816	8.488743096666667	8.398104937	8.532552645	8.435209087999999	7.923752948333333	8.527578980333333
AGTR1	6.5825464655	6.959373509500001	11.45988618	9.328556135	6.7915486665	8.431607297	7.236678093	9.7693654675	12.02792926	7.16702707	6.9508268445	10.501994504999999	8.1132146245	7.331178628	7.0845347745	6.882713662999999	7.6840711839999996	6.738284426	7.112650605	7.262705642	11.344216225	7.4279607335	9.239283348499999	7.6274983945	6.802375907	6.462971886	7.0676923555	11.1182777395	9.057972406	8.035910867999998	7.772972833500001	7.7428064285	6.657329668	11.12719752	7.226081801	6.858819095	7.388619424	11.58057299	11.328266175	7.100839625999999	7.1514066750000005	7.609678182	7.037089449	7.056033933	7.3614131245	7.11939415	7.0373450625	7.6618816375000005	7.375313156000001
AGTR2	6.704808835	6.208357819	6.4034962570000005	6.576618788999999	6.3406553279999995	6.98069055	6.2888699279999996	6.186235745	6.392564996	6.663369615	6.109468835	6.478650288	6.827727321	6.327787045	6.4543553629999995	6.290913196	6.640664435	6.827903095	6.39895654	6.460727486000001	6.615102575	6.535440751	7.0389669370000005	6.208790035	6.555414977000001	7.439154466000001	6.788807942999999	6.432496512999999	6.365609484	6.558800499	6.683643889	6.2874909489999995	6.463575608999999	6.536860807	6.58278783	6.945339217999999	6.50703897	6.629140455	6.569460412000001	6.539629858	7.0208566370000005	6.324610138	6.437790163	6.122429692000001	6.459785028	6.0278633070000005	6.281854957999999	6.736113292000001	7.011319884
AGTRAP	9.562757877000001	9.819273052	8.607989482	10.70385172	9.498700998	10.11482297	8.393113991	9.287100884	8.987931942000001	8.903160354	9.439678697	11.01856619	9.923036876	10.81356436	10.08128278	9.579260021	11.14453566	10.84717031	10.03994496	9.037559662	9.402707458	10.14944572	9.48757989	9.839760976	10.418527000000001	10.68522902	12.144802	10.41061415	9.224641891000001	11.01716906	9.51076417	8.947483475	8.506837568	11.67032003	10.83646326	10.05416445	10.54745557	10.80908801	10.83069067	9.425189402	11.32332416	11.59662057	9.369721638	8.854135128	9.77971373	9.543956245	11.03139326	10.32069209	9.727568587
AGXT	7.0125960975	6.482570698	6.6456290345	6.5056573845	7.7604436	6.9480009075	6.7594600585	7.931550295999999	6.6774740470000005	7.942146458	6.5602913105	6.3014107755	6.537696722	6.470678157	6.404734072	7.5463652625	6.487479712	6.7659356595	6.7877985885	6.3570766845	6.611151378000001	6.371050335	6.571966775	6.3948477155	6.480348742	6.656441491500001	6.7256757205	12.463789794	6.847097144499999	6.4306105375	6.7423518015	6.4541526965	6.873535668000001	6.492311554	6.777134929000001	6.4963151230000005	6.3747189055	7.051150788	6.655399942	9.4369320835	7.6656387705	6.4450241685	6.9238563995	6.481344298	7.3071920145	6.564234416	6.5952331675	9.1004082055	7.1215704435
AGXT2	6.899951573	6.514022725	6.8131514905	7.127848783499999	6.9786462835	7.085445343	6.393682162499999	6.7273510115	6.385807042	7.086415034	6.427038025	8.13860973	9.215487399	6.5773872785	6.533491259	6.851591834	6.339510046500001	6.7292296495	6.883896501	6.7224899255	5.9378441975000005	6.5167871475000005	6.513332874	6.3717168885	7.583278849000001	6.541685556499999	6.9621620965	11.226356145	6.327225542999999	6.4626390885	6.505583408	6.492910451	6.486753263500001	6.6750085939999995	6.8461923774999995	6.459833998	6.4818357785	6.417932421	6.589251096	6.4223665325	6.738316467000001	6.497773634	6.3839680345000005	6.629352142	6.818666845	6.5033352225	6.441579776499999	7.2997270385	6.2946864695
AGXT2L1	8.825763402	9.291797692000001	7.122879714	7.432682066	7.875919944	7.094422268	9.028982743	7.0264989589999995	8.493380173	8.827712477999999	8.017125814	6.963624912	7.107998958	7.446528234	7.3592172389999995	8.36851803	8.329782216	7.622366266	7.329053847000001	8.079322609	6.7562790999999995	8.209273267	8.677077714	7.165651598999999	7.474967837	8.404846881000001	7.8191955129999995	13.02929021	8.252350479	7.21625607	7.329382186	7.199396628	7.040614777999999	9.469567054	8.626019006	7.2720030929999995	6.9760870189999995	6.973379423	7.244346609	7.20575853	7.35498286	7.293341848	7.745791952	7.458411422999999	7.887367766000001	7.063618097999999	7.172631631000001	7.715193309	7.243166502
AGXT2L2	12.15640682	11.41353193	12.77990849	11.82638635	11.5805091	11.69414376	12.58895403	12.31705934	12.69702289	12.38056551	11.51885386	12.09028159	12.24969035	12.39512001	11.01976536	10.97075022	10.6947467	12.25849943	12.07966099	12.84876162	11.94563872	13.21080608	12.39791832	12.26471024	11.99288776	11.77739881	11.08967973	13.21772939	11.99159625	12.79677052	12.6978192	10.86355995	12.03574758	11.62193193	11.92262294	11.68396325	12.37358091	12.09168996	12.31934523	12.14077142	11.44373086	12.04272092	11.24718335	13.26485151	13.22155256	11.60389447	11.72891985	12.27787609	12.67674581
AHCTF1	10.090914698666667	10.625606471666666	10.736016329	10.204823715666665	10.159950694333332	10.397983733333334	10.840418436	10.304259395666667	11.687694257666669	10.522143025666667	11.016282406666667	10.421687133333334	10.416724560333334	10.372333072666667	10.313891352333334	10.832546537333334	10.532054617666667	10.129565871999999	9.990075198	10.582165247333332	10.531649982666666	10.681454307000001	11.063591176333333	11.411867148333334	10.949777499	10.226478097333333	10.377033079666667	10.427479451333333	11.141529193666669	10.634169296333333	10.792988117666667	10.829230495666666	9.865591054666668	10.672323265000001	11.064671999333333	11.024854474	10.576746638666668	10.991490660333334	10.832307674666666	10.666984326666666	10.446172374000001	11.015738216999999	10.606799310999998	10.857124643	10.611919644666665	10.373440028	10.316946897666666	9.919718158666667	11.303390231666667
AHCY	12.2940564025	12.215955762	12.696954837500002	12.621944105	13.290038995	13.44453631	12.884772634499999	13.05165928	12.607113420000001	12.402919632	12.899231825	13.186242435	13.900985365	13.665878565	12.943087415	14.04390553	13.509412045000001	13.72606033	12.0759327865	12.039884857499999	13.47398441	13.037235277	13.261488275000001	13.264317802	13.418347285	12.656656358	14.077279365	12.3420692025	12.891135975	13.00407898	13.5579686	12.957625065	12.279151834	14.12453773	14.051665615	12.265078145	14.09375257	13.659776664999999	13.441298969999998	12.513966003	13.98267611	14.31719769	13.210242523000002	12.4024108825	13.130791657500001	12.666287709999999	12.726144592499999	12.974016065	13.175949301
AHCYL1	13.24232958	13.790375430000001	13.696124975	12.514463585	12.631448970000001	13.425946775	13.546021715	12.98716202	13.497806945	13.23057225	12.90161182	13.12883729	12.879166470000001	13.90804185	13.60045048	13.04931624	12.619919945	13.493825885	12.620939335	12.74350509	13.36766633	12.884074720000001	13.42905047	13.108571215000001	13.68302909	13.541383405000001	14.14327217	12.443696955	13.6110899	13.349232709999999	13.313986035	14.395874565	13.015752215	13.523716	13.631060175	15.440944575	13.81158761	13.63100814	13.70953244	13.218914770000001	13.341924185	12.671012985	13.04568197	14.128734989999998	13.65570453	13.32379294	13.710032429999998	14.13026761	12.868090095
AHCYL2	12.96169765	12.560910889999999	12.95133831	11.655358835000001	12.94677527	12.509836405	12.40475114	11.301380145	11.805987025	12.37637516	12.040751584999999	10.6875526685	11.961200384999998	11.486220441499999	11.604422052499999	10.479763398	10.104771279	11.712473458	11.84452033	12.37940731	13.2539142	12.237977657	11.9242691155	11.712342852999999	11.646300714999999	11.4337538445	11.412120870999999	12.030826846499998	12.90934849	12.31980688	12.668599440000001	11.869714507000001	11.970239143	11.64206883	11.193654505000001	11.91183182	11.3066304875	11.548801803500002	11.456918494	10.4994117625	10.560884363	11.268161835	11.89447811	12.606735915	11.834363208500001	12.6939383865	12.222269985	13.161714755	12.82608933
AHDC1	8.2844794765	9.4960181995	8.5730531695	8.6786474765	9.3432912245	8.608515532999998	9.0029868255	8.951270533999999	8.701306761	9.050006797	8.450690889	8.458288129	9.141432778	8.666599316500001	9.2940253915	9.290574653	10.1523675975	8.884372538000001	8.676915498	8.914571539499999	9.336662905	9.267929328000001	8.865721402	9.3844234295	8.757884306000001	8.669656591	9.093569951500001	9.6948420145	8.3938989125	8.807791691999999	8.523483650000001	7.9724438315	9.035400307	8.7678971575	8.521887887	9.704894656	8.682310108	8.463261778	8.837742314	8.6629513425	8.8347492115	8.985494821	8.931202684999999	8.998808117	9.422562632	9.2068501225	8.530398332	8.34397387	9.535808774
AHI1	10.329234816	10.51260897225	11.04007619475	10.827124108500001	9.535550415500001	10.23292824875	10.83422478475	11.189502892	12.029723059999998	11.18610964225	10.57029689075	10.733232268750001	11.38658880975	10.92306598425	11.202715068000002	10.236890234	9.12827852825	11.543324736999999	10.35394432425	11.288075717249999	11.14842482525	10.7407757	10.85456542925	11.20870343375	11.23000625125	11.0577244735	10.282149170499999	10.955779058249998	11.2645899095	10.385172422	10.453665638250001	11.279791727	10.388898063749998	10.254149727999998	10.196282870000001	11.558870557749998	10.37982438325	10.48358308075	10.6291017515	10.57762688325	9.67804762975	10.915991297500002	11.890252104750001	10.994395507	11.04680340375	11.63589086475	11.968390092	10.525183980999998	10.742725796750001
AHNAK	10.162424649799998	10.6572160172	9.8604759172	11.2687900934	10.4892287636	10.4687719534	9.2444643022	9.999499314800001	10.445666922000001	9.3413131534	9.6701663172	11.566888922599999	10.8781318972	10.551416402600001	11.1780735212	10.6904734456	10.154275169200002	10.3350020824	10.613653897	9.428305435999999	10.125741092199998	10.7745395704	11.267041115000001	10.835048017	10.250355994200001	10.542534502999999	10.7824888878	9.821326086	10.2374079486	11.155644387	10.486649733000002	10.9044261116	10.093032515400001	11.136111569999999	11.3473259674	9.9012774224	11.5275365842	11.1491122324	10.8191478056	9.719819486599999	9.7726253568	11.099331114	10.210830072399999	9.5719534382	9.6687924802	10.9897919836	10.441327877	10.0131630404	9.616335591999999
AHNAK2	9.051343920333332	8.049656608333335	8.637325441	9.053229145000001	9.040405466333333	8.754536096333334	8.405745387666666	8.252874186333335	8.32328015	11.190497153	9.569691642	8.537673688	9.474700825000001	8.843648305	8.654686637333333	9.498622584666666	9.556369646	8.293650929333333	10.241469247333333	9.533875765666666	8.570957255666665	9.594782365666667	8.979535813	9.062550565999999	8.766530650333333	9.772902835	7.847598187	10.293997839333334	8.890966257666667	9.886431312	9.432205384000001	8.258652610333334	8.441407503666667	10.251264376333333	9.333495692666666	9.072760626333332	8.743198316333334	8.602943025333333	8.337324266666666	9.115274281	8.237320965333334	9.380786467999998	8.790945373666666	8.049504694000001	8.455275119999998	8.477572804333333	8.735804067666665	9.278801180333334	8.350028715
AHR	16.74297023	15.8002264	11.18655812	10.37656662	11.00929333	12.30313317	13.09386006	9.906497628	11.20523742	11.57603576	12.51459439	11.52673676	14.86628815	16.99638723	11.42692135	10.94162083	9.463550946	10.10228039	15.16976841	12.43074741	10.75004203	10.50197224	11.28296667	9.695518056000001	10.67010321	9.745157857999999	11.87408178	15.52926721	12.73880679	12.74351668	13.15753229	12.19266948	13.70444674	12.75166609	12.45060662	10.90287538	13.66567776	13.031053300000002	12.37493636	11.81533444	12.53377219	12.16609168	10.89940107	15.04305189	15.35215384	12.83063387	13.82097991	12.95580067	15.34882076
AHRR	7.1108869005	7.1167446385	10.6756189645	8.865906068000001	9.330987601	8.9403773685	8.7736133845	8.481026171	7.5368035465	8.2979953595	7.4839411355	7.260486889999999	9.450645430000002	7.9431076874999995	10.122952100500001	7.2657455965	6.8833456825	7.6540572915	8.449368425	7.795477902	9.215425485	7.388462059	9.270928316500001	8.5665593845	8.0070883465	8.236672071000001	7.4921463225	8.5714800705	7.0859580845	7.8887832195000005	8.851935776000001	9.6208227195	9.845284867	7.8937748125	7.449124648	8.738301632999999	8.321493493	7.684098645000001	7.61693174	7.739389224	7.0635467925	8.026390254999999	8.6895148075	8.7198480705	9.0879254925	7.692763062499999	7.84882136	10.827150618000001	9.88616935
AHSA1	12.59882516	13.16930878	11.9170305	11.06136088	11.34642042	12.37315382	11.16486465	11.33239076	12.46125641	11.40101176	11.99490874	13.85149165	12.49535097	12.90834488	10.90354496	12.20770937	11.3387385	11.58248388	14.24411761	12.219451699999999	11.01135821	11.9504407	12.28513555	10.6611792	12.39590955	12.24472013	13.348641	10.09655907	12.99705609	13.50867307	12.45689818	13.75001932	11.19327392	13.15527261	13.34792267	13.6801581	12.23034344	12.77085159	12.57168082	12.32455877	12.88793197	12.92069926	11.37021955	12.57296367	12.01225006	11.89416784	10.97535935	13.00888139	11.76137016
AHSA2	16.59049756	16.01680982	16.96781255	14.26873169	15.31945535	15.99695788	16.17889842	16.230930599999997	16.02066372	17.84814235	15.97286594	12.89142016	14.66277805	13.97149285	14.902178	13.78468017	10.40776077	15.75118001	15.4367796	16.72225364	13.94731293	13.43178901	14.181695900000001	13.86088995	15.79758096	15.41401261	11.47919199	14.38390449	15.68539522	14.13799823	15.14651943	15.17801013	15.57238466	12.432789900000001	13.45684873	16.17542613	14.014404800000001	13.9545144	14.25504134	14.69188519	12.72947585	13.422165300000001	15.09364219	15.80237277	15.25862346	14.9977758	15.51076129	16.71560041	15.23714035
AHSG	9.372810151	8.642709325999999	7.9104805769999995	10.2678326485	9.398152715	8.1429388385	7.749428867500001	8.269503247	7.718454619999999	9.1313366935	8.069019605000001	8.6503734335	8.5393914325	8.076731361	7.629986226	10.556895409	8.2536560805	7.9433229375	8.7467851205	7.608314840999999	8.186159074999999	7.848815913	7.812053938	8.125699297999999	7.950291568000001	8.630983606000001	8.824250945500001	14.678654385	7.781151292	8.0700197635	8.1313709675	7.8796781015	7.745312508	7.9241885530000005	8.643976372000001	8.035083754	8.1736146535	8.420229485	8.672380853	7.9609305059999995	8.5540637535	8.557465158	7.9556047	7.915613271	9.199712716499999	8.447566157	8.3187477675	8.0274894545	7.964416830499999
AHSP	7.07067934	7.011795137000001	6.766641166	7.640049844	7.664409452999999	7.1067040310000005	7.134004213	7.887752567000001	7.533795872000001	7.050167663	7.120544625	7.536945266	7.279981604	8.500995445	7.263376704	7.1015346710000005	7.455805601000001	9.568890832000001	7.490649958	6.703409216	7.755137304	7.132365178	6.743515747000001	6.990042	7.116432226000001	6.972945485	11.90346895	8.110483112	6.9672648210000006	7.273469337000001	7.895299164	7.063448895	7.715031484	7.6467420210000006	9.50685728	12.30626948	12.19431577	8.067205135	8.456274757000001	7.082166005	8.872253147	8.521768221	6.879361621	7.047971648	7.685354977	7.396979252	7.112334162000001	7.275831207	7.014918777
AICDA	6.6354190179999994	6.224328346	6.771085547999999	6.447630042	6.788819107	7.8956260810000005	6.337024577999999	6.69019114	6.755380927999999	6.446076998	6.291135903	6.521828837999999	6.68470498	6.632392299	6.260323226000001	6.4212289789999994	10.2288105	6.130219062999999	6.401421984	6.659973332000001	6.556119924	6.683263887000001	6.544923346	6.5803571629999995	6.741243467	6.708505539	6.614989801	6.46186046	6.401701748	6.507872333	6.40120413	6.324124482	6.260345784	6.887030404	6.712090377999999	6.469925065	7.069014071000001	6.979372777999999	7.09201851	7.059579242000001	6.454997326	6.638271375	6.2421404129999996	6.504365327	6.390660295	7.237938906	6.562997276	6.978538052999999	6.800639976
AIDA	9.51847658	9.137816958999998	10.50078039	9.832948105	9.645278485999999	10.60272626	9.322150899499999	9.897496072	10.137141510500001	10.005942195	12.05071054	11.900284599999999	9.637483946	10.214777041	9.719543825999999	9.334725238499999	10.0647805965	9.4850251055	10.70376892	9.466068315000001	9.8002701695	9.941892451000001	10.0026007175	9.2898329695	9.683547640499999	9.061855037	11.578072424999998	9.2446023215	10.179016687499999	11.157342965	9.4757485535	11.517067125	9.356062198	10.986900590000001	11.57938503	12.36392075	10.841203825000001	14.206539335	13.73626682	9.4541545855	9.719775357500001	11.48700916	12.345261005000001	9.3487701075	10.090602992	9.637028641	9.6221061825	9.8695623375	8.801350037
AIF1	6.338511392000001	8.365965225	9.20210894	12.41926047	7.914560248	8.541564065	8.037607794	10.89571907	9.971262326	12.3165008	12.51159176	11.48753839	8.352371692	11.84777961	11.67725286	10.45532641	7.958506292	11.59577393	7.449352543	10.23844709	10.79368585	9.235023458999999	7.474499862	8.305387422	9.649813596	6.203111913	11.466736000000001	12.40219664	10.36761112	11.06809654	8.003484732999999	10.91225114	12.62886274	12.35757099	11.86658925	13.12499207	14.35615229	12.66291347	11.20506379	8.933143115	11.74056123	9.620995847	9.755693909	7.266171408	7.247934206	7.884390861	8.507190099999999	10.88682661	8.164560061
AIF1L	13.38546645	14.989500535	12.445743375	13.311350610000002	15.887363050000001	14.339885845000001	14.818686485	14.34956284	13.441339835	13.816985169999999	14.294682210000001	12.98890373	15.263952745	12.86544991	12.08735461	15.12196562	15.216953315	12.852654515	13.39179625	12.493228760000001	15.690465945	14.343957305	14.4604719	14.926628964999999	13.618664384999999	14.217822315	12.73820782	11.534024715000001	13.78425702	12.315181315	13.578335970000001	11.31037871	13.250805289999999	13.635306495	12.774173465	12.22265058	12.084141245000001	13.97120051	14.38563207	12.181754815000001	12.06652914	11.88382158	14.133537795	13.576946150000001	13.759029395	14.670514915	14.835623915	12.548168305	13.203857775
AIFM1	15.23766824	14.826239600000001	14.78977049	14.32148953	16.24417985	16.77005462	14.73671937	14.83318357	14.54185152	14.46350759	15.15732642	14.26587938	14.66768309	14.40491904	14.71325688	15.20041458	13.67532789	14.92364098	13.92744007	14.01610206	15.41982582	15.35981179	15.00609895	15.37313069	14.59712678	14.13253559	14.68572911	14.12361738	15.38837807	14.25569591	14.95074486	14.50577444	14.38565357	15.14103907	14.28848567	12.658684	13.94564592	14.69569369	14.36800982	13.29830374	13.0847955	15.49314546	16.01960558	13.81814939	13.69527548	14.58598058	14.43829602	14.15912799	13.47050235
AIFM2	11.511935600000001	12.285459565	11.33637473	11.44109991	11.49474545	11.058766864999999	11.453211285000002	13.044311315	11.406115535	11.94086443	11.736225995000002	10.469890902500001	11.25179584	10.56303238	11.989521244999999	10.86799479	11.940027834999999	12.743456645000002	10.985312350000001	11.908034455	11.07165185	12.866190105000001	10.880498619499999	11.622106415000001	10.995984945	10.809150169999999	10.566442355	12.940980490000001	11.63547586	13.400747805	12.409291365000001	12.178664945000001	12.615286935	11.550703380000002	11.2091293	9.747585482	11.711654105000001	11.350075645	11.61423705	11.73969873	12.332662925000001	11.216068955	11.492975314999999	10.950215284999999	12.044598745	12.515457045	12.39274615	12.00700275	12.081435615
AIFM3	8.174932587	8.143398491000001	9.491383472999999	10.01532852	7.364744643	7.259061404	8.291273182000001	9.20388109	8.992422099999999	8.876257947000001	8.23257432	7.735746549	7.735156335	6.878127046	9.449760827999999	8.133474461	6.9940238489999995	7.482384739	6.862751868999999	8.443945459	8.959170782000001	7.322735975	9.630890178	9.494737207	8.724926065	9.170764904	7.197086258	7.210437905	6.936956854	7.282141809	7.961306787000001	7.709112371	8.282254091	7.893761861000001	7.629234461	7.423562897	8.280045096	7.870694042	7.631666427000001	9.013801506	7.5319906670000005	9.196138172000001	7.553132831	8.035077474	7.410141482	7.512449532000001	7.2453247979999995	8.253822813	7.1779960339999995
AIG1	13.87593418	14.66424126	13.88772067	14.38713859	13.10674562	14.41578734	13.54173605	12.92147411	12.94666861	13.99505283	14.42828368	12.47721287	15.05101699	13.45674103	14.45943072	14.939238399999999	11.803790600000001	14.71415878	11.668152699999998	14.45118602	13.24086321	13.81918863	14.69805925	15.03155386	14.941490700000001	13.920306900000002	14.32797687	13.52854666	13.05982664	13.06163168	14.23518475	12.79137048	12.49650172	12.27399595	11.98131555	13.21207438	13.00950469	13.5952884	13.2667892	11.59959775	12.04363664	13.93290627	15.31553661	13.47410425	13.52696749	14.81784536	15.53975299	13.47613007	13.1679159
AIM1	10.88608092	11.19664108	11.96943037	10.75619374	10.95212427	12.06390951	10.93117244	10.66361664	11.23361333	6.73332429	7.003420802000001	12.795359	11.26549537	11.52312741	9.31189203	10.03427664	9.527900923999999	9.50435822	10.43609412	10.85353219	12.43431557	12.43475103	12.30599271	10.78463158	12.48586961	11.96965126	13.07197652	8.351323802000001	11.99523306	11.75175594	11.59580813	12.71308576	9.739797369	11.75105091	11.12286837	10.93269901	11.4397335	12.86488723	12.21985584	11.34413039	13.00697866	13.45881249	12.36316949	10.39559758	10.64060732	12.14126602	12.27654707	10.33723099	9.797207586
AIM1L	8.157266352666667	8.591344153666666	7.535763231333333	8.078069207	7.882251989666667	7.672272810333333	9.120638487333332	7.835554034333334	7.525703363333334	7.9158267669999995	7.531370679333333	7.305362346333333	7.360000697	7.681516115000001	8.969981938666667	7.940529020999999	7.234425571	7.230881595333333	7.301424225666666	6.785469942333333	6.7868859126666665	7.435047623	7.561159454999999	7.347533814666666	7.984947969333334	7.937905798999999	7.490893896666667	7.2651154049999995	7.053860722333333	6.888587136999999	7.941551546666667	7.039709677	7.320518161	7.5186492959999995	7.5666915643333335	7.258063091666666	6.822305417666666	6.756444022	6.804243175666667	7.923407717	7.698315780333334	7.771164796333333	7.6448281116666665	7.894037503333334	8.100841360333332	7.852940402333332	8.589948823333332	8.233584436	7.616946766333334
AIM2	7.290526431	7.001821975	7.842946538	11.10181917	7.295527497999999	6.7546094089999995	6.7709630270000005	10.15665788	6.84656501	9.110450661	9.51036011	6.861939382	7.683370312	8.213394323	7.566004597999999	6.863260182	7.616495059	8.093519005	7.537796083	7.076735894	8.688031782000001	8.042063039	7.659314256	7.015301912000001	7.938588775	6.912448127	8.413378266	11.19679569	7.587097172999999	8.279631444	6.95214741	8.255769702	7.392803172000001	8.134902297	7.402896005	11.01626404	11.18586491	8.150252344	7.227519857000001	6.864556449	7.433081512	7.604225052	9.427626057000001	7.132275732	6.56289031	6.894944194	7.395720757	9.395292252	6.497550645
AIMP1	13.69440351	13.49374677	13.81133556	11.5362322515	13.629065785000002	14.18861077	13.340628169999999	13.04144531	13.607006174999999	12.61979787	13.240077159999998	12.897776369999999	12.765065695	14.487237425	12.240510736000001	13.20962179	11.592922275	13.161227085	12.877411845000001	12.69072783	12.58356612	13.42796959	13.27982724	12.83055044	12.393567455	12.85540919	11.859977915	12.618444345	13.296936684999999	12.698649425	12.79775935	13.754867749999999	12.69307559	12.571812825	13.067054124999999	11.307802737	12.47500392	12.16948864	12.071366744999999	13.418335885000001	12.8269092	13.166367785	13.5122751	13.70898839	13.57667042	13.439893005	13.061955439999998	13.263515145	13.218922805
AIMP2	14.80525142	13.64730254	13.45893485	12.9404429	13.41605675	13.70379902	12.375181	12.80747033	14.25361995	12.10059717	13.41858698	13.04009188	12.51518009	13.86320023	12.95811881	13.77330138	11.52316724	12.26893182	13.19349196	13.1452147	11.72422382	13.51393673	13.00213609	12.12190422	12.24780121	11.99454529	13.74468499	11.53823347	12.94843927	13.03818735	13.17528901	13.83296193	12.32614543	12.87549955	13.16029755	13.77734426	12.52513345	12.549688900000001	12.75958778	11.86596159	12.56103057	14.27136875	13.59594635	12.5847463	11.97861641	13.03625196	13.06085398	13.07307242	11.71136643
AIP	12.2623874	12.651197195	11.5720539	13.339343159999999	13.30521508	12.842199829999998	12.89288149	12.528425465	12.26153202	11.400572125	12.27414795	13.54226935	12.956918680000001	13.521155905	13.95733457	13.239080569999999	14.162591205	13.44832938	13.317206485	12.743442495	12.193079319999999	12.74709982	12.608962925	12.767086710000001	12.12358786	11.86791374	13.818196884999999	11.560229055	12.615433280000001	13.74466215	12.79948667	12.98387265	13.165563105	12.754385345	12.879233679999999	12.077927435	13.53664725	13.45481777	13.53524518	12.39228322	13.44988253	12.909828955	11.381153725	12.55102731	12.860616505	12.02492176	11.97059336	12.398386315	12.23329256
AIPL1	6.6311531395	6.039730328999999	6.5246227025	6.5354005945	6.5514716985	6.3829707495	6.356265411500001	6.480754665999999	6.647027838	6.465451092	6.4937347800000005	6.522190526000001	6.4983470965	6.316230946000001	6.445628464	6.4058809155	6.545572828500001	6.224200467999999	6.785075804	6.436409328	6.5567300930000005	6.355838691000001	6.8836237885	6.67027959	6.2714269055	6.624855345	6.6281030145	6.453687978	7.013445193999999	6.34603918	6.3778852675	6.4722854235	6.1824530375	6.939708151	6.565893182	6.834366516999999	7.612174579	6.7555497275	6.676608915	6.443014097999999	6.372066462499999	6.5357432025	6.451183804499999	6.850778576	6.4670440495	6.3678257715	6.358913428	5.9957255924999995	7.126775582
AIRE	8.184595852	7.738345958	7.6216197470000004	8.1930090285	8.0561715555	8.058100284	7.470518125	7.8446638105	7.7143877665	7.5934522765	7.610847978500001	7.578612606	7.830548258	7.407933559	7.9152474685	7.6596109375	7.4844416735	8.175437704	8.06657937	7.450502009499999	7.4063623705	7.293879058	7.267359539000001	7.7653987205	7.841906127999999	7.993726105	8.0005205105	7.1738261255	7.2473145415	7.460852845	7.2897261015	7.6283758125	7.6578399945	7.364566598	7.5744120605	8.501048965499999	7.3322076575	7.5791662525	7.802159061	7.366570466000001	7.9425607345	7.641201817500001	7.4960972644999995	7.488538986	7.945700228	8.431897948	7.8881008425	7.7484162745	7.633593569
AJAP1	6.536585425	6.500257134	6.886572997999999	6.649257774	6.96912787	6.7564140539999995	6.548362257000001	6.709727569	6.6082830910000006	6.786308032999999	8.681223952	7.421802864	6.286329297999999	6.9089852039999995	6.650306985	6.504396888	6.871239352999999	6.657092767999999	7.597401105	7.036249542	6.562433062999999	7.643877851	7.440009206	7.68279442	6.589185634	7.103612162	6.750340919	7.600935262	8.117137662000001	7.263217647	7.461226677000001	7.120541343999999	10.14510033	7.516785975	8.707315396	7.12285635	7.63877612	6.971131112999999	6.784145293	6.985879211	7.299791946	6.731850792	7.178288596	7.914133092999999	6.9493064470000006	6.320801102000001	7.413253967	6.830167349	8.29754416
AK1	9.844937403	10.255881734999999	10.5127464115	10.7478570195	10.3754144195	10.029467590500001	10.2470425255	11.373111125000001	10.604685022	11.05630782	10.852662555	10.347360965	10.149809464499999	11.4660420855	11.158134695000001	10.865218616499998	11.11444541	10.473964163	10.560910425	9.815662381000001	9.7249949985	9.984466635	10.453458899000001	10.976874745	9.652298991	9.474069917000001	11.277843115	10.832190165	10.635890638	12.017105415	11.377122285	9.780671632	10.623865998500001	10.422573009	10.965736667	11.716197415	10.6568787055	10.654967279	10.9148053985	10.62411825	10.954016339999999	10.724566669	10.1374591875	9.8099047625	9.741490274	10.10925377	10.005083712000001	10.660748700500001	9.890471425
AK2	14.280893822500001	14.5768287275	14.0228392975	14.12981684	14.371917775	13.7254448025	14.018415905000001	14.3407808075	14.386130722499999	13.8932268425	14.120807034999999	13.058888654999999	13.931031327500001	13.552590595000002	14.262352727500001	14.2408105625	13.722362572499998	14.02899791	13.411619505	13.51972733	14.2202472175	13.417042352500001	14.33265029	14.3681831925	14.45989263	14.423752870000001	14.366862475000001	13.8949498775	14.180241275	13.7731678375	13.9296737725	14.0582038825	13.39456916	13.7991308225	13.6564931675	14.8407153475	13.0595583	13.925665350000001	14.1177668025	13.804979342500001	13.635117065000001	14.3984323	14.277283777500001	14.1187830275	13.8078771825	14.616064915	14.0225025625	14.24859642	13.9115773225
AK3	11.96016083	11.19032372	12.72955149	10.24892945	11.24847516	12.45770381	12.41818856	12.43145863	12.88429104	12.71007008	11.75992877	12.58513386	12.43483221	11.7772573	11.34159951	11.279367500000001	12.57165458	11.63679915	9.991716401	12.07916542	12.70494346	12.40246711	11.96018414	11.03961124	12.44004726	11.74147381	10.371356800000001	12.55479212	12.68124523	9.720781457000001	10.65687902	12.52947404	11.23801233	11.69466342	11.02787099	13.38144364	11.65216204	12.40239078	12.22878457	11.30505686	9.45791425	11.35308233	13.19062757	12.20713571	11.825923699999999	12.15488452	12.83772608	12.34115802	12.12313467
AK3L1	13.0668534762	13.196281498600001	12.331168460599999	11.6771804316	12.809081600799999	13.3290274302	12.6476716542	12.481512648	12.892481334000001	12.640964625399999	12.466249798	12.724274414	12.651777302	11.990407992000002	12.076167743600001	12.449375858	12.4608113274	12.0078046378	11.5349306324	12.540565045	12.482118519199998	12.192571701799999	13.937922307999997	14.01815354	13.619672990000002	14.036042298000002	13.739908452	12.9498375026	11.9459428716	12.970905278	12.293829105399999	13.716829323999999	12.813083141200002	13.793549726	13.384500728	13.593519934	13.822422446000001	12.882772630000002	13.546081122	14.336556594000001	13.963310192	14.128860742	13.084887685200002	13.161329392000003	12.5881504684	13.6607992988	12.799804502199999	13.6437687114	11.871200264200002
AK5	8.2519051265	8.609381029	10.274328753999999	8.838121742	8.96754969	9.209227492	10.028512137	9.860852168000001	9.268146205	10.185669008000001	9.1354393045	9.9552370035	8.2011339305	10.9497185215	9.848363535	11.1690137095	8.7276690585	9.561509666500001	9.791736343	11.592375632	11.2332440295	8.0725924435	10.541174959	11.512468559999999	9.8529799545	9.1330806275	10.390695677	7.0680032035	10.0423307825	16.026206549999998	12.73530473	10.995519148500001	10.52934991	10.9146486715	8.116733329999999	8.46639884	11.396430105499999	12.43054784	12.405324174	8.819477423	9.932753327499999	13.378721429999999	11.4756268125	7.0903437445	7.4818325130000005	7.5130956635	7.6707398065	8.767831321000001	7.109212466000001
AK7	7.665627327	7.945962606	7.884446372	7.342560461000001	7.355071066	8.112321219	9.795351371	7.190359111	8.42457951	8.277199656	9.172166323999999	8.919568674	9.18409133	8.1390025	8.423910877	7.888209236000001	8.690284979	9.284252416000001	8.942207141	8.083527088	8.641517468	8.363154505	8.725979739	7.280338513999999	7.874788162000001	9.508947931	7.609647461000001	8.814341211	7.717175105	8.934810372000001	8.167440106	7.122177565	7.10091439	8.678437804	8.664509036	7.43934899	7.802969965	7.355136984	8.034137462	7.264553643999999	7.222484841	8.062702206	9.804643638	7.2008720660000005	6.366987391	8.07721085	10.83982953	7.939448874	6.973342022000001
AKAP1	16.200163699999997	16.80439983	16.33055545	16.71951585	16.32507734	16.23952319	15.22253911	16.5596449	16.64244265	16.84688183	15.82471233	15.06107013	16.22330691	16.00914085	16.29389349	16.46025633	15.83761176	15.83702259	14.89464703	15.87325415	17.12917711	17.22754625	16.4078131	16.42553748	16.08008552	16.13498315	15.82878723	15.865739900000001	15.97123406	13.73111471	14.17552553	16.92754282	16.22887186	15.75980629	16.20598853	14.72801865	17.59557436	14.86498238	15.30011761	16.58995954	15.5734714	16.19485963	16.96305795	16.56651336	16.51925348	17.36544497	17.48972651	16.44017864	16.25605063
AKAP10	10.32167886	9.860440207	11.10637254	10.95723205	9.490419708	10.54137623	11.15368493	11.97745598	12.16573725	11.10733509	10.46385465	11.44476353	10.97037306	11.10294912	10.81279243	10.51429979	11.27990516	10.76970852	10.6450835	10.17723428	10.85178336	10.40716903	10.65595821	11.11682393	11.29333253	11.38399084	11.66547032	9.414478392000001	10.5451017	11.46031528	10.42330534	11.12430918	9.850662348	10.99345576	11.30823646	13.80665024	11.83420165	11.67360003	11.725729800000002	10.52084929	11.46890783	11.30807307	10.53212089	10.6713059	11.16613183	10.39067693	11.20991463	10.325235099999999	10.07965533
AKAP11	11.740308675	11.171391725	13.30942209	11.65063426	12.096908110000001	12.566303165	13.0504253	10.5704269585	10.59385317	12.697515775	12.830670824999999	10.645095317500001	11.064300095	10.477893748	12.824357639999999	10.408786917499999	10.0292792435	11.63741444	10.293774616499999	12.332472875	11.705483135	11.493606235	11.61159937	10.918595471	12.01522744	11.576443135	9.1126519205	11.827007743500001	11.59340666	11.265572878	12.94158688	10.622330086	12.33338982	10.823094331	10.603461559	9.002314357500001	10.6555630225	11.2713036065	11.2968866565	12.37990895	10.351650384500001	11.162011419999999	12.27445507	10.347685676000001	10.3377037455	10.6342764465	11.03839193	11.140000943	10.765231649499999
AKAP12	14.621982603333334	13.642737340000002	10.367749164333333	9.876270947666667	15.30797829	15.505811790000001	10.911898966	10.403201096	11.452747536666665	11.36677675	12.934935306666667	9.813807825	12.576465246666666	11.135887831666665	12.329495776666667	9.947819101	12.821541380333334	10.470947200333333	8.764657925333333	11.973227110000002	9.509504402	11.546917116666668	9.684348471	9.518118816666666	11.582993966666665	12.0957372	12.446115403333332	11.954322816666666	12.153505423333334	8.694382988000001	8.451671928333333	12.542343313333333	11.415145223666665	10.544139206666667	12.453662796666668	15.637011583333333	11.862235176666667	9.505969371666668	10.292457889333333	10.564564485	9.476565112333333	9.967545103	9.879576775	11.985833803333334	11.867569189333333	9.949939157666666	9.328738080333332	14.220273231333332	11.033091139999998
AKAP13	11.69116398425	11.13037232575	11.818562998500001	11.05281112475	10.62859861175	10.4553530175	10.78943110725	12.09380046975	11.4854320975	11.37959677625	10.8222723015	10.409437926999999	10.84464653625	11.2185441765	11.9898601905	10.933336505499998	11.9245590785	11.275425453	10.9229789985	12.907917985	11.57739561625	11.4804321015	10.932212963249999	11.509013639250002	11.3623598035	12.13867252925	10.382396217250001	12.56571341775	11.955000738249998	10.891598641	11.018623031	12.349463482	12.6526582025	10.748236483	12.125812390750001	13.395708030000002	12.185924782499999	11.282162312999999	11.555223847249998	11.319723556	11.328985489	10.4039660825	11.11056184875	11.100432063750002	10.890925480500002	11.07540491975	11.322954438250001	11.01862133725	11.21550182575
AKAP14	6.72186334	6.658206121	6.654972162999999	6.601894657000001	6.929627667999999	7.072465237	6.925922111	6.692275807000001	7.05527981	7.086931454	7.037072434	7.29024628	6.585319697999999	7.121781552000001	6.732392612000001	7.158191262999999	6.735784552	8.075667971	7.514861975	7.039946292000001	6.825254721	6.442224537	6.728741211	6.908556631000001	7.835169644	7.652632056	6.8188071379999995	6.875812657999999	7.775758815	7.572453123	7.927368942999999	7.421335758	6.65029582	8.514212825	7.344048331000001	6.965373276	6.849497325	6.839681504	6.999067845	6.798746209	6.693205627999999	6.881166081	6.949149717	7.2332872660000005	6.873923753	6.683709557	7.013091137000001	6.410920848	7.568828742000001
AKAP2	7.619107349	6.759692597999999	9.351570862	8.470612662999999	7.908997802999999	8.638835023	8.173972000000001	8.808973568999999	8.770206321	8.818528364	8.644621616	8.821945312	8.282335182	9.550966587000001	9.022232236	8.505696003999999	9.846498893	8.86637245	7.745808885	9.297468485	9.304613182	9.353118557	8.397018492	9.087702464	9.455730276	9.236715841	9.181253407	10.277811300000002	9.201114439	9.892543683	10.37042254	8.701966958	9.754601552	8.755036744	9.544261236	10.51935988	9.041141771	8.596484898	8.400132701	9.011115444	8.565141992000001	8.503641134	9.29234962	8.14900457	8.172737815	8.880708175	9.768319871000001	8.520219757000001	8.843335152
AKAP3	7.6927968920000005	7.644365754	7.293327957000001	7.23095693	6.880789694	6.930770934	6.810363777999999	6.763419265	6.873677142000001	6.895318003	6.845916692	6.636415457000001	7.667399992999999	6.660813935	7.0032592870000006	6.780431935	6.957165999	7.359371703	7.272259021	6.62712614	7.126991294	6.825569035	6.783171433	7.022720437	7.1815773279999995	7.4909962089999995	7.032615023	6.968721416	6.691949441	6.68629911	6.943111245	6.8635579689999995	8.052822234	7.44606806	6.671595054	6.708585731	6.673667139	7.174932299	6.705049025	7.079257908	7.214011941	6.713571742999999	7.114672712000001	7.349940586000001	7.577981952999999	7.276036177000001	6.604994448999999	6.752514188999999	6.926370856
AKAP4	7.013408913999999	6.430388678	6.775349928	10.24787011	7.045975489	6.958013577000001	6.693784752999999	7.059078717999999	7.956543076	6.899045716	6.6969132060000005	7.350837578999999	7.521232034	6.603515046	7.066871462999999	7.038907956	9.430332229	7.114974861	7.7478297210000004	6.874507246	6.165516601	7.785144674	7.065123139	6.877438334	7.029170165	6.9435598810000005	6.6844969	7.1662090670000005	6.7885289470000005	6.561458942000001	7.112353206	6.609795279	6.906835328	7.118252112	6.606450932	6.474430302999999	6.788798334	6.464676917	7.623230914	6.88958818	8.081900734	9.196235107	6.737504386	6.900295623	8.219245746	7.131849058999999	6.615641115	7.217098931000001	6.443817315
AKAP5	6.616892984	6.367346951	6.66589087	6.539620969	7.07133555	6.673621591	6.773120556	7.82399731	6.791481584	7.269964951	7.398551877999999	7.635708515	8.075577609	6.7595646039999995	7.312124141	7.0541759289999995	7.893065591	7.272651843999999	6.839546522999999	6.833773806	6.496367681000001	7.041102072	7.242730842	7.043165427000001	6.943992336	7.7985144989999995	6.688288174	6.637534581000001	6.965317442000001	7.380348263999999	6.573067975	6.791669183	7.304542567	6.66439631	7.002208592000001	7.137069341	6.61220664	7.28707386	7.3475234039999995	7.428890609	6.354308714	6.561214907999999	6.819352311	6.790554889	6.844450613999999	6.756568507999999	7.109257196000001	6.632195307000001	6.475090881
AKAP6	7.8000046815	7.7740263464999995	7.685935049999999	7.340314868	8.144692831499999	8.299567399	7.60210668	8.173397124	7.2764060235	7.2893125055	7.417604347	7.464431231999999	8.080119992	7.513355870499999	7.856354145499999	8.1629663315	7.595002787	7.556504124	7.930310747	7.5221985225	7.828604889499999	7.9021554865	8.1846567125	7.3262916019999995	7.314508969499999	7.4388515260000005	7.2068299555	7.571777035999999	8.234159713	7.2049498665	7.525182547	8.3583902785	7.3563698055	7.0319533935	7.134982537999999	6.935021363500001	8.1862372965	7.3826024855	7.0565892085	7.5690460545	7.2473286965	7.650158743	8.2771011925	7.9577955115000005	7.710672271	7.703063911499999	7.506575647000001	7.99836423	7.834128192500001
AKAP7	12.08438053	12.74011507	12.5162742	14.14757999	12.56261976	12.27598078	11.24542051	12.01068441	11.63446586	10.63155806	12.00416771	12.20972765	11.22451375	14.711407699999999	11.62123445	9.099676045	11.04484672	11.76970588	11.31597293	11.07951816	11.608188900000002	10.61512506	17.69465147	14.419977	12.94676706	12.92478859	13.08305991	16.52388884	12.34991707	10.76817149	9.404905337999999	13.73290288	12.53578784	13.52350677	12.46898261	10.76835811	13.19255439	12.24617092	12.24078735	12.0562231	11.95710912	12.72153094	13.730434200000001	12.43132456	12.3079265	12.60911791	12.49469855	12.65160062	12.625038499999999
AKAP8	14.00680416	14.99777323	13.36532148	14.72950904	14.99886334	13.89054203	13.099781199999999	15.26817483	15.05892499	15.67229969	13.91203324	12.78947005	14.15852584	12.85514953	15.10773329	14.33326047	12.32456012	13.33793863	14.10998261	14.70155399	14.38272277	12.90199933	13.71397331	13.9459745	14.09923261	14.22243796	12.58654983	13.37978103	14.25459386	12.9719594	13.0662761	12.225314599999999	13.23050264	12.31602841	12.45443914	15.7174434	12.31644169	12.93504923	12.96035599	12.23271225	12.77379453	13.49370119	13.35375715	13.76355425	14.1940538	13.38807345	13.66172906	14.56508665	14.22570713
AKAP8L	12.373493615000001	12.068840219999998	12.69790913	12.544109885000001	13.028737085	12.56584102	12.297006790000001	13.754964715	14.032762375	13.435891625	12.14810004	12.552980395	13.2456928	12.167300995	14.0869789	12.0602129	13.03786418	13.106220915	12.219721895	13.73001258	12.797108535	12.58169071	12.198928975	12.94433677	12.405825615	12.594436625	11.59079293	11.886443595	13.0797863	13.025665915000001	13.16834596	11.170051	12.467616545	11.501233195	11.70111606	13.447695025	11.982639774999999	12.257248305000001	12.577386709999999	11.86753106	12.583792425	12.191258115	11.943328965	11.828398175	12.601034545000001	11.626789085	12.501625690000001	12.21008231	12.55931264
AKAP9	13.30685287	15.3479652	15.748424900000002	15.10474105	15.464217499999998	16.30993931	16.39058104	15.93714421	16.11209314	14.75582347	15.3386348	14.9254779	15.32035061	14.07323337	14.52075736	14.33517583	14.79424823	16.15604066	15.09182592	15.46691749	16.31026391	15.00822546	15.74646835	15.29152679	15.49979299	15.44122032	13.19411971	15.58618834	16.91658732	14.77727386	15.63468862	15.03208568	13.91016128	13.74153424	13.67564692	14.16939013	15.13049544	14.74269189	14.17113055	15.6388131	14.32969172	14.58683255	14.44537084	16.11926277	15.59572381	16.30345596	15.925587799999999	15.19967577	16.13787196
AKD1	7.919864064666666	7.745589843999999	9.939451948	8.08482005	7.248899248	7.666947725	10.301218230333333	8.096482297	8.610520750333334	8.216572545666667	8.027825839666667	7.696343743999999	8.055955456666666	7.687852681333332	8.399060758666666	8.119551494333335	8.221733710999999	9.286331340333332	7.804454228333334	8.083512488333332	8.206187294333334	8.248412110666667	8.690836572666667	8.117736672	8.922666082	8.039347412666666	7.890198392666666	8.163327212666665	8.406793487	8.625533688333332	9.120203754	9.014738348666667	7.864925399666667	7.931466372	7.519354331333333	9.545801508333332	7.706094650333333	7.980579956	8.018299639	9.235282578333333	7.882775979000001	8.400346227333335	9.207362945333335	8.906981971999999	8.053264371333333	8.630602768333334	7.994089004333333	8.795674241333336	8.280417950333334
AKIRIN1	9.7850396115	10.724250305	9.9389565285	10.875266759999999	10.293191135	10.2585403725	10.695871115	11.120476285	11.240309795	11.426745645	11.262457825	11.78577841	11.05057162	11.635743170000001	10.679109105	10.588583869999999	9.7918601765	10.644929215000001	10.753154379999998	11.090067495	11.079003815	9.671031414	10.0204100365	10.67716013	10.661490946499999	11.114296289999999	12.767686195	11.989864065	11.101048535	12.44949254	11.104338355	11.0526534	11.269251145000002	11.450187074999999	11.620763794999998	12.622038215	11.30401891	11.61008303	11.109314925	11.2927481135	12.70170819	12.987765920000001	10.6705836815	10.496482742000001	10.14246532	10.124174437499999	9.9920103435	10.806423930000001	10.54704473
AKIRIN2	10.0931471065	10.614342199	10.7620709965	12.230086705000002	12.07860814	11.663167459	11.529178745500001	10.1667323005	10.625748206	11.446999059	11.245623906	11.49988915	10.3961909945	11.0572007565	11.611000605000001	11.473533395	12.726175265	10.6502014185	11.4967114355	11.291099012	11.19504624	10.992472329	10.071733862	10.555202706	10.786579996499999	11.0089579475	11.582071925000001	11.4318287165	11.001649770499998	12.199055415	11.279124865500002	11.213319179500001	11.3252073575	11.158825440000001	11.57891388	12.09806099	11.9156259	11.487505599999999	11.42471179	10.7140855975	11.708084305	11.862922574999999	11.0358671015	11.078179002	10.052926989	10.1933734325	10.4198338775	10.1655468965	10.3140961065
AKNA	7.497471109	7.1179820110000005	7.5101606379999994	7.346652221	6.943663068999999	7.314347439	7.365339474	8.819807772	6.918056729	7.281084382	7.480555157	7.602151905	8.041271202999999	7.26771291	8.020505247000001	7.334727291	7.349431564	7.22587189	7.637020282999999	7.323727008	7.455216665	7.141115331	7.452807336	8.663818623	7.3697365	7.178611603999999	7.650026689	7.429333687000001	7.468690117	7.391740158999999	7.391350134	7.465419695	7.727326745	7.9117513520000005	7.706055449	7.363302934	7.655062954	7.391122516	7.821488921	8.088248312000001	8.147366002	7.599099882999999	8.006212004	7.134108467999999	7.558241552	7.720068405	7.422811039	7.269004238	7.4841091
AKNAD1	6.542008794	6.8162386779999995	6.722842302	6.7715496365	6.444072071000001	6.376715102	6.632361078000001	6.755142952	6.474368072000001	6.8735053445	6.5035784045	6.735343224499999	6.362796953	6.6150022005	6.553230728500001	6.56154964	7.17475311	6.7592057819999996	7.2137424370000005	7.09720642	7.101431315	6.698955269000001	6.7058581695	6.9016762705	6.6333491	6.6402445939999994	6.676625775	7.0829828825	6.863359721	6.6150647	6.4996522265	6.457904105500001	6.4056693199999994	6.6507655425	6.774769967999999	6.488222017	6.56385772	6.6457108394999995	6.748578104	6.915176257	6.5240043194999995	7.3334312850000005	6.6858248985	6.607037749	6.4245166435	6.199391508	6.7402962135	6.5250317975000005	6.5934118035
AKR1A1	13.385718059999999	13.341498170000001	12.403478295	13.444865275000002	12.52943324	12.889011935	12.693708425	12.58585588	12.518106195	11.99697139	12.340170795	13.14205769	13.281626450000001	13.41567796	13.055579875	12.30030695	14.090370775	13.068662315000001	11.1927565705	12.218372565	12.734077525	11.912040515000001	12.66511657	12.5489792	13.036131050000002	13.029095980000001	13.756022784999999	11.98022854	12.37924258	13.456482965	12.348159859999999	13.162604195	12.597475715	13.89848756	12.53586803	13.38929866	13.254710945	12.819247475000001	12.547268540000001	12.38201177	13.258705135	14.017180719999999	12.412505320000001	12.861523909999999	13.07260464	12.752652274999999	12.88953017	12.710217285	12.681838429999999
AKR1B1	10.08962025	9.951954675	10.81761674	10.59085219	10.24236716	9.864773967	10.20653917	10.48472929	10.86651668	10.34085211	10.80637693	11.68441598	10.37474311	11.76227254	10.99144994	10.43687709	11.96832269	10.96304406	10.36001421	11.01633631	10.19354925	11.7609723	10.29266125	11.04553591	10.29842278	10.37671622	11.6805273	11.02131498	10.93306457	11.60328161	10.77218231	11.17545897	11.78134395	12.30750786	11.79611692	11.2047033	13.60273986	12.07070768	10.80084551	10.70386476	11.86649459	10.54680428	9.952357851	10.07559589	10.456465300000001	11.16121291	11.31151894	11.09324926	10.35228335
AKR1B10	8.030732749	7.323006723000001	7.598764580999999	8.526758427	8.156339783	9.1954100815	7.467485996500001	8.7577522895	8.578296689	9.139380855999999	8.644555896	7.6121043749999995	7.2870592195	7.763636160000001	7.3706224085	8.2277912575	8.4598767255	7.533670386000001	8.403358724	8.7257534095	7.067125517000001	9.5023548695	8.169941217	7.5078309625	11.494843325	9.28986544	7.79358932	9.903249607500001	7.7811733785	7.687997679	7.9701368465	7.9415989195	7.2156926825	8.892402095000001	7.1844427365	8.027586813500001	8.279250981	7.5502203775000005	7.4576098615	7.5684871325	8.480691261499999	7.6080738615	7.7161496335	8.349334028000001	8.838724602500001	7.846265921	7.7316298615	7.8109297945	7.1690322675
AKR1C1	7.299270849500001	6.906113628000001	8.635896281499999	9.34361247925	8.85467111325	10.58504018775	10.08769565425	9.890417423750002	9.23235580925	10.883792748249999	9.9564877635	11.1036442025	8.47243947125	10.257408326	8.5602266755	8.80549046625	8.16402333725	8.621774072500001	8.07710596675	11.028602949	9.1040618645	9.13998753975	10.201564842	10.022295228499999	7.7914256415	8.1245961985	9.971383146500001	10.98476557875	10.818742805500001	9.994899434	9.280886019999999	8.021164450499999	8.71108252575	11.251490976749999	9.48600415675	12.1998295705	10.043558260500001	10.645702649	9.025223206749999	10.396233912	8.6588657625	9.295190955750002	9.786438939750001	8.072160803	7.8159195015	8.3504665705	8.309947942	8.20586402775	7.67244928625
AKR1C2	6.445042202000001	6.3606083270000005	6.654959245	6.931600831	7.398090657000001	7.814228784	7.111823852000001	6.671000205	7.312018355	6.541301606	6.681511657000001	6.290481416	6.585710574	6.282692871	6.664172392999999	6.369460784	7.07021587	6.251511927	6.614964393999999	7.320089528	6.866858789	7.062968078	6.811980785	6.992743215	6.556343791000001	6.675553417000001	6.759355697	8.920994001	6.797520559	6.741713204	6.723527207999999	6.503403069	6.62263277	8.774596925	6.407763826	6.347503078	6.619286513	6.334393404	6.3141790360000005	6.5010691210000005	6.539999315	6.866820735	6.915362157000001	7.9253732	6.551570891	6.823259779	6.4019318510000005	6.647913132999999	6.4717089560000005
AKR1C3	10.01241996	9.371775929	11.29545939	10.87969639	13.20533006	15.00464615	10.67538608	15.510741699999999	12.67939561	12.21641336	11.664726	15.09015508	10.75102378	15.09100637	10.76722408	10.57213103	12.89264945	11.05214459	11.24297269	13.86341166	14.77872735	12.59275009	12.35306554	12.54023014	9.418853057	9.440529707	11.89504593	14.97647705	16.52749016	11.97649784	10.81096967	10.35696102	11.44366433	13.30111994	11.38658284	14.669969	14.58803275	12.44328732	10.82303964	11.81135351	11.87870126	12.67454217	12.36216971	10.16789018	9.486220175	10.29894847	10.66464996	10.38143873	10.24812476
AKR1C4	7.8854673470000005	6.679592675	6.472287646	6.646767477	6.7436112679999995	7.033476182	6.531573837000001	6.839664531	6.860903877	6.784654351	6.549577719	7.423742119	7.0531214470000005	7.882526997	6.725770115	6.518720999	7.3887952079999994	6.595908729	6.784660672999999	6.5587124470000004	6.874609771	6.625897444	7.74245572	6.686774605	6.69799233	6.722697425	7.006319132000001	6.875324397000001	6.621351937000001	6.558473932	6.922473142	6.672349284	7.138620348	6.466994496	6.988109249	7.33068908	7.222055492000001	6.823184943999999	6.918615835	7.059837037	7.164205912000001	6.608672616000001	6.462649279	7.03736685	6.735856577000001	6.741368437	6.725680968	6.7917582020000005	6.506137847000001
AKR1D1	9.312062565	7.0622632305	6.266350517	7.0491244945	8.032342912499999	10.407561838	6.2442087	6.360849539	7.1197407625	6.7424408620000005	6.5848473415	7.024590266000001	7.971408515	7.1853593265	7.704120988000001	6.3318424140000005	7.2416876235	6.6088786555	6.650590425	6.785932262	6.6668747564999995	6.5679152885	6.772778894	6.611427301	8.375589371	7.113576328500001	9.2581081655	8.115667685	7.3139925635	6.344632043000001	6.3943402344999996	8.2725250835	7.205744751999999	7.3621693665	7.5236811464999995	8.372090633500001	8.2410530725	6.506443228	6.242443593999999	6.894429730000001	7.027515563	6.7082592299999995	6.4649869655	9.353772893	7.876433051499999	6.4965310555	6.359445152000001	10.087668905000001	8.3871639135
AKR1E2	7.766037936	7.456310065	10.63301988	8.068981202	8.014682414	7.866220869	9.643298072	7.60151094	8.769279272999999	9.680142184	9.020462505	7.448663312000001	8.555585556	7.749951974	7.222484959	7.303983809	7.410585007999999	7.548814551	8.223001451	8.11493564	8.334728642	8.560034839	9.576366718	9.315779776	7.100618719	8.42814409	8.670976397999999	8.253254703	10.87973199	10.36326876	9.355790172	7.444478167000001	8.449066081	9.496806012999999	7.13020801	7.676147891	8.195147561	8.325905333	8.362407244	9.986014172	9.313559383	10.36332606	9.015843771	7.78611522	7.672080556	7.695878196000001	7.694009567999999	7.307812877999999	6.962942105
AKR7A2	14.15322925	14.31647938	12.14879904	13.69198363	12.87106759	12.97039513	13.567639800000002	13.08070454	12.09750723	14.26650788	14.72075566	14.24847927	14.34499644	14.37424172	14.47444917	14.156595499999998	14.91331647	14.77665276	13.81341818	12.27027297	13.77042992	12.29536184	13.01129046	13.66406824	13.52526236	13.71637058	14.84377599	12.99635014	12.58632235	13.75249036	12.8836204	13.53752554	13.3224266	14.14484322	14.04812699	13.85521283	13.8893184	14.75636724	14.74713231	12.536119900000001	13.58535379	14.50197288	14.38557137	12.89788474	12.84742554	13.19437171	13.12256442	13.9037003	12.49177267
AKR7A3	11.91499068	11.58132148	9.684443561	10.78095003	10.25856192	10.34560954	10.60471426	10.01333742	10.41360778	11.63384996	10.83043335	11.69278919	11.2133784	11.96159124	12.16872497	10.68336565	11.03626648	11.24277124	10.76158865	9.344608304	11.10855666	10.42272885	10.13392209	10.55047658	10.36757388	10.50986963	12.57910861	11.89496541	10.29156118	11.3716159	10.2595666	10.64735959	10.29632549	11.756082800000001	11.7195092	11.51260527	11.22727968	12.33933169	12.20535967	9.648198622	11.43364312	12.49196534	10.79564015	10.63321078	10.56356175	11.26496692	10.74435828	10.97640509	10.66836048
AKR7L	13.21940243	13.45776825	11.37660485	12.50242955	12.2680906	11.84700589	12.17478858	12.073685699999999	11.30722011	13.27888883	13.15256503	12.70483988	12.94829099	13.08447936	13.27739003	12.8210879	13.65969372	13.26935514	12.71490829	11.04635281	12.45347888	11.47160156	11.82927717	12.23933006	12.39946671	12.5059478	13.51777509	12.58986045	11.78063129	12.38001499	11.7688869	12.3681625	11.95083223	12.86046219	12.60184708	13.12520378	12.50924169	13.36456145	13.497139	11.50446253	12.51157275	13.44020842	13.18833928	11.97231919	12.14346412	12.55519707	12.37860609	12.80885805	12.11982815
AKT1	9.037748261	8.678598948	8.66961676	9.746383858	8.557296887	8.631326482	8.34141667	8.600738139	8.295747777	8.366118745	8.335797735	9.71343652	9.09760363	9.178573513	9.583699079	9.044847992000001	8.566118179	9.013514127999999	8.863056956	8.606326778	8.928314208	8.141146065	8.642614184	8.957717763	8.855265641	8.815452199	9.631176044	7.8751835439999995	8.558023293	9.792801117	8.924987471	9.130467935	9.053547331	9.851922254	9.171983097	9.669761634	9.439131969	9.403699238	9.468458956000001	8.053111496	8.796502767	9.940033173	8.390471295	8.845296531	9.268369451	7.715001257999999	8.710461412999999	9.906036256	8.258278682
AKT1S1	8.2926715985	8.1751110775	7.595055676	8.5819618365	8.374658808	8.2298716755	7.7232030655	7.916365343	7.733368001500001	7.734259550499999	7.9676240284999995	8.5963250655	8.1458038535	8.0366260745	8.178229783	7.903062476500001	8.621220223	9.412464370999999	8.067822306	7.5356547205	8.4860007105	7.659296664499999	8.065162214	8.2076459165	7.568171039999999	7.676384913	8.818354626	8.022873406999999	8.137602473000001	8.523435234999999	7.926286510999999	8.036784455500001	7.9659708474999995	8.755915671499999	7.9966448215	8.172107755999999	8.299312494999999	8.235609772	8.539088951	8.076422195500001	9.01164903	9.0916354485	7.9513081135	8.0845886195	7.812775901	7.414120478499999	8.057120879	8.435784546	7.9984339955
AKT2	10.464359751333333	11.683026488333333	10.101791140000001	11.426446404333333	10.981404471666666	9.821186006	11.224163886666666	11.118310324666666	10.927019556333335	10.380475682666665	10.353862230999999	11.467681057333332	11.281767293333333	11.418370382666666	11.105124983000001	11.203915526666668	11.18699522	12.005541458000001	11.009132837333334	10.406371308666666	12.139269775666667	10.725405766666668	10.969709131666667	11.581081516333333	11.100730870666666	10.860492350333331	12.153705367999999	11.525418773333334	11.019122874333334	10.837273558	10.672047354	11.366208023	12.098777366666667	11.635333121666667	11.611943597333331	9.883339471666668	11.498352389999999	11.657897135666666	11.820310653666667	10.760554343333332	11.558403884666667	12.22211976	10.953722016666667	11.256682494333333	11.306583395666665	11.436957213333335	11.149182861333335	11.432651922333335	11.094202266666668
AKT3	11.702607398333333	11.407817051666667	11.553839918666668	8.169983920999998	7.520735844333333	7.818034923333333	9.876165394	8.965839342333334	9.151472449	9.334831715333332	10.753491577666665	10.292683952333332	11.932341436666666	10.208918847666666	8.083472081666669	8.023629383666668	8.615881114	11.292851202	8.207544657666666	10.310231244	11.101414823666667	9.814344127	10.562517855000001	10.613250563	9.320247908666666	9.016885621	10.303149866	9.874921351333333	9.360150238000001	11.709372244666667	11.447273043666668	11.269471390666666	10.891430412333333	10.568455106333333	8.720246839333333	9.614244178666667	10.223687855333333	10.137673289333334	10.174009844	9.162022052	8.781314308999999	10.479101071333334	10.849085157	11.688071227	11.575526669	10.620970141666666	10.603695301666667	8.892284875333333	11.206682574666665
AKTIP	8.442926357000001	8.558677852	8.7209439285	7.6144418075	7.998355909500001	8.7737365645	8.412494697	8.3907067775	9.174672969	8.5259761405	7.796455297	10.0167258265	8.604149232000001	9.090241452	7.949279023	8.470578599500001	9.153173575	9.0242270215	7.953165983	8.533133743	8.157503456	8.540590319	9.0155606955	8.0360839925	9.087590452499999	8.6217604535	9.726955821	7.566929012499999	8.177893776000001	10.70319839	9.075245515	10.206222015000002	8.338741953	9.524297351000001	10.70741456	8.293171343	9.522151582	9.879172076	9.957961992	8.2249399425	9.216698345000001	9.633644116500001	8.4710291775	8.094979202000001	7.37624731	8.330905807	9.2612359555	9.881481137000002	7.901500831
ALAD	11.211350585	10.97312779	9.916191229999999	10.9567263	11.38534345	11.6468232	10.9334254065	10.996469170000001	11.131036609999999	10.927655745	10.416346152500001	10.680636235	11.801914685	10.3236924445	10.478707855	10.331732803000001	9.311758592	10.823636865000001	12.572116825	10.2048178915	11.26476806	10.9730395175	10.18930054	9.445091657999999	12.13348004	11.705479845	9.8431391675	10.856045420000001	11.37342649	9.718640482	10.365770405500001	11.552050715	10.88905436	10.641380803	10.670212075	9.994090618	12.284589725	10.205277616499998	10.260682493000001	9.83522928	9.225901633500001	9.843479636	10.623541342500001	11.29049873	10.65156185	10.363341726	10.357105395000001	10.640444041	10.374916334
ALAS1	10.6314334995	10.2546476785	9.746027316	10.403581691	10.167067738	10.3264386585	10.018623717	9.691661574	10.233342604	9.502612304500001	10.1845058565	9.7772308195	10.204358635	10.0179031975	10.009747804	9.9180431415	10.4520874745	10.107933853	9.789098047	9.980032170000001	9.049583014	9.7838352015	10.6573615105	9.9851332175	10.1748212485	10.057066148	10.5653094315	9.839929398999999	10.220665695000001	10.206868378	10.249434235999999	10.179948805	9.7319160455	11.0901860655	10.789645028999999	10.774740448	10.274893746499998	10.883602167	10.89231996	9.7265774185	10.082536307	10.467064731499999	9.562476955000001	10.560902071000001	9.9287594585	9.880691804000001	10.1625013315	10.1885561165	9.745303361000001
ALAS2	7.4161373085	7.565131283	7.7193094775	8.4997594975	10.87474433	7.431389861	8.7738691675	8.8835195925	9.2928824035	7.614724772000001	8.254638659	8.296670745	8.055844267	9.9104077575	7.461470670000001	9.1047741695	11.813156495	8.70544899	8.5942907465	8.326119288000001	7.988349805	10.618741725	7.4089220325000005	9.0160581595	8.4723939675	7.954449524000001	13.124781275	12.78528657	7.892070829000001	8.331712713	7.344622621999999	8.1242613965	11.70553741	8.884428577	10.939951480000001	12.98675149	14.101982755	9.8406172155	9.836800480499999	7.6015758515	10.0192727685	9.0907686435	8.0815154135	8.219342755	8.8523223585	7.839069583	7.869508237000001	7.9835839925	7.9249917194999995
ALB	11.05923022	9.925629716	10.19544942	7.594847136	13.27095951	13.4886839	10.92574498	13.07291926	8.849707899	13.40254939	7.245593855	12.76859689	9.741225582	10.97897558	10.17429828	14.25404533	6.433623156	11.09635879	7.436535328	9.361301737	11.56785105	12.91156629	7.001422588	6.43791075	11.19453651	7.373498848	7.222001568	17.36155399	8.392868415	9.071683336	6.880194059	8.051672791	7.8230514410000005	8.097368069	7.325315786	10.00555785	10.88824426	9.731107371	10.76428785	6.657898684	7.875214362	9.806417305	11.90668304	10.18343257	10.54930591	10.60354261	10.061715300000001	9.086961142	10.27503314
ALCAM	10.511458705	11.382983364	9.724415413	11.8178696615	10.387860414	10.563610706999999	10.0955803865	11.790991613	11.191852297499999	10.918912847	10.744051533	10.011350287500001	12.177280266499999	9.801207083	12.859334695000001	11.107490832	11.211238915	11.6290374005	8.941102630500001	10.632618471999999	10.0246757315	10.453751933500001	9.7846849205	11.178107246	11.346946087	11.1025342595	11.5787353515	9.116696443	10.300109939	8.9953215785	8.936789724	10.9380281515	10.5562554775	10.3948852505	11.403912646999999	11.012270704999999	11.2805692815	9.653593426	10.356693235000002	10.681956997	10.428247193	10.891827014	9.787943383	11.3528392485	11.850873607	11.022315036	11.079439366999999	10.8414278935	10.9882114375
ALDH16A1	10.696480045	10.824581325	10.187773264499999	11.44831311	11.516219755	10.63327094	10.569666379000001	11.085569119999999	10.737095245	10.6195604425	10.2983943	10.54477121	10.661764202499999	11.148520245	12.21258949	12.193133545	12.2687761555	10.7895813855	10.2329033225	10.354143617	11.393292395	10.942880384999999	10.373810006	11.292280235	9.8344538885	10.136196819999999	11.15027942	10.814389291000001	9.9548461285	10.340845688000002	10.6215249505	9.5130995305	11.222550094999999	10.526207862	10.2639523505	9.727407409	11.39824446	10.89614558	11.00898328	10.4336027015	11.040946105	11.737251685	11.21678837	10.0198568775	10.2698101905	10.465020670000001	10.697689471	10.503102362	10.189031088
ALDH18A1	14.60623188	14.46577937	14.34607891	14.38402028	13.56440948	13.8342726	15.30640091	14.33204991	14.967682199999999	13.30538133	13.96719108	13.6556389	13.78516678	14.56423444	12.34780327	13.61416613	12.66095312	13.39754766	11.6655254	14.87994124	14.39533839	13.66169268	14.10781234	12.74664228	13.97560209	13.88231842	13.41017674	14.42553163	14.06542371	14.031457099999999	14.87793534	15.06510264	14.1216754	13.62182087	14.47488711	14.2279744	13.75237637	14.46074141	14.24985123	15.16152684	14.95884011	13.98086537	13.08475279	15.49005145	14.303780499999998	14.7086328	13.53833733	14.42635492	14.36108647
ALDH1A1	12.990805900000002	11.088413800000001	9.410248616	9.643415513999999	16.15825289	16.83877102	8.154428209	9.478578835	10.20744663	9.383004186	11.86560036	14.16850794	9.564742811	11.30873243	10.16259415	14.00748777	8.970750693	10.15774153	8.840746943	12.95280181	14.43471535	18.34492145	11.48036866	8.488291795	10.90469267	5.658785634	10.08818654	14.47091115	17.54617852	9.596206736000001	12.50270219	11.79554298	11.36050629	11.0493716	10.14620147	12.29337446	12.14151896	10.4989808	8.253498818999999	11.79006402	9.846277507	8.432970763	11.17567154	8.947650314	8.524000344	8.30815322	10.15432739	9.017158926	10.06259546
ALDH1A2	6.950408962	6.742934318	6.8112247155	7.154653404499999	6.9076087175000005	6.8636535005	6.407086107	6.522084248	6.8085237045	6.542530359	6.539747205	6.4815407385	6.534234249	6.5356026765	6.6554342145	6.580645473000001	6.554441498500001	6.5990450335	6.6958701255	6.5269050664999995	5.8607916285	7.5346165645	6.608969376	6.5715963155	7.09181231	6.846188205999999	6.7134572615	6.813369529	6.5200650499999995	11.032457475000001	8.120553419	6.616300503	6.85702592	6.380447324	6.902430730500001	6.629994926	7.418992917999999	6.9314175625	6.673904359	6.602420317	6.5690739635	6.5359361055	6.4525862305	7.3503988395	6.9631413215	6.7231489925000005	6.429027695	7.5598404615	6.782243912
ALDH1A3	13.932600135	12.660124880000001	13.42134566	10.5759642035	8.378348374	9.680291765	8.622586642	10.727298475000001	10.76262993	9.7879233405	10.3845709185	12.69763121	11.859794297	12.592426119999999	9.018567841000001	8.9451903095	11.25074385	11.5142625785	11.753437896000001	12.93940463	8.128557629	10.1422408625	14.574841374999998	14.936478435	13.71989611	14.77895229	13.26448965	8.970769592	13.33744341	11.968720695	10.96343921	12.874062011000001	11.484669151999999	11.6866281195	11.8886940355	14.545498125000002	10.9694923885	11.355917163500001	11.8763530705	12.337782860499999	11.746404098500001	10.505374826	9.018328815	16.40353693	15.017566105	14.337290025000001	13.922181949999999	12.885284892	15.036105005
ALDH1B1	9.9860987095	10.37713658	9.980580443000001	11.404965655000002	9.760220373	10.078771846999999	10.48438633	9.487237726	9.6597649125	9.9717724525	10.725016140000001	10.417938485	10.91566826	10.891775635	10.38903552	11.073874035	10.157261070499999	9.8830821355	9.742837961	9.6821304735	11.09052436	9.9026335005	11.63288345	11.812945814999999	9.3316811145	9.917927150499999	12.24835734	9.680582637	9.82483414	10.642687460000001	11.227402105	9.710045684499999	10.146532898499999	11.629719145	10.98712317	8.7390700085	10.39319733	11.23651752	11.237721454999999	8.624612860500001	10.197119194999999	11.725966459999999	11.183691305	9.6593001075	9.7623744755	10.361082615	10.967821035	9.8104617855	9.809836824
ALDH1L1	7.340932994	7.258375162	8.1247504155	7.8299471175	7.556953326	9.510557893	7.2545600575	7.167745153499999	6.9359004760000005	6.9371230885	6.8711037195	6.86998782	7.882639747999999	6.673648214	10.0311579425	7.7340877405	7.087568312	7.3370708325	7.1514435315	8.961622404	6.816608247	7.638233678500001	7.0293224395	7.117043348499999	8.699570762499999	7.871319365	7.3073193335	8.7155494955	6.812795509	6.9817912665	7.2505366125	7.2874877125	7.222127407	8.338473668999999	7.8622512435	6.9408844895	6.8203367415	8.134098013	8.118874549500001	8.4292976005	7.575460102499999	6.899078253500001	7.1501338085	7.312644795500001	7.032548382	7.761862943500001	7.355384993	6.880542738	6.986052383
ALDH1L2	11.53886704	10.782300742	6.7412320999999995	8.339972469	8.6901790585	10.1989632795	10.653268391000001	8.221088384	8.120438053	8.586672657000001	8.6886767255	7.352456232	7.0714226715	8.336733074	8.2469796665	10.981766556	7.9138097105	7.0753175475	7.749327228499999	11.084379605	7.817280007999999	7.4486694149999995	8.388651202	7.4548194795	9.8118391135	8.3260486165	6.7589429265000005	8.302453617	7.723266773	6.919105261	7.2418657455	8.1544860985	10.000816816	7.866267215	8.131510986999999	8.649762446499999	8.169704581000001	8.635388356499998	7.830911263000001	7.106754006499999	7.088596181	6.902245146	8.164079073	7.369883659999999	6.945440914	7.8263121909999995	8.0838083115	7.8501356255	7.6414935935
ALDH2	11.90036265	12.044608539999999	12.376880715	16.611702885	13.85641818	14.10114714	14.017829185	12.757749585	12.82048774	13.734049375	14.218301105	12.863451845	15.030664315	13.273199315	14.76540689	14.933581355	11.71904789	15.09303558	13.09390411	13.269659820000001	12.54885988	13.252687810000001	10.94252454	11.65367522	16.107034080000002	16.4809254	14.752804165	16.740313995	13.064100159999999	14.23467361	14.608558635000001	15.184988090000001	14.79111114	14.889144049999999	15.34515734	14.372139505	14.70963175	13.234122124999999	12.818607495	13.46993269	13.266953505	11.01468725	12.410662485	15.29052582	14.589569005000001	16.087211070000002	15.80932345	16.592861	14.85095729
ALDH3A1	6.825380979	6.538672463999999	6.674696476	6.474048244	6.72125008	6.505839204	6.452081914	6.558543852000001	6.575616396	6.546107032	6.618453002000001	6.420682176000001	6.879035541	6.838865815	6.770023145	6.610854637999999	6.491201727000001	6.739082251	6.311236915	6.383776426	6.463028893	6.305395508999999	6.341851636	6.498384626	6.750587489	6.812638796	6.468291231	6.363949317	6.662931593	6.517451014	6.614928846000001	6.435071722000001	6.6309086960000005	6.82843522	6.2576514770000005	6.883330272	6.389592298999999	6.29387362	6.27120402	6.5818019770000005	6.543377467999999	6.45588427	6.509634752	6.447580731	6.784961327	6.841785754	6.828489865	6.552403365	6.620443559
ALDH3A2	11.82541544	12.20439832	11.70998562	11.66371481	11.08326649	11.73065639	10.7206352	12.77199003	11.63714274	12.6103727	12.2180065	12.63803486	12.87552501	11.2740982	12.812551	12.45686275	13.55648334	11.40924754	11.22435524	10.40370589	10.13233346	11.67525811	12.15646516	12.98639126	11.18340627	12.34119104	11.28134448	11.38374835	10.47241994	10.681658	11.34535855	13.53093888	11.74828999	10.52042173	11.65613484	10.29415771	10.69633004	10.69640896	10.41590941	12.87456003	11.45390168	11.68818671	11.84810337	12.24168577	12.04155875	12.38395772	13.10426039	12.21510455	11.85948209
ALDH3B1	9.198569649	9.361473857	9.338372374	9.618167142	9.78705338	9.236837177	8.956126887	9.550808252000001	9.528370675	9.724515653	9.182064	9.195138691	9.387518864	10.09418752	10.09754219	9.984602315	11.60245526	9.818734563	9.581897922000001	10.04718368	9.328262039	9.96692848	9.360116242	10.03184354	8.866190204	9.621176952	9.92497562	9.961121015	9.442844256	9.395890015	9.50456375	9.233167525	9.408627665	10.36294939	9.65700886	9.598476437	11.44115733	9.757937856	9.600202548	9.917789405	9.768053662	9.789385645	9.896326516	9.179553347	9.324441701	10.26320875	10.30002148	9.23524992	9.541933175
ALDH3B2	8.016470613	8.102819919	7.764043435	8.60183891	8.10585565	7.927550219	7.585619321	7.890712317999999	7.799524009	8.747666589	7.908994545	7.542781815	7.690586532999999	7.997879847	7.735757152000001	8.613966362000001	7.251685436	7.926058281	8.146157059	7.6067380710000005	8.322361718	7.683854263	7.787784882	7.656796804	8.652135427000001	7.943586786	8.528793431	7.938027588	7.6723240520000004	7.666087871	7.82455889	8.075077444	7.635738549	8.44719061	7.909230165	8.498001829	7.474975913	7.618586639	7.5854347529999995	7.738524656	8.114954998	9.604260591000001	7.726902845	7.707923271	8.1840162	9.699091001000001	8.823490422	8.189434599999998	7.901738503
ALDH4A1	11.108969015999998	12.092176017	10.302188809333332	12.237797806666668	10.691901559666666	10.297191189333335	9.760012111	10.157628386333334	9.093758837666666	10.817937840333334	11.003792649	10.820730129666666	11.590806341999999	11.352708935666668	11.432033335333335	11.430721972333332	11.453363927	10.658515406000001	10.064410296333334	9.863220623333333	12.097560154666667	9.811664991666667	9.975825710333334	10.729080714666667	10.603138730666666	10.594478863	13.968777773333334	13.566870035333332	9.515065828666666	10.519032692000001	10.367342433	10.670582560999998	11.080884094666665	12.170963286000001	10.349252883333333	10.270334256333333	10.903748806333333	12.382675484333333	12.950345892666666	10.885266435666667	11.588902424000002	12.668885150666668	11.757064209666666	10.844369356000001	11.453227101666664	11.724786675333334	11.843152553333333	11.697996569666666	10.548784859
ALDH5A1	8.736242497333334	8.941901152333335	9.159490915666668	7.7049922959999995	8.145786137	8.848757842333333	8.933109090333334	9.230565543666666	8.748719528666667	8.648555377666666	8.958464999999999	10.383451490333334	9.87979903	10.265781376666666	9.436004037666669	9.088961415	8.440794655	9.83446246	8.323060641	8.052811492666667	10.508833161333333	10.155469202666666	9.958121065999999	9.379534184666667	9.064084373	8.871595457333333	9.815556081000002	9.362253577999999	8.788267042	9.454311423	9.262599528333334	10.481932985999999	8.416123222333333	9.664123231666666	10.328351554333333	9.203466107333332	8.523283601666666	9.987018702666667	9.490861516666667	9.027151248333332	9.150248625333333	9.492721085666666	9.566287423666667	8.903386562	9.021088785666667	8.658473762666667	9.02859881	10.137260908	8.500017677
ALDH6A1	14.70672849	14.2106399	14.40326787	15.78324922	14.33741764	14.75150424	14.353238000000001	13.49603047	12.76951031	13.7213786	15.09313365	13.82979301	16.37985906	14.34145009	14.35501542	14.92879915	14.19244845	15.55087882	12.80478801	15.02667445	13.90627185	13.07513196	14.06639315	14.71417193	15.74199274	15.34019742	15.00267018	15.38264493	13.03247877	13.3103095	13.60347445	15.54394322	14.45550328	13.95641435	15.15717859	13.13274446	14.80209062	15.1689133	16.45084451	14.31317041	13.58772466	13.85014697	13.84604685	15.58043044	14.69440795	14.62881411	15.17272426	15.16590303	14.28439342
ALDH7A1	10.250706247	9.950999400499999	11.4292677215	12.763832899499999	12.574057815	12.293753835	13.369298855	12.663314115	11.713046471	12.027909794500001	13.1050878	13.34594616	13.292610145	12.741641430000001	12.47994295	12.521374954999999	12.014323705	13.35829717	11.245527426	11.9274539975	12.2685697515	11.94983336	13.020344865000002	13.194575924999999	13.326456049999999	13.251193855	13.708655375	11.283109707	11.502753804000001	10.7468551215	11.3501704635	12.951455795000001	12.639011965	12.43129345	12.34155006	12.61959607	13.62193864	13.02848998	13.24190043	14.43872713	12.918910995000001	12.192359515	12.52643848	11.96705751	10.946399861	13.506336095	13.002462715	12.0667920735	11.26458473
ALDH8A1	6.8401830585	6.7656494	7.3030440555	6.9610461015	7.0390077745	6.924784573	6.962358566000001	6.8406853729999995	8.04041623	7.1288798055	6.8934024785000005	6.667124202	6.844549364	6.8741650895	7.03414381	6.530981864999999	7.775066532	6.796716464999999	8.119610332	7.765300436	8.056214187000002	6.8871138599999995	6.9790891255	7.0599765119999995	6.894448929499999	6.749251588	6.7162381905	8.643670083	7.204932294	6.855168077	6.88273012	6.957218668	6.834749372499999	6.657577077	6.647442806	8.2010994415	6.8876771325	6.8494779095	6.963208304	7.852690732500001	6.676092707	7.017441551499999	6.966179306999999	7.0379545895	6.752989621499999	6.86997704	7.066443143000001	6.5387192575	7.211620207
ALDH9A1	13.63767913	13.39770023	15.03230358	14.72395398	13.29498335	13.91650742	14.45511461	13.64765379	13.49584777	14.43666605	15.13720558	15.00307843	15.71238144	14.25947035	13.06250674	14.41837531	13.53150668	14.66906032	13.47017211	14.49246809	13.88311895	13.45790892	15.18675798	15.14813953	15.68286217	15.40582517	14.10729899	13.50729521	14.58933428	13.9014519	14.71814972	15.20274498	13.86491231	14.17767507	13.874419400000003	14.90353051	14.187525	14.50733723	14.44227749	14.68051497	13.52702439	14.20758156	15.88313922	13.94774329	13.51392189	13.08956127	14.16931611	14.54147948	13.01901598
ALDOA	12.923104689999999	13.480549235	11.74500535	14.233347290000001	12.91221328	12.404104414999999	13.50303881	13.18279184	12.798751835000001	12.553258589999999	12.520063539999999	14.109058600000001	13.270073365	14.107883915	12.505616165	12.855568120000001	14.94884767	12.36143854	13.37295007	11.90690065	12.54399562	12.27866076	13.27385959	13.44315468	13.147080595	13.10971773	14.39266274	14.67260354	11.88169834	14.177631745	12.517199725000001	12.24467222	12.491303259999999	14.243472194999999	14.57467283	14.011398825	14.385888795000001	14.707001745	14.686780205	13.75077173	14.500707305	14.25954976	11.999656965	12.588507875000001	13.183524225	14.09477171	12.541209335	13.013064100000001	12.628938795
ALDOAP2	12.50548132	12.85234695	11.04514747	13.37355406	12.43172957	12.07324274	12.12352411	13.77252902	13.66869659	11.12391969	12.29026804	12.78502627	13.43383621	12.72700605	12.4910479	12.93302773	12.76790679	12.86099912	12.27241906	10.22666087	11.70514507	10.941340499999999	12.62731119	12.34585965	12.89467114	13.15537975	13.07029831	10.23618031	11.142225199999999	13.8311236	12.11292893	12.43703139	10.85865767	13.62513548	13.64330608	14.46834407	13.128928	13.74829325	14.08637167	11.2613937	13.15912768	13.77368383	11.03873364	12.5664825	12.6801687	12.65338519	11.35632364	13.25388994	11.48379275
ALDOB	8.903014017	6.9997846975	7.112797668500001	7.431809157	9.690810245	6.9533842980000005	7.011539238	9.010397432	7.412980383500001	10.663006127500001	7.0995603515	6.992995019	6.942594994	7.184475337	7.3950413845	10.300859336999999	8.101178286500001	6.7487567265	7.027794565500001	8.395726537	7.3034089625	7.207948608000001	7.2741616555	7.205731266	9.3792251865	7.157055665	8.752539765	14.19651997	7.4329923115	6.9685888845	6.926201886	6.9713006454999995	6.75410347	7.280022779500001	7.186705869500001	7.1793469015	6.8929656475000005	7.643398069	7.0437222515	6.9164255400000005	7.354347808	7.191936515	9.1202028735	6.8553233825	7.061512454000001	6.882997851500001	7.0328622334999995	7.1796709945	7.160705719999999
ALDOC	11.57531026	13.02272591	10.94202612	10.95386946	11.21712347	10.80292064	11.20481244	11.30167093	12.68034109	10.53178906	10.00050769	10.53322794	11.96325368	9.869876798	11.22011121	10.32701342	13.92178308	10.62303106	9.298941976	9.85662214	9.841003342999999	10.89998289	9.769991237000001	10.29794179	11.9410806	12.66735471	9.993417022000001	10.13565613	9.824639586	11.78021575	10.59046408	9.693260762000001	10.28050081	10.21790809	11.19016655	12.43878337	9.747613227	11.67021465	13.12844406	10.95037141	11.63052956	11.05017422	10.142501300000001	11.895815800000001	12.47673253	10.81408539	11.22992881	10.18911468	11.35279329
ALG1	12.364731278	12.589480561999999	12.280408424	13.733565687999999	12.681143534	12.584685186	11.5242927386	12.016149738	11.1081748168	11.6033781994	12.226635668	11.73385734	12.548518188000001	12.324953262	13.042130270000001	13.176325022	12.793166163999999	12.304065712	11.916779647999999	11.796730138	11.865321078	11.552427933999999	12.339060258	12.883228059999999	12.792670238000001	12.893895974	12.471303996	12.412738174000001	11.476611922	12.197116961999999	12.505731412	12.018635826	12.008102909999998	12.986828344	12.682792634	11.013714261999999	11.986121448	11.553961074000002	11.3728476182	13.511132881999998	13.088484010000002	11.803874802000001	12.414477386	12.173810968000002	12.555177274	12.596272272	12.725904846	12.178218221999998	12.434675012000001
ALG10	10.48332428	10.74417019	10.643808900000002	10.76891428	11.42812748	11.44580418	10.40322047	9.751968947	9.246477352000001	10.09134277	11.37251051	9.9576424	11.10835776	9.104721354	10.10593141	10.94585427	8.065488034	9.87307852	9.999126606	9.668167482000001	11.15048244	9.945788373	10.94336581	10.38823697	12.21020232	11.71496551	10.85450721	8.778142257	11.23140969	8.718397725	9.17162745	10.66055089	8.42449137	10.2335106	11.09509008	10.09430465	9.069455311	9.896990257	9.280545303	9.592042016	8.194022561	11.39802511	10.61241896	10.41282164	8.938976637	9.528971152	10.26202357	11.0285028	9.692598718
ALG10B	10.8752507735	10.769599532	10.754535879999999	9.2446991075	10.484176811000001	11.266195225	11.212364627500001	9.430573113	10.4252488215	9.6828700095	10.643250861	9.9323084025	9.6341165145	9.848492491	9.8524248175	10.195810319	10.1327688915	9.4073039745	10.603915199	9.345568340500002	10.877773444999999	10.403842190999999	11.1500775365	9.7845658795	11.380336815	10.634369276000001	10.348934589999999	9.814522015	10.93845043	9.431552132	10.098202370500001	10.6436874385	9.604865751	10.639564841999999	10.922157935	9.619014461999999	9.588852347	9.995038288	9.6343056175	10.2153388805	9.465759926499999	11.24785818	11.036023735	10.5478384625	9.9637116735	10.314797579	10.189464907	10.131406152	10.4315514745
ALG11	9.959423975	9.420514006	10.14926322	12.55560699	10.38953809	11.73567094	10.97192931	10.042011500000001	9.152371813	9.809837126	10.4386759	11.19783604	9.362672534	10.24961641	9.442991385	10.52194578	8.639587582	9.959003391	8.80058772	10.71166622	9.673557885	9.133336706	11.18199138	10.48636949	10.08988205	10.30731775	10.02145277	10.14373316	9.867040867	12.3381744	12.13953485	11.12404585	9.479952094	11.87764941	11.42706559	9.289180718999999	9.672575351	10.32450117	10.40711715	10.80384291	10.21968665	9.793570089	10.12374096	11.10314143	10.52721061	10.2977742	9.337975072999999	10.82939735	10.53442121
ALG12	9.24001296	9.113926906	8.978037272	9.504872922999999	9.326384465	8.698983586	8.899520309	8.415345083	8.646306334	9.424606492999999	8.93981827	9.017277262	9.215029417	9.829056775	8.42763638	8.745454495	12.70923428	8.530543681000001	8.194578656000001	9.378782181	10.3240093	8.674813529	9.225642119	10.32640232	8.157006327000001	8.422073024	10.77217206	10.11748315	9.292200091	9.263567961	8.839962729	8.6991856	8.795304691	10.37946266	8.974806124	9.229535882	9.734139133	9.499526184	9.639809728	9.757659415	10.36001754	10.16474517	9.331186016	8.865540516	9.150152871	9.563282967000001	9.455066267000001	9.195784854	9.081156800000002
ALG13	12.40943244	12.64593873	12.48178158	12.14458479	12.6883248	13.57298797	12.39199085	13.69224865	13.36638676	12.12288836	12.72221738	14.28181443	12.35266917	13.15911985	12.6565012	11.96964213	10.34452226	11.9949742	11.76526465	10.82442372	12.43271011	13.08560053	12.08475389	11.94782732	11.5616329	11.744779699999999	13.64642313	10.50424888	12.03637308	13.20974921	12.66039491	13.2003312	12.09011514	13.80547259	13.64593252	9.990573169	12.18986087	12.16759086	12.166409199999999	11.35841759	11.93309183	12.65950192	11.18152726	12.58328472	12.56922289	11.94630177	12.27890685	13.93356908	12.51283498
ALG14	14.21428686	14.03504068	12.49601985	12.95251765	13.84170251	13.60922494	12.02437267	12.14122489	12.29126197	12.43361509	13.88918942	13.12071096	13.36378813	12.73010444	14.09177867	13.67398221	10.92089184	13.67507924	12.04636975	13.82615071	13.01620379	12.01804981	13.2700438	13.36918373	12.86675033	13.50629755	12.63827485	13.32285177	13.49489661	12.95742063	13.00674812	13.64079855	12.35742878	12.8746649	12.22618763	12.34037332	12.97052243	12.805396	12.45510199	13.20142077	12.53284104	13.01520043	13.80630677	14.83621891	13.17768763	14.0598679	13.52987979	14.05065346	13.4703111
ALG1L	10.865876570000001	10.826121805	10.32275608	13.763851115000001	11.98712359	12.229918885	10.201152154999999	10.787249469999999	10.495495685	9.999797237	11.33142139	10.860917535	12.294521975	12.140599035000001	12.08910933	12.665899535000001	11.62173568	11.8217306	12.169743905	9.986833866000001	10.43672812	11.045954805000001	11.77204378	12.10268426	11.95144525	12.23231251	11.15370247	11.673279315	10.0934193075	11.319558010000002	11.056861345000002	11.128898015	10.95947093	12.47766061	12.090574815	10.437090874999999	11.325199735	11.244015975	11.051084205	13.2642565	12.84407434	11.223949999999999	10.834297724999999	12.113944485000001	11.356333055	11.60406413	11.475185015000001	10.693600145	11.22002449
ALG2	13.98508353	13.58965058	15.55247104	13.524004399999999	13.64227825	14.78953151	13.955134900000001	13.57641356	13.31860248	14.00294013	14.0793788	14.65798489	13.61344505	13.330369500000002	12.203076	13.63276854	10.10213378	13.88510515	14.64440636	14.90865572	14.06321576	13.92288828	14.49926502	13.66001329	14.96649614	14.55761109	14.46835947	14.31641142	14.90149395	13.94101164	14.43703361	14.11094393	12.86211495	14.63527594	13.15185167	14.17230782	13.57966194	13.14761469	13.26615057	14.37471778	13.28778974	13.25914177	14.02480795	14.81812571	13.54485024	13.95577436	12.98547757	13.78039128	14.14829551
ALG3	12.38994976	13.680971940000001	11.771061345	13.00013217	13.2983143	12.9578105	11.41096534	12.282204714999999	11.535545084999999	11.864208165	11.85978991	12.80750784	12.780560125000001	11.888926805	12.815251199999999	13.147335575	13.122658335	12.36717338	11.766374970000001	11.893491695	11.825058984999998	12.357982995	12.353127645	13.110440440000001	12.80594427	12.259114225000001	12.537559120000001	12.129881789999999	11.709000320000001	11.709921705	11.82300998	11.414894215	12.138941045	12.670703565	12.077809285	11.88605047	11.391054195	11.596636855	11.558813364999999	12.183809135	12.21862493	12.090117815	12.159769489999999	12.611908695	13.561303295	13.220897935	12.946084554999999	13.19211574	13.39417334
ALG5	14.16861045	13.97976867	13.34210453	15.7405486	14.30358608	15.60033448	14.76405043	13.66867054	13.95816556	14.04136843	15.36991818	13.90892269	15.03560512	13.45390177	13.96077476	14.83803582	13.62897413	15.44170351	12.62993657	14.91290443	14.51710563	13.12240504	14.20715272	13.55393201	14.9078575	14.95457175	14.33025302	14.316131900000002	13.86771222	13.89118929	14.35251636	14.06066758	13.68164159	14.78544601	14.968171900000002	12.63762609	13.88426411	14.89304557	14.54188652	15.14672919	14.50361641	14.537764300000001	14.44108166	15.54988443	14.98854516	14.26476184	14.19973163	13.62332693	14.96109224
ALG6	13.08806123	13.13460614	12.32712577	11.81674044	11.17235878	12.28292522	12.77921092	11.86021941	11.85985422	12.13714931	12.34723483	11.83532414	11.55026903	13.09009345	11.67233448	11.97998316	11.03897776	11.7922637	11.6458365	11.25042968	12.90046912	11.78587881	12.15440558	11.21205446	12.53586572	11.61833813	12.66295223	11.92392696	12.39499241	11.01278995	11.629826699999999	12.63887366	11.42239045	11.93214184	11.07108409	10.39931645	11.25947299	12.12407937	11.67790149	11.85946613	11.28642072	12.93785738	13.69154363	12.4042584	11.7386676	12.95930985	12.79796665	12.70761365	12.31333663
ALG8	15.17304589	15.82098219	14.11141415	14.69037367	15.02330285	15.41580857	14.50912494	14.57572801	13.57326685	14.32901873	14.47059186	15.11731421	14.70223554	15.31707839	15.22085707	15.479554199999999	13.68173362	14.47221467	14.54942467	13.90342973	15.89413425	15.51049536	14.67949777	15.35922166	15.34816993	14.38680052	15.41591389	13.4577495	15.71484209	14.95025552	14.79374567	14.401694699999998	14.5115043	14.69738849	14.76416891	12.21184844	14.857883900000001	14.321048699999999	14.40626057	14.43341806	14.62006522	15.24893649	14.69905099	15.31126175	15.2499415	15.35427716	15.90147755	14.89028852	15.6942367
ALG9	12.470868840000001	12.247684243333333	11.388421200000002	11.629202076666667	11.903234403333334	11.676512553333334	11.810075823333333	11.527509283333332	12.411669693333332	11.100318083333333	11.754987983333335	12.008549906666667	11.650170986666666	11.311989089999999	11.526803766666665	11.847743336666667	10.430124900000001	11.978863010000003	11.958972026666666	11.19402399	11.606476223333333	11.055135886666667	12.139601066666666	11.59655251	11.7294373	11.63747016	11.201697553333332	10.916698332666668	11.191947763333333	11.962284456666666	11.728594476666666	11.739869826666668	11.196690156666667	12.101185603333334	11.588413316666667	13.248288643333334	11.707299993333335	11.830308326666668	11.916490959999999	11.736907596666668	11.244325766666668	11.925609350000002	11.130091166666666	11.542422823333332	10.993348343333333	11.41045243	11.22494949	11.309505963333335	11.449833976666667
ALK	6.746307837000001	7.028393829	6.3860027310000005	7.002138054	6.45053758	6.425623397000001	7.094991874	6.41658204	7.214372191	7.049023727000001	6.799560777999999	6.90627307	6.330075206	7.006437666	6.439224692000001	6.468386829	8.393628945	6.466627544	7.461979874	6.210314557999999	6.52182103	7.02253424	6.660073856	6.565463267	6.5102544060000005	6.614844807000001	6.854954942999999	6.359557443	7.299341622999999	7.168010418	6.45443552	6.232165017000001	6.108364233	7.846968242000001	6.872828342999999	6.4686656010000005	6.661930958999999	7.017051177000001	6.759608225	6.3227356189999995	6.737406582999999	7.433706697000001	7.164414945	6.791388432000001	6.840338264	6.355920042	6.537053241000001	6.793867164	6.89457109
ALKBH1	9.667028337	9.921592513	9.771241202	9.182432737000001	9.767717085	10.63870498	10.12833481	8.762094022000001	9.457873053	9.319713079	9.63566803	10.91658862	9.811216756	10.43404726	9.660176607999999	9.817539257	9.525804645	9.983696795	10.94828065	9.766041527999999	9.161016434	10.87462862	10.14691925	9.306904838	10.86008204	9.911672556000001	10.38844924	10.670549699999999	10.75835596	10.25232233	10.06096632	10.63613326	9.496159777999999	10.08357754	10.2557627	8.651670783	9.820567958	10.21261472	10.1698171	9.68732572	9.465332854	10.78605659	10.22701102	10.37977614	9.340046909	10.17689761	9.574919612999999	10.96003132	10.21616031
ALKBH2	11.95821227	12.402748545000001	11.414178874000001	13.140600630000002	12.77437507	11.91049917	11.1153825415	11.721220755000001	11.761692215	11.429728295	11.3286792605	12.65415832	11.83532077	13.319815205	12.20888865	12.854971785	13.069885205	11.647954905	11.7937119	11.265784887999999	12.78426168	12.915481230000001	10.603412265500001	11.62487182	10.796572660999999	10.890669787	13.681343864999999	10.93605367	11.439284622	12.158164460000002	11.240950770000001	10.612274277000001	10.7166027935	11.710191835	12.783659369999999	10.780526368	12.77760135	13.236590305	13.295069	11.682724425	13.140859970000001	14.37647628	11.75645293	11.7345099495	12.405077160000001	11.843143125000001	12.17890051	11.628604034999999	12.020519564
ALKBH3	9.805155454	9.763757265	10.54374798	9.964269346	10.50593906	11.0928108	10.10160894	9.282971311	9.694673808	8.54687697	9.052255217	10.33193555	10.19723957	9.710026022000001	10.68768702	10.22648895	9.013001708	10.42830321	10.99890648	9.711398718	9.560930443	10.40463728	10.16179777	9.537782841	9.594266599	9.849768956	10.15855749	10.08031851	9.859452329	10.4511679	10.14700776	10.70718907	10.23226111	10.87818311	10.28957283	9.680107908	10.10137047	10.15343852	9.920935494	9.917091898999999	10.57347261	11.16461654	9.282803649	11.27121437	10.51493899	9.316117367	9.282461881	10.76420879	10.57014466
ALKBH4	9.209179549	9.526971504	8.59829211	10.21117164	9.897591374	10.05186516	9.383728991	10.47055967	10.23695669	9.396202926	9.766162171	10.75825268	11.30734527	10.91105415	10.55581316	10.07332761	9.584775371000001	10.36780183	9.795464913	8.517213154	10.01930308	9.793709036000001	9.585759603	10.47608651	9.702248831	9.379675948	10.93035126	9.392909415	10.11472072	10.63714723	9.711294622999999	8.900731794	9.080025202	10.45666692	9.85352891	9.106159151	9.909010582	10.32811638	10.52342994	9.688701235	11.02802257	10.77423232	9.429662614	9.768332991	10.4443	9.345123282000001	9.966702364	9.843044315	10.11637187
ALKBH5	10.94868073	11.185876955	9.918690958000001	12.172729615	11.35970751	11.23147866	10.66941855	11.92341822	10.623328898	10.922317305	10.54414182	12.322519665000002	11.499218745	11.551463805000001	11.537531005	10.9874887975	11.363004071999999	11.407810269999999	12.202632485	10.0473499885	10.4534428885	10.607864179	11.091593233000001	12.40223255	10.8608824905	10.709411604	11.731915605000001	11.17891309	9.9889361845	12.61026399	11.03568677	10.956419590500001	10.69704377	11.143512285	11.562706575	10.1420636625	11.26085733	11.558955975	11.853628425	11.68130885	12.70706458	11.61027674	11.332623885	10.667881336	10.8337384675	12.138562205	11.0419515145	10.305322238999999	10.0724523315
ALKBH6	9.631900011	10.07317824	9.357792488	11.050121699999998	10.10223762	9.508959585	9.193457322999999	10.35807699	9.197421406	10.32572995	9.66677848	11.27748544	10.23490713	10.918577099999998	10.64952904	10.6900522	9.933646916	10.81061002	10.53849581	9.029648105	9.871156762	9.185940772999999	9.931970122000001	10.72288636	9.231118535	9.981254887999999	11.04859072	8.617253234	9.15255089	10.83339389	9.418338699	8.939007484	8.51317233	11.25870159	11.08967837	8.972765242000001	10.15762172	10.65058805	10.62406898	10.49496554	10.46904036	10.873332300000001	10.61304939	9.799101444	10.17981415	9.719327802999999	9.286836288	10.57533889	9.937473659
ALKBH7	13.2387813	13.18573966	11.76228567	14.58829906	13.87961957	12.71521635	12.07820159	13.13513953	12.55736926	11.76001869	12.23743077	14.27029559	14.41979504	14.11288794	13.753168099999998	13.34341526	14.98812903	13.90016313	12.09288744	12.02560499	12.98472609	12.89491834	13.48293031	14.50011296	11.77026413	12.80681899	14.48029551	12.25350133	11.846792599999999	14.14386985	13.10063743	13.45902847	13.39537953	14.49127829	13.08811177	11.09744532	13.97710196	14.57178962	14.45644365	12.65064364	14.42307635	14.83307902	12.82066864	12.23235861	12.95121722	12.83807658	12.91791871	12.62827524	12.36784834
ALKBH8	9.810212457999999	9.612341341	11.00765297	9.649768846	9.444882972	10.30635201	9.56116735	9.900187245	11.13665165	9.027546552999999	9.988007641	9.095858292	9.723433664	9.043969521000001	9.548710452	10.1964085	9.271718162	9.634704389	10.50169193	10.29730864	9.351045732000001	10.59425754	10.06015304	9.904167731	9.161770889	10.1947291	8.971089325	9.810491787	10.22380557	8.805499092	9.117699007	10.13840266	10.17148054	8.909152241000001	8.667687798	9.764497141	9.30539151	9.15432373	9.181174878	8.030780102000001	9.24626997	9.426156717000001	8.893494023999999	9.878947774	10.09617311	9.570696951	9.49563313	9.124127583	9.052019063
ALLC	7.053787356	6.401158517000001	6.400655941	6.653235507000001	6.89559314	6.5782855389999995	6.450202995	6.613277758	6.553479116	6.507669326	6.778063737	6.5980250289999995	6.806133381	6.684306188	6.950020587000001	6.859023700000001	6.489415517	8.040446803	6.4425198660000005	6.75402945	7.004967025	8.368521141	6.462564935	6.684312263	7.315993137	6.9121876460000005	6.925687251	10.41605168	6.748009642	6.706144009	8.592484599	6.568971801	6.644424831	6.360556508999999	7.0091423520000005	6.969200863999999	6.716145075	6.680797322999999	6.654856194	6.479235929	6.623896844	6.451843969	6.744519273	6.709673567	6.893674971	7.24979279	6.730779404	6.7842427370000005	6.734760005
ALMS1	11.0030330345	10.385071206	12.11375596	10.4314489355	10.576051229	10.5160475335	11.455910887	10.850270787	10.685902929	11.86713155	11.701443305000002	10.5463896495	11.177953795	10.4302608045	11.542394895000001	11.75451856	12.149008219999999	11.99085905	10.804051369	12.428985704999999	11.475639610000002	10.3546298825	11.348967614500001	12.328744570000001	11.504539225	11.665277995	10.669430131	10.38692038	12.048274045	11.37100596	11.76122614	11.845301980000002	11.033109333999999	11.170252739999999	10.825164875	13.098649705	10.8727162625	10.931150834499999	11.0205433305	10.8117178905	11.025842039499999	10.865721789999998	10.897089166499999	11.62850604	11.1679687355	10.462211639500001	10.80559379	11.243266716	11.814468569999999
ALMS1P	8.523216282	7.611283533	10.88189031	7.836364575	7.504596732	8.29313961	9.221755765	8.568679074	8.984647933	9.706009099	8.86148771	8.557811101	8.824115312	8.613043767999999	9.580784503	7.954679432000001	9.135328691	9.548990166	7.810474451	11.21466399	10.49638922	8.314153656	9.27931029	9.584558221	10.13881996	8.885790489	8.633288012000001	8.065141983	9.913844592	9.054604353	9.322890600000001	9.335660184	8.677549862000001	8.979438603	8.602986272999999	11.86462989	8.588466205	8.825591088	8.928030377999999	8.976287056	9.347300572	9.226282595	8.372865277999999	9.903975517000001	9.090237852000001	7.719282993999999	7.884046012000001	8.835899753	9.854509047
ALOX12	7.729755088500001	7.6743309165	7.0210021985	7.1748618330000005	7.685729664	7.2588434195	7.1962496235	7.244964060999999	7.6957651684999995	7.491849583	7.210665731000001	6.7206834335	7.549753006500001	7.44786131	7.853289534	7.54495602	9.0088781345	7.1254984035	7.6372343549999995	7.155551555000001	7.1304445665	7.395217167	7.312421672499999	7.458150810499999	7.021152938	7.7103256215	8.841019571499999	7.3549996175	7.217378605	6.8679319219999995	7.119984945499999	7.1360180585	7.2085572025	6.746933241	7.3260276465	7.173096195	8.1984323955	7.181598277000001	7.2563671045	7.420162106499999	7.396437475000001	6.871208917000001	7.3202713374999995	7.4679216635	8.313339739	7.637973661	7.3144425994999995	7.9472737425	7.5631837085
ALOX12B	8.112363712	7.890890518	8.172854066000001	7.822291663	7.857054934	8.109227695	7.85611075	8.121822585	7.801602572999999	7.9228295079999995	7.6231294389999995	7.850631412	8.243534435	7.655094855	8.083524337	7.89701109	7.37567033	8.156321129	7.876842604	7.6353295679999995	7.731574455	7.501234823	7.918716741	7.801523326	7.667927175	7.670945579	8.233196083	7.663602361000001	7.55549915	8.096272767	7.819262149	7.8009487129999995	7.8267613879999995	7.714430986	8.313929083	7.726391619	7.6692891	7.960972769	8.076016296	7.8830387	8.545469503	7.8199817739999995	7.916789146	8.11170291	7.801962556	8.995773742999999	8.194446945	7.897224551	7.760613591
ALOX12P2	6.978347961	6.9395753739999995	7.347432199	7.218324967	9.52109297	8.34041163	7.371543031	7.610144131	7.2433304320000005	7.390112042999999	7.012969591	7.080233732999999	7.218597667	7.057055834	8.757203414	7.813353703	6.908757187999999	7.056528468	7.234228956	7.716450577000001	7.271969874	7.656379403	6.981858804	7.235647982000001	10.18605373	8.834176549	8.024891549	9.263241397	7.33749275	7.298251066000001	7.128862637999999	6.944606014	8.322881366	7.091207495	7.112729357	7.274952442000001	7.0135080610000005	7.084131108999999	7.008517778	7.246849468	7.1966906779999995	7.235648567	7.422826306	9.123197063	8.78973542	7.179220506	7.429844424	8.79342698	8.498163008999999
ALOX15	7.4631113025	7.7327186225	7.4493827555	7.8205479775	7.6753333185	7.384887106500001	7.123289786500001	7.195506477	7.1824507650000005	7.7559819385	7.442606576999999	7.8654223739999996	7.1905076415	7.538139183	7.368718939	7.565078590500001	7.7885252985	7.1643822505	7.196746539499999	7.0281561195	7.5600227475	7.1267368935	7.3724773885	7.380448265	7.2191108655	7.481989508	8.239314709	7.125035251	7.0325287675000006	7.6598326825	7.2333198595	7.505304560499999	7.210043281500001	8.032262108	7.5186334775	7.3351080785	7.230973712000001	7.6050981055	7.55585018	7.31538082	7.8718741955	8.2908931035	7.3275822615	7.257886151000001	7.372363292000001	7.70960811	7.1731059125000005	7.436828543500001	7.262041109
ALOX15B	15.54794298	13.51668471	8.116570288	8.87812037	10.89833481	12.65735077	7.7038046410000005	7.340604646	7.677914114	9.177955627000001	8.563452125	11.40846298	14.97766168	14.5761867	15.559486800000002	13.65032723	7.764122198	8.534589026	8.019750409	8.323248305	7.89354558	8.231768241000001	7.489240522	8.020883926	9.715049699999998	9.258536118	14.95007572	9.135554721	8.621380863999999	7.8410625970000005	7.31578875	14.13145333	13.307589499999999	10.57820388	14.59397046	9.699799756	16.70438257	8.730097257	8.60750804	7.322475167	8.570632499	8.028711822	7.287985317	15.14745534	16.12126379	14.24119298	14.58465969	16.40097775	15.20802852
ALOX5	9.950548281	10.79994353	9.205426948	12.72731558	7.593303607	7.182174901000001	8.874641512	11.07351043	8.408429656000001	10.08363282	11.67628533	12.24491169	10.99762381	9.691539274	13.53424709	8.966875472	9.209134445	10.95127847	8.391324382	10.11314918	8.125169651	13.42730337	12.090128100000001	13.04391127	9.083338107000001	7.549157106	10.73017927	12.61053096	11.78696542	10.30090368	10.10996188	13.71754932	11.70291756	11.72322599	10.56820906	9.322568115	13.23983063	9.893930185	8.654034534	9.106824206	9.754429396	11.17506378	12.56757328	8.308741498	8.500135567000001	7.237958251	6.986966611000001	10.69198972	9.688347578
ALOX5AP	8.1882949925	9.984891904000001	9.852901901	10.643091702	8.073632863	8.6553701385	8.0051189525	11.001125536	10.181734673000001	10.9071960695	11.3420871135	11.74049356	8.299943908	9.9680633085	12.22498349	7.998234194	8.50805883	9.9431578425	8.2762080835	11.326904965	9.263728991	9.1002575945	9.063326006499999	8.2370026205	9.0754661575	7.070851146	11.854332280000001	11.95886985	8.548252208	10.027341901	7.9342243505	12.623297715	11.751681619500001	11.957351469999999	11.102532779999999	11.467893075	14.04043633	10.6517654895	9.1533873325	9.657069351499999	10.0047583415	8.920243351	7.8516360145	7.779146899500001	7.9255894065	8.379840066	10.768380803	10.435882169	8.577782002
ALOXE3	8.622941009	9.175484947000001	8.096472936	8.454353997	9.15860264	8.220209053	8.181589745	8.210212354	8.224932791	8.698004125	8.066962799999999	8.379294355	8.112538708999999	8.605063532	7.989104941	8.17247066	11.32816652	7.946075587	8.85919845	8.228205961	8.255564799	7.979229194	8.176952632	8.313472537	7.7646628579999994	8.145715683999999	9.749110617000001	8.540654291000001	7.87913457	8.509210066	8.473005175	8.165553679	8.172152678	8.585172747	8.895509482000001	8.987666796000001	8.271005088999999	8.274162415	8.643946742	8.600798642	9.261383217	8.955481076	8.770004729	8.116868232	8.460626517	9.097690495	8.327152782999999	8.268966042	8.531358464
ALPI	7.862483944	7.9668125210000005	7.938486264	8.021476502999999	7.815835927999999	7.485554406	7.69745857	7.618342327000001	7.497064186	7.793262696	7.333108806	8.086205393	7.434543201	7.766178765	7.274486397	7.7457124870000005	9.235542108999999	7.3331663570000005	7.983516459	7.688290455	8.350765304	7.682682432000001	7.591513618	7.9035006370000005	7.174206505	7.825932681	8.238643823	7.733699274	7.783939301	7.778978176	7.390258602	7.470431755	7.504075887000001	7.801405267000001	7.733797621	7.537507757999999	7.90051655	8.596601968	8.043436592	7.788450795	7.559209813	8.467303009	7.796010494	7.552951417	7.911426656000001	8.650390648	8.080179271	7.570316276000001	7.711412579
ALPK1	11.68086064	10.929603113	10.137033535	10.2470599685	10.8266802385	11.358641604999999	9.9867295065	11.326918092	11.52922436	11.932890310000001	10.1850664965	9.741595302	10.517797454	9.668001155999999	12.26651583	10.533920194499999	8.591433256	9.620687678500001	9.032116350999999	12.87885217	11.195790675000001	11.358361545000001	9.454118674	9.259684097500001	12.647784285	11.42924762	8.812777664	13.349285375000001	9.314512090000001	8.2585087605	8.3567484745	9.149064098	10.5151683095	9.5466478575	9.3909329605	12.495006895	10.19875344	9.1175782005	8.9574072305	10.6656246745	9.9821081275	10.2309751155	10.435239641999999	10.453169280000001	10.2286074955	10.404056273999998	9.802548727	11.070774358	10.677253205
ALPK2	11.34372498	9.864465243	7.409888369	6.465875541	7.824402446000001	9.792630153	6.556443382	6.616912626	6.273271454	7.25939049	6.51084467	6.428542573	11.06146166	7.9164685089999995	6.817086002000001	7.521806338999999	6.822366766	6.381660927	8.468505016	5.900902724	6.523685196000001	6.625593744	6.399671951	6.420647477	8.208277551	6.586625296	8.312901426	6.9633307360000005	7.31976445	6.939462373	6.702706396	6.785720788	6.410212047999999	8.147936278	6.6069116160000005	6.596589086	7.826604532999999	7.598577597	6.568634626000001	6.4452398010000005	6.842841087999999	6.367424509	6.516508127000001	10.13079859	8.418399914	6.310257531	6.52331365	8.793751295	7.823246509
ALPK3	7.721255946	8.501569203999999	7.149048424	7.8536753	7.227408231	7.307011618	7.312306922	7.40128719	7.537136651	7.733695011	7.099389982999999	7.13281314	7.138014178	7.24258204	7.306062422	7.532299701	6.7883894389999995	7.487123706	7.699798554	7.423033837	6.969961934	7.932490001000001	7.179199079	7.276927509	6.863853886	7.33144202	7.484889739	6.861823577999999	7.286886288	7.50179655	7.2453326460000005	7.3830475479999995	7.0399601789999995	7.387028101	7.2562083610000006	8.001762402	7.287501645	7.496145136	7.490342534	7.361515934	6.6439237129999995	7.34602311	7.95751778	7.4599683820000005	7.347961548	8.051328781	7.479704382	7.527531806	7.916317417
ALPL	7.902273117	7.6895564955	7.744767425999999	8.226742507	7.965339172	7.7387390505	7.6569738745	8.0064466945	7.790156456	7.9795157240000005	7.7701329215	8.5281240685	7.856933961000001	9.803187069	8.093594796	7.6135511875	8.3655270605	7.5244126855	8.0463058735	7.7674327675	7.4810602465	7.73506544	7.434731232	7.975940928	8.4382011995	7.779620353	7.8451315075	8.4687548975	7.4737688475	7.476661003	7.629792288499999	7.789293012	7.831705696	7.5956854090000006	7.516105384499999	8.084852344	9.082324570499999	8.6182446245	8.51272844	7.945544268499999	8.085671112499998	7.4656160585	7.802193448	7.5921564405	8.195216125999998	8.478653593	8.3154017335	7.7793701065	8.0186513455
ALPP	9.266596994	10.17128297	9.982938904	9.461451711	9.752752751000001	9.398297557000001	9.025421012999999	9.199463695	8.82840236	9.194808331	8.975310997000001	9.150774242999999	8.951349276	8.65023604	8.841150312	9.36243509	10.4033464	8.907983632	9.456245221	8.993331845	9.758133797000001	8.785845691	8.69024316	9.201491172999999	9.091784044	9.036100292	9.65590793	9.184785264	8.418259492999999	8.991303421	9.793696057	9.381644182	8.783561898	8.863477152	8.654957648	9.148963131	8.630889663	8.839132856	9.21761649	9.564637027	9.664266158	9.240979283	9.234574747	8.89511366	9.414776928	10.98342226	9.676221042	9.64325203	10.424477099999999
ALPPL2	8.6579843325	9.0957460985	8.6025171175	8.7447547945	8.823063526	8.705022088	8.488863953	8.5047056395	8.5418566925	9.0033184145	8.626198059	8.9415184515	8.7331930555	8.833060889999999	8.489038513	9.270933997	10.6550609375	8.514531077000001	9.177820496999999	8.4931209995	8.328807588	8.774886768	8.678339946000001	9.3961307165	8.4530867155	8.824975434999999	9.5602274045	9.137443437	8.473158537	8.671804366	8.4688512315	8.601936577	8.534258303	8.8100886525	8.755301147	8.6234354345	8.8399518685	8.800123409000001	9.0426601965	8.9629693195	9.5930801045	8.9937118615	8.938721176000001	8.5756886935	9.318378486	9.5195408185	9.171047197	8.841212123	8.747835649
ALS2	9.460992600333332	9.556047707333333	10.661853516	9.355684531	9.903530646333332	10.474807200999999	10.012040746666669	8.819306411333335	9.909563718666666	9.040764718333334	9.452955372666667	9.493874911	8.865172561	8.562659515000002	9.239639275666667	8.640262061666666	8.484393234999999	9.010461624	8.649801906999999	10.031033326	10.179089399333334	9.407373720666667	10.141975546333333	9.628039106	9.921044482000001	9.877427796666666	8.685112986333335	10.200585124000002	10.578130047333334	9.421794819	9.667459828333334	10.313470621333332	9.242868872	9.695202088333334	9.255273521666668	9.915194756	8.567220439333335	8.907205808666667	8.815579169666666	9.185331615666668	8.372517711333332	9.001895946	9.257565958666666	10.152641778000001	9.638664719333335	9.396792492333335	9.331911327	9.458922101	10.218404569666667
ALS2CL	9.330131318500001	9.257925631	9.224859627499999	10.1526675185	9.5510435565	9.6456336895	9.045096724	9.1611298885	8.7762189135	9.2339072145	8.6137003625	8.799294062	9.0790949985	8.6195398075	9.359528726499999	8.770653532499999	10.372428865	8.5568700875	9.608224154	10.2270757535	8.9148008165	9.06178793	9.0460944975	9.3468826315	9.179297209	9.0988148985	9.179573403500001	9.930270639	8.82751875	9.007892655	8.9619711935	9.148008145999999	8.8457708945	8.9264870385	8.578670089	9.511105235999999	8.7476801155	8.3264572665	8.799696897499999	9.630842467499999	8.940907139	8.6014577595	9.3897234475	9.0192562315	9.3866946725	9.678297233999999	9.492381277500002	9.957819755	9.163877914
ALS2CR11	7.251848119	6.785619541	7.0004460029999995	8.358516645	6.985204073999999	6.818620289	10.12790499	6.672159043	9.161707879	6.652429883	6.97798136	7.277863845	8.634343363	7.757330422000001	7.022712077	9.009647098	6.741710019	8.051988493	8.10608704	6.832693518999999	6.163243197999999	8.301775709	7.274339467999999	6.7211209510000005	8.790338282	8.260599288	7.634356631	6.619128999999999	7.6762126120000005	7.041275515	7.452758246	7.680731014	8.526044916	7.255401875	7.160169402999999	6.700592246	7.498965265	7.907372255	7.637626458	8.826722082	7.190209796	6.67459507	6.804817901	8.174525766	8.1752669	6.665372082	7.009091289	7.12728669	6.7679488260000005
ALS2CR12	6.607359874	6.532737677999999	6.701053632000001	6.3419565989999995	5.874312768999999	6.375588757999999	6.259575944	6.40609253	6.286405255	6.242066262000001	6.5083339229999995	6.423502451	6.406494477000001	6.496899889	6.79944871	6.406239317000001	6.506637485	6.546237937000001	6.331798802000001	6.911227359	6.013852645	6.3964747829999995	6.328920213	6.453987038999999	6.890672597000001	6.144433747000001	6.363071376000001	6.3946020279999995	6.696705152000001	6.338082675	6.372410591	6.6109540870000005	6.82731767	6.4637724510000005	6.394862151	6.567124781	6.546876186	6.195065327000001	6.348192683	6.391013729	6.28814647	6.406983245	6.413206998	6.308652867	6.4993084770000005	6.750286344	6.197666739	6.482964752999999	6.480416332999999
ALS2CR16	7.321548072000001	7.43145068	7.233442834	7.366981855	7.617523553	8.214513804	8.328769172000001	6.817790052	7.227547552000001	7.286715077	7.869635653	7.385800541	7.339850027000001	7.6054906870000005	8.61098372	6.633529708999999	6.554462445	7.440158141	7.067371791	9.195684717	7.729428822000001	7.573339282999999	7.0166192910000005	8.040204747	6.58863805	7.04517224	6.788082343999999	6.854386423999999	8.546388299	7.881242713	8.354871028	7.6415773389999995	7.331044618	7.700623673	8.02264641	7.552757139	7.236837595	7.177868051	7.058107531	7.7251413520000005	8.213763282	7.598429375	7.445647339	7.259918161	7.3675082220000006	7.490736376	7.9708939	6.957840984	6.730612388
ALS2CR4	10.607728275	12.009776055	12.034515095	11.5879517145	10.964384709499999	10.5190645115	12.249518375000001	10.7604125535	11.785974785	10.41280849	11.221999497999999	11.591182893500001	10.4325775515	10.929224464	10.8359055955	11.496696405	10.683072320499999	11.34569177	10.951237190499999	10.969051874	11.271593563	11.631417110000001	12.514583715	11.934892484999999	11.408521516	11.452372261	10.303265239	9.820747062999999	11.8301298485	11.48666317	11.523863395	11.34028051	10.778062439500001	12.0000264	10.957596804	9.982158046999999	10.63969903	10.897636954	10.812638119999999	11.721795425	11.229265235	10.956320605	11.4718125975	11.356172491999999	11.054506359	11.537726785	11.3249449335	11.832244320000001	10.984192355
ALS2CR8	9.125777754	7.935139144	8.747737468	8.657625017	7.597749567999999	7.979969173	8.416357287	8.627631153	7.0547303	8.860143795	8.943672866	7.718646861	9.601766092	8.638827953	8.151060131	8.453935983	7.942488355	8.423530511000001	7.723907036	7.624379972000001	8.085392687	7.37194687	8.989911577	8.105459041	7.942183171	8.222696086000001	7.295636791000001	8.008005242000001	7.743001714	8.375723625	8.081842181	7.815501345	7.009365283999999	9.210876627000001	8.316603402	9.004868689	7.79849337	9.02885823	8.86623195	7.356560557999999	7.346346682999999	8.504087869	8.859966387	7.632512106	7.070258427000001	8.386383955	7.770681568	7.712735186000001	7.557318427999999
ALX1	6.970597176	6.73377491	7.104079775	7.020936829	6.678818252	6.990527995	6.905492653	7.036009316	7.072333062	6.94968149	6.907219895	7.336922034	6.688171065	6.715811763	7.325368591	6.636325658	7.018294602999999	6.806106647000001	6.928095673	6.7105116229999995	6.875524336000001	6.599679656	6.559805517000001	6.697897922999999	7.717591255	6.739784717999999	6.388183949	6.673976526000001	6.666945527	6.890570787000001	6.450817452999999	6.201567214	7.070055179	6.492849017	7.250573806	7.017782271000001	6.516903557999999	6.3670432329999995	6.559089423	6.675333863	6.569700816	6.382491694	6.80778861	6.65263081	6.849729867000001	7.3535679720000005	6.72399686	6.753924657000001	6.726456147
ALX3	7.564326768	8.392829353	7.2557117	7.8085595770000005	7.913033454	7.147725274	7.45072568	7.428699129	7.40639478	7.682636636	7.467174968999999	7.93955699	7.413184061	7.544005653999999	7.529342023	7.525789667000001	10.02710561	7.326878161000001	7.524346872000001	7.844452727	7.853430572000001	7.800265785	7.451355346000001	8.458468708	7.468103446000001	7.73487175	7.390230026	7.551105799	7.504772199	7.961261306	7.3623681670000005	7.429176544	7.481893169	8.076143312000001	7.565885578	7.962995015	7.316886704	7.6101964870000005	7.649768316	8.095019004	7.771201733	8.399266908	7.817023169	7.618260815	7.564776158	7.764094822000001	7.716971311	7.295800346	7.601678065
ALX4	7.242296587999999	6.706333756	7.07596883	7.520288285	7.22668331	7.46374669	6.825779058999999	7.21179966	6.942713975	7.279938265	7.261722952	7.1135485439999995	7.644618212999999	7.108248734	7.002365744	6.995743704	8.037408098	6.955051642000001	6.961525888	6.970501832999999	7.229610455	7.176576136	6.929626884	7.263092951	6.7690518	7.113102701	7.965683628	8.773142635	6.801428	7.069747382	6.993073302999999	7.067129992999999	7.246442844	7.157920242	7.60355143	7.094274482	7.066105438999999	7.349514545	7.442677354	7.312999257	7.225252899	7.047991129	7.02778914	7.303596057999999	7.711219562	7.529552842999999	8.005635097999999	7.386900376	7.502958325
AMAC1	6.382406294	6.438429211	6.599011161	6.270653553	5.944949881	6.551245681	6.498307281000001	6.67229391	6.6622846639999995	6.804384193	5.988528167999999	7.825471003	6.568790892999999	6.002512488	6.246016088999999	6.672458371	6.3012901910000005	6.503839204	6.962194628	6.425613516	5.822226726	7.547708047	6.506426779	6.089664259	6.560317991000001	6.476656802999999	6.292517175	6.173339286	6.513313226	7.112248903999999	6.641466273	6.313471726	6.352172102999999	6.203572052	6.343264828	5.782495172000001	6.422719862	6.340474474	6.44884825	6.2041129989999995	6.273483989	6.244839824	6.2694667520000005	6.593420855	6.539719536000001	6.276340715	6.7396319060000005	6.193126106	5.94266392
AMAC1L2	8.98904014	10.18438963	8.047195854	8.119797017	8.475582236000001	8.175657386000001	8.448846156	7.244287826	8.30432415	7.361350251	7.842919707	7.531446857000001	9.514333166	8.050741318	9.79784118	7.513747646000001	10.87504863	8.91672001	10.59356566	8.492998823999999	7.037736937000001	9.210023128	8.179555799	9.331628495	9.228657242	8.497868898	7.977386724	8.650433182999999	7.9938007010000005	8.030351706	8.074646255	8.870520022000001	10.47988083	7.262386652000001	7.9726200810000005	10.42709359	7.528006314	7.741509943	8.348316507	8.158447837999999	8.290788747999999	8.384217583	8.554094134	9.231228021	10.44647665	9.589551822	9.612012793	9.184216471000001	10.30561549
AMACR	16.3760579	15.13082547	17.33632396	14.008478899999998	10.714998800000002	11.9967261	9.764718756	12.37848446	14.52192058	9.723302599	12.28653513	10.40047488	15.22576445	13.43338553	12.45065299	10.90147577	9.334076756	9.661628424	9.872179483	13.35294171	11.14756152	9.636524296000001	9.597655525	8.930405745	14.23791245	15.57749229	16.80433115	10.14578372	14.18570461	16.6319041	15.4189258	15.51034758	14.861505300000001	16.54319717	16.72033911	17.30472099	16.47661858	15.41472822	14.91033956	15.16544849	16.73384076	12.86796675	9.646587829	17.40565917	19.04517346	12.20031182	11.57996504	16.41077859	17.49876933
AMBN	7.748120214	7.223127657	7.215325879	7.477615012	7.985676375	7.602487717000001	7.392038082000001	7.440979947000001	7.260718847000001	7.362182881	7.291979447999999	8.20409546	7.649649561	7.699005382	7.65470377	7.351256349	8.152157672000001	7.339011585	7.561633945	7.216521256	7.9223390170000005	7.286307725	7.098206814	7.61617846	7.174790746	7.456252986	8.713898585	7.30798536	7.364098584	7.478716463	8.237941892	7.42643503	7.584156307000001	7.6268427260000005	7.8266104610000005	7.412368203	7.738497302000001	7.672082022000001	7.833073494	7.616273822999999	8.182745279	8.088241153	7.2457204189999995	7.206965912	7.685928057999999	8.543953978	8.206590367999999	7.499506756000001	7.827453713
AMBP	7.681834537	6.546692084	7.637460831	7.36456266	9.963663295	9.570683069	6.759860537000001	8.607495	6.492955468	9.025683874	6.791499742999999	7.425042658	6.89247451	8.287599206	7.4234439629999995	9.083097836	6.794341996	7.123358414	6.95883501	6.638657611	8.384566926	7.718883329	6.786198565	6.990872962999999	8.059622925	6.612545561	6.551332917000001	15.47655201	7.482707807000001	7.569058277000001	7.129348123	6.533008872000001	6.590717826000001	6.984645021	6.9442468129999995	6.67771346	6.877932391	6.652399397999999	6.76338994	6.698036857999999	7.434858335	7.780507416	6.806056981	6.724920964	6.777372743	6.949839062000001	6.539587668999999	6.772281941	6.912694436000001
AMBRA1	14.11514167	14.18142361	14.10821284	14.49916772	14.75046643	13.666573999999999	13.66084379	14.0033631	13.18253944	14.13525324	13.66962479	12.85802613	13.23634756	12.0797035	14.82188011	14.94118247	14.46132731	14.27495528	13.80759509	14.92150685	13.96456355	13.61129653	13.83813537	14.68660431	13.938371	14.58076022	12.31260071	14.80601995	13.70306469	13.60077415	14.3794264	13.66821105	14.59483134	13.51665101	12.73734829	13.17975319	13.10873965	13.224972400000002	13.17437569	14.33679783	13.87060562	13.09641348	14.90935541	13.27839708	14.46404578	12.55627828	12.34652602	13.66789845	14.49497113
AMD1	13.95529832	14.896225515000001	17.438253545000002	16.55289293	16.586865425	17.193602385	18.02077962	17.582197405000002	17.803969775	16.753134340000003	16.58068375	16.104203135	14.438472925	15.380069465000002	14.70383117	16.63666764	16.68697835	15.824050345	14.949169699999999	16.402592265000003	15.766488970000001	15.096865555	17.000106865	17.009633555	17.651988425	17.62216458	16.148080215	14.535656685	16.52378277	17.183824675	17.257958119999998	17.127252795	16.341470735	16.047770435	16.60111519	17.017640235000002	16.328532495	15.510176829999999	15.892935679999999	17.525064415000003	16.67084971	16.9480657	15.95900456	14.08290268	16.38614906	15.08141848	15.054695245	16.83956086	15.302505445000001
AMDHD1	7.861903	7.783212569	9.865896323	8.985867682	8.434633557	8.117403355	10.28306995	10.19611884	8.442514689	10.43628008	9.46233063	7.803058062000001	7.527727037999999	7.171794159	8.277838627000001	10.35163735	8.249255217	8.404048277000001	11.23591587	8.137089943	7.7656699929999995	8.531117626	10.16658282	7.4940980360000005	9.244776223999999	8.89308923	7.491190313	16.28120783	7.251576513	7.60699516	8.544341505	7.983195439	7.987150057999999	7.813183293	8.305453317000001	7.658086858	8.225991443	8.064327292	7.4043304270000005	7.796249394	7.648386782	7.329111104	8.173189849	7.575313878999999	8.04540334	9.390054455	9.536630557	7.263126211	8.243383904
AMDHD2	10.809434882	11.475241685	11.309598057	13.007470155	11.5651808365	10.472579079499999	10.970961075	11.161227743	10.625451497	11.716011151	10.930995272499999	9.987304273	10.260972006	10.706290991	12.671391354	11.628886081000001	11.782611090500001	11.254890647	12.0444935085	10.7371922375	11.946774833	11.208164939	10.8838462605	11.547318031	11.342826689999999	11.5626289045	10.1464625205	10.883262381000002	10.612933446	10.821615799	10.412515609	9.7263770365	10.670961458	11.121564491	10.460789307999999	11.009820773000001	10.9017029115	10.3269917545	10.668356361	11.768231928	11.196311246	10.766640176	11.095561532	10.7202697475	11.187662577000001	10.342281912	10.743542375499999	10.793801976000001	11.022143354499999
AMELX	6.943147637	7.1235074560000005	6.989642409	7.199238097	7.25518013	7.005978852	6.9624607979999995	7.258626287	6.884944966	7.054872355	6.911222972999999	7.314389481	7.371964361	6.801480524	6.62437726	6.795821442	7.009435986000001	6.756600334	7.055758696	6.8878081060000005	7.168093539	6.760121129	6.96977637	7.060154441	7.062447591000001	7.09457395	7.120775882999999	7.22852319	6.841318495	6.783364968	6.840464997000001	6.706293854	6.719311532000001	6.978686818	6.943247046000001	6.788083005	6.97110986	7.028554087000001	7.600335546	6.914002035	7.057798901	7.751327085	6.770285288999999	7.009785831	7.031404622999999	7.320433567	6.874530399	6.942360991	7.361480021
AMELY	7.127077377000001	7.064911831	7.400535037999999	7.186564894	7.311770469	7.301571729	6.8868266810000005	7.159567629	6.738941485	6.964935297999999	6.803181427	7.1675566129999995	7.046181552	6.951499986	6.580738167000001	7.320784272	8.799192943	7.267901779	7.306135606000001	6.916251203	7.277661263	6.923934471	6.9746458979999995	7.05705276	7.1371717079999994	7.183833844	6.9897054679999995	7.311795597000001	8.424192823	6.86964556	7.02584953	7.06520225	6.8543447429999995	6.642944612999999	7.121675269	6.992327586	7.0297349879999995	6.878195252	6.732660772999999	7.153433652	6.98438762	8.655610781	7.070134121000001	7.138705164	7.3984474879999995	6.770137654	7.4142864479999995	6.583092558	6.612925036
AMFR	13.06838891	13.05313748	11.631654495	11.597341100000001	11.323790905000001	11.89957937	12.32379739	11.09527735	10.440095275000001	10.28138585	11.62567876	12.567976505	12.169995145	13.009516309999999	10.749410717	11.55549401	11.833771125	12.69666685	12.20327771	11.069601155	11.709783765000001	11.96631426	12.880049584999998	12.285826539999999	12.749194280000001	11.950804080000001	13.273596775000001	13.577355265	11.046808955	11.7193256	11.849886345	12.868278645	12.200213380000001	12.75792443	13.31069779	10.97083336	13.464156135	12.525205719999999	12.5500287	12.750920215	13.508321435	11.67400199	11.426180465	12.0887129	11.932591565	12.963735855	11.584353539999999	13.79657371	11.78886872
AMH	7.757054652000001	8.213591422	9.575022753999999	8.067466666	7.876093115	7.34174442	7.020531861	8.015468567000001	8.061718393	8.906585544	8.241381086	8.539645047	8.818014222999999	7.972261068	9.226366982	8.135875147	7.406460967999999	7.170170463	10.4782889	9.095112754	8.200558907000001	8.009922868	9.181940105	9.765204107999999	7.245802883	7.0494522260000005	7.978363301	6.9310156570000006	9.726075941	8.462400535	8.542402133	7.4575504420000005	7.923585093	8.820160682000001	7.552549312999999	7.924638797999999	7.6203823989999995	8.096419556	9.034784991	8.307770738	8.36982697	8.661021717999999	7.969951953	7.558895401	7.544852317999999	8.339669333	7.7466077129999995	6.685244915	7.33022451
AMHR2	7.052779087999999	6.867925764	7.678663826	7.720674637999999	7.728152548	7.513491769	7.360892016	7.815571272000001	8.156251394	7.236743152000001	7.434604168	10.09305106	7.6170873729999995	9.168489515	7.46052755	8.02863012	7.775701907999999	8.775475457999999	6.958162719	7.053056679	8.630559646	8.514607783999999	7.90596387	7.404352994	7.226762527999999	7.454804371	8.07980248	7.038454818	7.316399268	9.809221317	7.852538254	7.647364487000001	7.096951542999999	8.944083961	10.76667238	7.730057705	8.14605307	7.871099271	7.661922229	7.768428202000001	7.889688542999999	8.910369398	7.6578595	7.580750802000001	7.094517628999999	6.923400766	6.863139426	7.7166716520000005	7.389348602
AMICA1	6.443997381	6.927378572	7.2770666895	9.0814788645	6.417888571500001	6.2903957525	7.2608116875	8.363045827499999	7.1783860845000005	7.56946576	7.3899453495	8.624379984499999	7.401828569999999	9.169766331000002	8.5688886045	8.009166926	8.023069328	9.108884971	6.789913046000001	8.4286500855	9.2149911195	8.3078485295	7.5592418545	8.016317904	6.778284309	6.5876042214999995	8.2978571195	10.5281912855	8.3782620715	8.5043460455	7.0822746015	7.3727760835	9.070656663000001	9.8123126335	9.2419687145	10.547316107	10.053582145	8.8639633535	8.0345486465	7.989785754	9.0472645195	7.325271719	7.14602876	7.057106905	6.7192097744999995	6.7692191535	8.4520674795	7.3177726265	7.827455538000001
AMIGO1	8.5977045295	8.3595133095	8.5102642835	7.675882281	8.102978351	8.882462744	8.5972435505	8.114494737	8.107572554	8.195431076	8.1612998855	7.3744247155	8.941241044	8.351170824499999	8.1959907325	8.4181590715	8.6255861975	9.4052681515	7.6956646715	7.6487279495000005	8.231418846	7.8660229635	8.5698276355	8.505240174499999	8.549136959	8.360772099	8.303072436499999	8.282058159000002	8.009087085	8.412278797	9.130018182	8.794987178500001	7.9648081155	8.2142617355	8.3287765125	8.9544223065	7.876992723999999	8.5669343445	8.850640188500002	8.8459506485	8.5435286255	8.284350873000001	8.728924329	9.05065761	9.0154577075	7.672614051	7.677754687	9.547454483	8.578796909
AMIGO2	7.736736382	8.384588113	9.043391744	12.09466636	8.90315353	10.30159179	11.67468313	11.97152269	10.78143932	11.17301559	8.746129625	11.50937085	8.054145157999999	8.500811964	8.651826202999999	13.82574532	12.35101328	12.68565133	9.92905589	8.672063818	10.86534957	11.05039059	8.628797677	8.217859643999999	8.198358712000001	8.648694836	8.264548683	9.992440851	12.67403696	7.9348160729999995	8.800385893	9.908132582	8.797800233	8.735631757	10.67617648	7.969383862999999	9.663517214	9.953285455	9.469140827999999	8.823647388	8.495932613999999	9.03019404	13.04190642	7.907095782000001	9.623458016	8.478081401	8.487837992000001	8.91014879	9.320718295
AMIGO3	10.10258856	9.553229037000001	9.691689749	10.02917803	10.04886598	8.611992864	10.53035344	9.588688571	9.335099762	9.344850721	8.650483677999999	10.44444509	9.5276867	9.07129451	10.13055402	9.356430281	10.22405904	9.957914848	9.375605674	10.23634323	10.61370253	8.979010677	9.448540946	9.483534611	9.916085093	10.15454635	9.924684148999999	10.32994795	10.12083931	9.591617957999999	9.490119664	8.842342824	9.02739046	9.771233164	8.696125224	9.407603994	8.736075862	9.342048697000001	9.66836486	10.92149202	10.35352737	9.438728956	8.449173952999999	10.36267948	10.72425787	9.401918257	9.492567334	9.837318238	10.5434386
AMMECR1	9.978306991	9.9853449045	9.428247429999999	9.7550304865	10.946315007	11.145125412999999	9.2440555835	10.116977849	8.8329545385	9.0468982535	9.46614887	9.7304755795	9.302035898	8.8036759215	9.205122387	9.863866015	9.42447726	8.772667225500001	8.6410629095	8.5854086965	9.558790255	9.8883762435	9.6713618935	9.961957455	9.3720256585	9.494628721	9.925153277	9.8559355775	9.185931424	9.679880809	9.4626694015	8.798210041499999	9.027751355	9.7261317305	9.045296138000001	8.076749357	8.916088691	9.0603813955	8.7096268435	8.610534178	8.612839577	7.1514349435	8.150653002	9.192866778500001	9.6225736485	9.0419986285	9.6312223765	8.7264651905	9.3503747475
AMMECR1L	11.3209321505	11.286874552	11.007788245	9.407837833999999	10.8320595875	10.819244782	10.377213860500001	9.915232857	10.0674581475	9.931611018	10.4989341055	9.4510784	9.552996023999999	9.6932692025	9.631909376	10.377145777500001	9.962843443	10.746220281000001	11.249874893	10.736754770000001	10.5624565505	9.733295721000001	10.072608626	9.653277019499999	10.7503050075	10.745920781	9.143891646	10.979846038	10.591658379999998	10.2103289345	11.249297344999999	10.3469342475	10.908801161	9.8842011775	9.833544481499999	10.0466818295	9.266419342999999	9.5311516965	9.491110738	10.714912013	10.287093018	10.066679843	10.6749054425	10.8592789485	11.582715467	11.60919173	11.20923309	9.338967528	11.162781286000001
[truncated: 19,036 more rows]
[truncated: 100 more columns]
