# Supplementary material for: PECAM1 plays a role in the pathogenesis and treatment of bone metastases
Source: Front Genet. 2023 Mar 15;14:1151651. doi: 10.3389/fgene.2023.1151651 (PMC10050551; doi:10.3389/fgene.2023.1151651)
Supplement: Supplementary file 1 [file Presentation1.zip › supplementary/supplementary table s2 GSE146661_expression_2.txt]

"gene_assignment" "GSM4403838" "GSM4403839" "GSM4403840" "GSM4403841" "GSM4403842" "GSM4403843" "GSM4403844" "GSM4403845" "GSM4403846" "GSM4403847" "GSM4403848"
"1" " IGLJ3 " 4.81137 11.4637 4.64481 6.09832 5.12024 6.75181 5.87866 11.137 4.94303 5.13157 4.53975
"2" " TP53TG1 " 4.78221 4.44293 4.68096 4.38783 4.6509 4.3333 5.07079 4.19841 4.64633 4.54533 4.76348
"3" " MOP-1 " 2.92979 3.38658 2.81288 3.02389 2.94338 4.02631 2.57079 5.55673 2.96398 3.09111 2.98512
"4" " C6orf54 " 3.58269 3.38277 3.61245 3.70594 4.01085 3.76059 3.69662 3.79593 4.59119 3.57261 3.81013
"5" " C6orf123 " 3.44423 3.54417 3.79093 3.67976 3.50418 3.31765 3.37184 3.30835 3.47843 3.7343 3.57053
"6" " C6orf123 " 3.58111 3.55536 4.75135 3.68333 3.69871 3.747 3.5574 3.59262 3.58261 3.38454 3.47468
"7" " 6q27 " 3.79092 4.62418 3.71084 3.98642 3.59477 3.5218 3.86396 3.70467 4.05673 3.75972 3.62744
"8" " C9orf27 " 2.74408 3.65571 2.83502 3.02469 3.10415 3.364 3.14273 2.87037 2.97183 3.51826 2.89763
"9" " C3orf32 " 4.38299 4.52393 4.29302 4.90267 4.72496 4.47736 4.37439 4.53903 4.46062 4.20045 4.44518
"10" " C18orf12 " 2.71228 3.5135 2.65498 2.60458 3.04745 2.5944 2.80685 2.55722 2.75707 2.93062 2.64262
"11" " C11orf21 " 3.53603 3.84559 3.47456 3.56846 3.82778 3.51936 3.6414 3.62954 4.43832 3.73001 3.50561
"12" " TCL6 " 3.01624 3.10394 2.87542 2.90504 3.51483 3.14283 3.17716 2.92051 2.80992 3.39049 2.8243
"13" " PDE4DIP " 5.02135 6.18431 5.36762 6.81519 7.16443 6.81352 5.46937 5.33464 4.26331 5.71732 3.43953
"14" " LOC440792 " 3.76878 3.84441 4.00593 4.24024 4.20559 3.81927 4.22362 3.64907 4.65236 3.68444 3.59414
"15" " KIAA1654 " 3.87636 3.85541 3.63393 3.5844 4.1404 3.60782 3.50713 3.67136 3.47856 3.87471 3.75594
"16" " TRA2A " 6.70203 6.98909 7.49856 7.84677 7.97785 8.06127 7.77824 7.3234 7.71051 7.58868 8.71298
"17" " SMG1 " 10.963 10.8677 11.0325 11.0168 10.8499 10.7912 10.5164 10.6409 10.6607 11.0575 11.2096
"18" " TOM1L1 " 5.12363 6.02823 6.56348 6.11688 5.03392 5.2748 6.00976 4.71228 5.57653 5.86407 5.90531
"19" " DSCR9 " 3.37908 2.69335 2.93372 3.01999 3.01958 3.12127 3.50719 2.80056 3.18121 3.13212 3.52368
"20" " CSPG4P5 " 3.59151 3.70674 3.6984 3.54617 4.18417 4.18454 3.47824 4.09109 3.78209 3.49994 3.62064
"21" " FAM72D " 6.35269 5.81703 7.36077 6.19887 5.86573 4.80695 5.94212 4.47749 5.84792 6.16045 6.30796
"22" " FAM72D " 6.23834 5.68777 7.27731 6.09032 5.71711 4.64514 5.82942 4.34006 5.69551 5.94367 6.16809
"23" " FAM72D " 6.367 5.75002 7.35175 6.16485 5.84036 4.70137 5.95192 4.47901 5.74752 6.04999 6.31443
"24" " FAM72D " 6.28292 5.50227 7.18546 6.23751 5.49494 4.82392 5.31591 4.82019 5.51249 5.88002 5.90201
"25" " T1560 " 3.1979 3.34214 2.98962 3.20701 3.06052 3.0459 2.51251 3.12498 2.67264 2.92381 2.97893
"26" " EIF4A2 " 4.49584 4.7247 5.96886 5.31346 3.78782 3.81063 4.37137 5.75839 6.21427 4.96179 5.94139
"27" " TPM1 " 4.24718 4.09515 4.16459 4.57312 4.45932 4.43755 4.42365 4.06823 4.02402 4.05154 3.6796
"28" " SSRP1 " 4.09785 4.55921 4.34811 3.57371 4.47126 4.16313 3.99807 3.98183 4.23799 4.55587 3.47176
"29" " C21orf2 " 3.68331 4.04568 4.48382 4.40352 4.71808 4.2947 4.10308 4.29459 5.06978 4.72983 4.6412
"30" " MALAT1 " 8.4221 9.14029 8.15718 9.60062 8.38724 9.20513 8.61593 8.27926 8.4011 7.99187 8.38854
"31" " C1orf46 " 3.74903 3.16342 3.33854 3.56833 3.39528 3.95694 3.24862 3.57371 3.26715 3.06927 3.4577
"32" " ZNRD1-AS " 5.12244 4.82365 6.00612 4.92373 4.59173 5.4424 4.98721 5.35623 6.05328 5.36329 6.81203
"33" " LOC100131510 " 3.86887 3.95688 3.66351 3.68604 3.6685 3.4911 3.26083 3.47095 3.50115 4.13586 3.64234
"34" " KIF5A " 3.766 4.03392 3.59893 3.7547 4.31256 3.63678 2.98842 3.11602 3.60319 3.86377 3.38882
"35" " SMAD5OS " 3.04537 3.18276 2.92033 3.2743 3.07497 3.09082 3.11408 3.12541 3.10314 3.02002 3.21237
"36" " OR7E35P " 4.521 4.46915 4.44458 4.02523 4.24051 4.35258 4.27484 4.66809 4.36614 4.66769 4.54958
"37" " LOH3CR2A " 3.49233 3.51461 2.8548 3.37112 3.76365 3.31341 2.84507 4.54079 3.18516 3.76451 3.43495
"38" " C9orf38 " 2.787 2.92538 2.63247 2.73581 2.75023 2.79749 2.80876 2.70222 2.7432 3.08332 2.63711
"39" " SORBS2 " 3.68034 3.50149 3.64335 3.71406 3.47499 3.46994 3.42215 4.0463 3.46221 3.92377 4.03488
"40" " LOC100127886 " 2.79958 2.88563 2.81504 2.76306 3.06397 2.74675 2.5696 3.02463 3.18041 2.86008 2.97019
"41" " LOC138412 " 8.71322 8.52663 9.17075 8.86497 7.49225 8.27187 9.30409 8.39948 8.86636 9.12399 8.45078
"42" " IGKC " 4.1969 9.56939 3.90182 4.4991 4.17519 4.61641 4.57514 9.29556 4.2672 3.74029 4.1893
"43" " SLCO4C1 " 3.3147 3.672 2.96059 3.01246 3.00533 3.31291 2.8615 3.42852 2.8584 3.0415 3.12171
"44" " LOC100128175 " 3.1418 3.7875 3.0763 3.5203 3.03908 3.92136 3.28663 3.19281 4.23714 3.60373 3.42861
"45" " PRO2964 " 2.28266 2.34157 2.10545 2.1411 2.13949 2.10988 2.11354 2.19961 2.20378 2.47777 2.1081
"46" " LOC100129449 " 3.17455 2.771 3.02436 2.93141 3.79998 3.18053 2.99832 2.8275 3.01971 2.95929 2.88496
"47" " NPCDR1 " 2.84085 3.06076 3.16918 3.01576 2.76206 2.89836 3.18991 3.04734 3.09805 4.85766 2.70321
"48" " OR52K3P " 3.29886 3.95716 3.10683 3.21203 3.69207 2.98494 3.14453 3.38187 3.03477 3.23349 3.30358
"49" " FAM32A " 5.88109 5.33177 6.09712 5.37182 5.7119 6.1911 6.52747 5.44686 6.45182 6.43107 6.68618
"50" " LOC51145 " 3.16401 3.16744 2.86764 3.19743 2.97659 3.00443 2.92219 3.10982 2.9713 2.8887 2.9107
"51" " LOC51152 " 6.5455 6.967485 6.89955 5.862715 4.321955 4.478525 5.986535 4.550085 5.09015 5.87563 6.4325
"52" " NRG1 " 3.07622 3.27766 2.49696 3.00005 3.04783 3.09248 2.2228 4.04282 2.69196 2.96254 2.84618
"53" " GAFA1 " 2.92316 2.69317 2.63514 2.57823 2.7977 2.94785 2.63986 2.83863 2.77667 2.93668 2.785
"54" " PP2672 " 3.16682 2.59843 2.98526 3.22297 3.40767 3.25105 2.80783 2.80526 3.03615 2.67022 2.9241
"55" " SLCO5A1 " 3.81499 4.23772 4.02297 4.38004 3.87434 4.26596 4.28872 3.93865 3.8787 4.35673 4.21939
"56" " NAG18 " 2.75455 2.71673 2.54634 2.4237 2.3894 2.35227 2.25428 2.51442 2.43737 2.45245 2.59645
"57" " GAFA2 " 2.81422 3.43365 3.19231 3.37129 2.73279 3.10535 2.89502 3.24435 3.64406 3.45984 3.48503
"58" " GAFA3 " 3.4912 3.10442 3.55468 3.61892 3.15461 3.03374 2.82075 3.15298 3.31785 3.20921 3.22318
"59" " C9orf31 " 3.12996 3.28019 3.26421 3.20175 3.2145 3.48335 3.09287 3.11759 3.15199 3.05574 3.26833
"60" " C8orf17 " 3.79803 3.8146 3.55461 4.22487 3.53562 3.81445 3.62864 3.34105 3.80912 4.08587 3.49406
"61" " LOC220077 " 4.34674 4.36547 3.9508 3.71769 4.53552 3.85812 4.42865 3.75221 3.82956 3.78555 4.04661
"62" " C3orf14 " 5.31027 5.20672 8.13927 7.18619 5.47751 5.8417 7.26454 5.30107 7.11921 8.53786 5.8467
"63" " OR7E13P " 2.83468 3.18311 2.8131 2.84023 3.0221 3.07924 3.45872 3.09928 3.04076 3.11947 3.34484
"64" " LOC100128922 " 2.8039 2.94457 3.02076 2.91887 3.12632 2.99773 2.42101 3.01511 2.71054 2.86982 3.01103
"65" " C1orf91 " 6.0255 5.20157 4.96006 4.18575 5.29138 5.05812 5.16669 4.65346 4.57905 4.89778 5.53279
"66" " LOC100129503 " 2.88664 2.99129 4.50076 3.39702 3.33571 3.38486 3.20608 2.76832 4.14892 3.34857 3.62139
"67" " LOC645261 " 3.20634 3.01064 2.93704 3.3238 3.07886 2.9061 3.17756 3.13902 3.17066 3.18444 2.93372
"68" " DAB1 " 3.85494 4.03569 3.55013 3.48703 3.757345 3.66274 3.47757 3.57605 3.476585 3.7809 3.62294
"69" " C6orf114 " 3.42223 3.11767 3.89104 3.56112 3.30891 3.1193 3.10749 2.94193 3.51107 3.36744 3.36511
"70" " LOC57399 " 2.51152 2.48012 2.44944 2.82566 2.38694 2.72374 2.47859 2.75884 2.57748 2.57381 2.4512
"71" " IL27RA " 7.40905 5.96915 6.40365 6.49727 6.46647 6.0383 6.24882 6.15219 6.01085 6.24223 6.1749
"72" " LOC100128185 " 2.79166 3.12199 2.52305 2.60096 2.59195 2.62819 3.08131 2.65667 2.82308 2.90791 2.53405
"73" " PPP1R2P1 " 3.12354 3.38212 2.84717 2.87778 2.99655 3.16961 3.09779 3.18846 2.86921 2.9349 3.06985
"74" " UIMC1 " 9.12982 10.3394 9.38491 9.43141 10.0266 8.49951 7.61896 9.48856 9.16677 8.98563 9.01766
"75" " RPSAP15 " 5.50763 5.54283 6.56063 6.31824 6.26191 6.2265 5.86368 5.98702 6.06438 6.56934 6.26768
"76" " SETD8 " 4.58251 4.31583 4.46636 4.39542 4.03792 4.30502 4.35151 4.13196 4.45417 4.5401 4.41348
"77" " LOC100133131 " 4.20841 3.93174 4.78139 4.00931 4.17291 3.89069 4.57433 3.99207 4.52285 4.05062 4.15443
"78" " ZNF587 " 6.17454 4.74192 6.7047 6.20317 5.56486 5.84739 6.55669 5.14882 6.87495 6.63593 7.70555
"79" " FKSG2 " 2.58793 2.71329 2.54275 2.72365 2.60026 2.44496 2.53213 2.51942 2.76835 2.53884 2.68798
"80" " C21orf118 " 2.89093 3.06905 2.94447 3.08069 2.89184 2.86048 2.79484 2.69846 2.82402 2.73699 2.8928
"81" " OCR1 " 4.82756 5.26674 5.66006 4.21352 5.4986 5.858 4.73638 4.40998 5.60076 5.86337 6.76454
"82" " LOC100132319 " 3.30769 3.0186 2.84579 3.13142 3.1985 2.96342 2.57159 2.56126 2.93261 2.81866 2.91904
"83" " C22orf23 " 3.81885 3.39082 3.74512 4.40747 3.95815 3.74307 3.53252 3.8309 3.67757 3.55803 3.6719
"84" " MT1P2 " 3.89336 4.71487 5.00688 5.32926 4.98025 5.50882 4.99782 5.15236 4.87092 4.75323 4.6073
"85" " CDRT1 " 2.21487 2.06654 2.25658 2.18175 1.98639 1.93861 1.95175 2.02466 2.07665 2.02772 2.12333
"86" " CTAGE3P " 2.64662 2.67745 2.94015 3.41873 2.66794 2.82859 2.89169 2.72077 3.1845 2.93962 2.97348
"87" " DNM1P35 " 4.25366 4.88037 4.58398 4.64671 5.14646 4.32522 4.52186 4.31788 4.49847 4.59095 4.45541
"88" " LOC100287948 " 2.81828 3.33122 2.65239 2.86947 2.5289 2.73219 2.59552 2.70034 2.83257 2.57809 2.15073
"89" " C21orf70 " 6.36811 6.06378 6.41741 6.25883 6.58248 5.90052 6.73931 5.6692 6.59209 6.50169 6.9883
"90" " C21orf84 " 4.18589 4.19763 3.97236 4.30978 3.85555 3.86074 3.93695 3.5859 4.36712 4.19285 4.00807
"91" " NCRNA00205 " 4.27464 4.15414 3.9656 4.19864 4.31383 4.33715 4.16851 4.19105 4.1048 4.24639 4.16543
"92" " C21orf89 " 4.72578 3.99344 3.79172 3.61684 4.21349 4.01686 3.67798 3.62014 3.56732 3.66923 3.77656
"93" " C21orf93 " 3.60282 3.63123 3.54969 3.71312 3.62256 3.62307 3.47549 3.36983 3.3203 3.5312 3.30123
"94" " NS3BP " 3.84374 4.19621 5.2008 5.33816 4.16544 4.52447 3.79119 3.86565 6.09338 5.05901 5.18789
"95" " GCRG224 " 2.8919 2.76949 2.92363 2.9378 2.72369 3.14383 2.92466 3.0458 2.79761 2.92404 2.76967
"96" " PP13004 " 2.81954 2.55587 3.14441 2.77883 3.61597 2.38611 3.5609 2.66576 2.81902 3.37239 3.16913
"97" " LOC729040 " 4.25842 3.52226 3.84962 3.74421 4.49247 4.00116 3.78173 4.03079 4.04308 4.12719 3.89048
"98" " LOC100288144 " 3.8455 4.29988 4.51207 4.31925 4.04307 3.67845 3.68993 3.58933 4.68177 3.81127 3.99382
"99" " LOC445341 " 3.01235 3.46222 2.92247 3.11954 2.76394 2.84648 2.98973 3.4523 2.67869 3.02545 3.12556
"100" " RAPGEF1 " 3.56659 3.65088 3.23056 3.25034 3.70024 3.1762 3.35079 3.98714 3.18549 3.468 3.32681
"101" " NCRNA00189 " 2.43637 2.60836 2.64389 2.67082 2.47102 2.60816 2.42439 2.28253 2.6591 2.65999 2.33505
"102" " REXO1L1 " 7.63513 5.41968 5.56489 5.41039 7.21865 4.56868 3.4793 5.56299 5.59281 8.95115 5.45165
"103" " SLC25A37 " 5.22453 6.7914 4.87893 4.87832 5.63137 5.83784 5.49476 7.19902 5.75344 4.62063 5.16904
"104" " LOC100131506 " 3.81667 3.88464 3.36194 3.31813 3.42677 3.51348 3.56011 3.3792 3.51512 3.55197 3.20396
"105" " ST13P5 " 7.50117 7.43517 7.83659 7.07917 7.39677 7.1178 7.6974 7.66878 6.73492 6.95319 7.49388
"106" " LCA10 " 4.44164 4.3705 4.21482 4.54883 4.36898 4.07036 4.04364 4.03338 4.04758 4.56935 3.84003
"107" " OFCC1 " 2.4436 2.9112 2.58899 2.94379 2.9131 2.5183 3.07756 2.74215 5.84963 2.99772 2.41196
"108" " HBCBP " 3.323 3.54084 3.38609 3.20652 3.34795 3.34157 3.11782 3.18998 3.10575 3.67277 3.02845
"109" " C21orf104 " 3.19717 3.00123 2.91847 3.05118 3.12996 2.87416 2.95276 2.85743 2.98634 3.32227 2.99863
"110" " LOC157740 " 2.46572 3.53259 3.10576 2.69458 3.26554 2.60836 3.01044 2.72435 3.03403 2.15307 2.8253
"111" " NCRNA00208 " 3.14228 2.98939 3.05076 3.25094 3.23088 3.02107 2.99324 3.21051 3.13718 3.14343 3.20135
"112" " LUZP3P " 3.80415 3.93641 3.72127 4.29274 4.19562 3.9616 3.91668 3.97056 3.69596 3.57435 3.43654
"113" " XAGE-4 " 4.08047 3.68322 4.11761 5.11812 4.06743 4.8062 4.55818 4.17462 3.617 3.94688 3.6916
"114" " C6orf130 " 5.81843 5.71886 6.65479 5.45883 4.92702 5.17147 5.75666 5.56628 6.22708 6.52527 4.98405
"115" " FLJ20712 " 3.58763 3.18826 3.16413 3.64679 3.37291 3.8995 3.23601 3.56656 3.32313 3.78374 4.36067
"116" " FLJ11292 " 3.86 4.61054 3.91972 4.0727 3.85164 3.71607 3.66029 3.56999 3.61484 3.67287 3.68009
"117" " FLJ11710 " 4.14517 4.36536 4.88893 4.42181 4.02328 4.06291 3.77006 3.73051 4.53881 4.43964 4.21653
"118" " MGC24103 " 2.81937 3.41627 2.71807 3.00479 2.62118 4.18178 2.32014 3.52786 2.6806 2.82019 2.52841
"119" " FBXO17 " 5.53138 4.8248 4.99545 5.35816 5.46774 5.64757 4.3922 4.67993 5.99814 5.11265 5.4082
"120" " LOC401052 " 4.98044 4.75792 4.78818 4.56413 4.57105 4.30795 4.40281 4.62042 4.75089 4.35613 4.99667
"121" " AVIL " 5.08399 5.45771 4.61374 5.21787 4.64834 5.28111 4.79675 5.24375 4.98933 4.42267 5.5096
"122" " MACF1 " 5.31613 5.47991 5.35476 5.42564 6.53151 5.81992 5.64415 5.32859 5.69148 4.20067 5.30618
"123" " LOC100128988 " 3.59541 3.12394 2.942 3.04805 3.36044 3.01494 2.8809 2.78552 2.86918 2.97402 3.02941
"124" " MZT2B " 5.32711 5.2528 5.69785 5.90622 5.03071 5.24964 4.8943 5.05146 5.70154 5.67085 5.25705
"125" " C14orf56 " 2.8286 2.67745 2.72812 3.15815 2.99964 2.65659 2.61877 2.94407 2.70762 3.20825 2.55803
"126" " LOC100288594 " 4.26437 4.35631 4.38698 4.47316 4.12409 4.26025 4.25527 4.42192 4.41224 4.45509 4.56672
"127" " TBC1D27 " 3.58486 3.55597 3.36052 3.53257 3.78523 3.38495 3.40105 3.32396 3.51812 3.78424 3.13356
"128" " C11orf86 " 4.1416 4.03087 4.11353 4.38449 3.89377 4.1784 4.42028 3.92573 3.92387 3.96883 3.90776
"129" " ZNF277 " 3.24719 3.52407 4.32169 3.86679 3.6461 3.67362 3.52163 3.40203 4.11612 4.02689 4.08019
"130" " FLJ30064 " 4.15303 3.80443 3.84586 3.64797 3.29862 3.56201 3.04884 3.75666 4.21599 3.52967 3.70918
"131" " FLJ30430 " 3.00155 3.1737 2.50318 2.54649 2.88444 2.57986 2.74225 2.64397 2.59254 2.62718 2.59813
"132" " C18orf16 " 2.68474 2.28808 2.54948 2.54605 2.61893 2.63882 2.65069 2.53796 2.40735 3.42063 2.70363
"133" " GPATCH4 " 5.26315 5.25386 5.43373 5.13497 5.1025 4.9509 4.79955 4.6004 5.4207 5.64533 5.52278
"134" " LOC100130507 " 2.84975 2.96804 2.817 3.36619 3.11743 2.87404 3.07995 2.8573 2.90345 3.32811 2.60574
"135" " DUSP5P " 4.04159 3.32714 3.553 3.24155 4.1482 3.70223 3.89418 3.68065 3.66437 6.09813 3.73414
"136" " FLJ31713 " 3.41548 3.25969 3.64316 4.54615 3.80525 3.86709 3.39886 3.30586 3.46775 3.59971 3.15572
"137" " LOC441204 " 5.00698 5.34117 5.15279 5.75877 6.10675 5.79509 5.76372 5.56274 5.46802 5.09267 5.57306
"138" " FLJ30901 " 4.58155 4.59068 4.69743 5.26332 4.63506 4.72422 4.29024 4.51551 4.46453 4.76141 4.64166
"139" " FLJ31958 " 3.52467 3.37934 3.25222 3.1221 3.4022 3.1964 3.82728 3.39229 3.17916 3.63018 3.87552
"140" " LOC145757 " 5.32864 4.86438 4.72304 4.47824 4.76273 4.74114 4.73062 4.46076 4.45899 4.79824 4.77159
"141" " LOC151121 " 4.32455 4.03518 3.66758 3.3593 3.98785 4.29452 3.2539 3.21746 3.90742 3.96235 3.86433
"142" " LOC643659 " 3.49213 3.766 3.67176 3.66234 3.94454 3.56193 3.56769 3.81922 3.72459 4.04596 3.64099
"143" " TIMP2 " 5.16844 4.33095 4.05212 4.48359 5.24599 4.89366 3.50277 4.13945 4.83883 4.64624 4.49546
"144" " FLJ32742 " 2.80176 3.00352 3.12139 2.51355 2.81669 2.66726 2.71622 2.8143 3.28968 3.06171 2.56239
"145" " LOC285033 " 3.92777 3.98188 3.63423 3.70494 3.39688 3.49047 3.60233 3.29342 3.69725 3.95054 3.85371
"146" " LOC729866 " 3.9254 3.85249 4.08186 4.26719 4.04217 4.1161 3.9837 3.90435 3.98281 4.06913 3.92123
"147" " FLJ32955 " 2.89895 2.90173 2.82417 2.85737 2.91248 2.76135 2.75456 2.89171 2.67947 2.79326 2.89908
"148" " LOC100131112 " 2.95781 2.59396 2.99967 3.00986 3.16313 2.96382 3.17273 3.23643 2.93925 3.04321 2.84539
"149" " LOC100128840 " 3.58354 3.31105 3.64088 4.06697 3.83773 3.70775 3.53231 3.4616 3.39684 3.76596 3.74732
"150" " LOC643923 " 3.33696 3.27593 3.23607 3.18666 3.71687 3.04324 3.20442 3.22785 3.16843 2.75413 3.03018
"151" " C12orf37 " 3.58677 3.54083 3.19647 3.62648 3.15429 3.13199 3.02885 3.22575 3.14832 3.22617 3.06508
"152" " FLJ23865 " 3.34353 3.08197 3.27621 3.30323 3.78455 2.9391 2.91142 2.89222 3.56425 3.42252 3.06501
"153" " C1orf118 " 3.6235 3.40359 3.43785 3.56148 3.40505 3.70831 3.26413 3.61318 3.8452 3.3919 3.83034
"154" " FLJ90680 " 3.25654 3.40025 3.16775 3.68178 3.52741 3.34744 3.26916 3.14675 3.27303 3.29253 2.91587
"155" " C11orf72 " 3.29973 3.59982 3.05366 3.07225 3.21816 3.10008 3.40117 3.1183 3.56094 3.33235 3.23443
"156" " FLJ00290 " 3.37024 3.18979 2.94974 3.19373 3.36609 3.072 3.90796 3.79625 4.71033 3.05913 2.8644
"157" " LOC375010 " 5.28392 6.6984 5.53255 4.84798 3.39385 4.24678 4.50959 5.40779 4.73922 4.01291 4.35127
"158" " FLJ38109 " 3.76396 2.98281 4.10432 3.31781 4.1775 5.14138 5.10209 4.4833 5.96725 3.48088 4.98218
"159" " LOC100131232 " 4.38439 4.00252 3.93154 4.19778 3.79859 3.99829 4.07594 3.90639 3.61367 4.31033 3.70781
"160" " LOC100127980 " 6.23472 5.89048 5.6065 5.29888 5.6682 6.0194 4.83089 4.61224 7.5968 7.29834 7.23645
"161" " FLJ33534 " 3.21319 2.97981 3.09923 3.41279 3.23971 2.91413 2.94832 3.087 2.95972 3.24382 2.90506
"162" " FLJ33544 " 3.19193 3.01566 3.0267 2.92658 3.05558 3.26472 3.09457 2.85768 3.21001 3.14749 3.19538
"163" " FLJ33996 " 3.37889 3.64305 5.6131 4.98223 3.80959 4.31346 3.78197 3.78319 4.69879 5.28282 3.3287
"164" " FLJ34503 " 3.03795 3.08961 3.86116 3.2376 3.34005 3.0272 4.20517 3.27431 3.06592 3.1439 3.02218
"165" " ACSM2A " 3.36271 3.07011 2.64112 2.55145 3.4957 2.92788 2.83625 2.80872 2.77889 2.45613 2.72724
"166" " LOC100129455 " 7.34219 7.27773 7.3324 7.83047 7.08414 7.53109 7.50384 8.13118 8.32895 7.09952 7.81055
"167" " C5orf17 " 3.37611 4.71041 3.42705 3.27227 3.83483 3.33606 3.41837 3.63496 3.5819 3.35128 3.62528
"168" " LOC100128501 " 2.96388 3.1232 3.09601 2.97709 3.08188 2.82648 2.74637 2.95272 2.81672 2.76028 2.84292
"169" " HIST2H2BF " 4.67155 4.50746 4.42365 4.82532 4.55515 4.22727 3.83906 3.71131 4.20401 3.96369 4.6095
"170" " LOC100131581 " 4.07691 3.37615 4.21984 3.72122 3.12456 3.56264 2.74205 3.78164 3.2542 4.01519 3.01124
"171" " LOC100132005 " 4.80573 4.48322 4.4194 3.83875 4.04441 3.54755 4.59782 4.11512 4.30524 4.32938 3.86366
"172" " FLJ35409 " 2.8215 2.77004 3.28811 3.34652 3.25041 3.1469 2.82936 3.00866 3.24638 3.04195 2.81652
"173" " FLJ41484 " 2.87449 2.70649 2.9929 3.39504 3.40616 3.3422 4.72281 3.19745 4.79068 3.78767 3.05546
"174" " MUC19 " 4.00893 3.63571 3.62885 3.28761 2.96733 3.71429 4.63839 3.57163 3.49678 3.13753 9.63546
"175" " FLJ35816 " 2.74068 3.38206 2.76232 2.88318 3.82218 3.30656 3.0727 3.26272 2.87089 3.19264 4.32503
"176" " LOC254028 " 3.57188 3.62688 3.15135 3.16473 3.00759 3.05704 3.43619 3.17299 3.2224 3.33017 3.39526
"177" " FLJ35934 " 4.25482 5.00518 4.12175 4.01532 4.65769 4.32639 4.24579 4.01738 4.96424 5.49023 4.8308
"178" " LOC100127950 " 3.56399 3.29236 3.26262 3.17835 3.36758 3.21771 3.3209 3.15945 3.31215 3.61968 3.38042
"179" " FLJ36116 " 2.90622 2.37718 2.8436 2.71701 3.14086 2.70529 3.20512 3.1032 3.09203 2.98916 2.78322
"180" " CXorf18 " 5.51416 5.439885 5.172165 5.732955 5.89706 5.68339 5.38439 5.18378 5.174015 5.330615 5.118285
"181" " LOC100131792 " 3.32424 3.73118 3.27017 3.03842 3.19551 3.33843 3.2439 3.4169 3.56578 3.83371 3.51625
"182" " PPIEL " 3.32159 3.74931 3.74504 3.4644 3.23528 3.23192 3.6643 3.22312 3.38717 3.85626 3.32992
"183" " LOC257358 " 2.84672 3.49393 2.88299 3.26739 2.88582 3.10378 3.00122 3.01084 2.82849 2.88462 2.75683
"184" " LOC399900 " 4.23328 3.81183 4.26419 4.26289 3.90891 4.06708 3.78075 3.80022 3.83629 4.26306 3.73541
"185" " ZXDC " 4.69511 4.22471 4.37388 4.04864 4.15315 4.40436 4.37296 4.06417 4.62282 4.23488 5.06844
"186" " ZNF75A " 5.3679 4.06298 5.11891 4.72571 4.45137 4.55061 5.08964 4.0751 5.22742 5.56921 5.67713
"187" " C14orf70 " 3.17052 3.42352 3.25219 2.90246 3.49092 3.40727 3.58367 3.10046 3.31512 3.14938 2.99738
"188" " LOC100128262 " 3.68789 3.26075 3.70586 4.00836 3.71104 3.63044 3.68725 3.29013 3.60919 3.83413 3.44923
"189" " FLJ36840 " 6.11249 5.44264 7.57432 7.26348 6.54829 6.53091 6.29218 5.14935 6.73511 6.31083 7.54631
"190" " LOC100130269 " 3.46768 4.13727 3.38469 3.71142 3.69673 3.46102 2.86985 3.42879 3.49148 3.71899 3.73187
"191" " LOC440337 " 3.28658 3.52019 3.29885 3.33469 4.05833 3.11328 3.35987 3.25733 3.31865 3.26276 3.30412
"192" " FLJ37035 " 3.87883 3.86647 4.42443 3.96061 3.89417 3.9677 4.23452 3.70124 4.32217 3.87347 4.17552
"193" " LOC439914 " 3.40084 3.73897 3.42507 3.37049 3.51772 3.47585 3.61544 3.56581 3.85627 3.22765 3.23559
"194" " LOC100130924 " 2.9172 2.87781 3.33497 3.10814 3.05845 3.2231 3.09464 3.07234 3.0563 3.13519 3.42621
"195" " LOC284581 " 6.26382 5.84757 5.26515 5.49237 5.11869 5.13998 3.73967 4.04838 5.26748 5.08816 4.61153
"196" " LOC100129113 " 4.43835 3.89685 4.86402 4.42186 4.9912 4.88227 4.22766 4.76608 4.88934 4.26114 4.15653
"197" " LOC728690 " 4.23297 4.38934 4.02787 3.95543 4.60882 3.8252 4.14046 4.06198 4.09068 4.05335 3.90927
"198" " FLJ37396 " 6.20079 5.83273 6.39631 4.78331 4.73983 5.31006 8.19898 4.40971 3.33919 5.36189 5.41523
"199" " LOC390414 " 3.54376 3.58654 3.61174 4.06289 3.9233 3.69036 3.47341 3.7158 3.62409 3.53835 3.14502
"200" " LOC100131763 " 3.95477 3.88929 3.78373 4.04257 4.02388 3.85382 3.81954 3.72967 3.60378 3.69741 3.57076
"201" " LOC100129312 " 3.53301 3.18935 3.38137 3.50315 4.08177 3.7341 3.60267 3.49323 3.5621 3.63441 3.4889
"202" " FLJ37786 " 4.208135 4.13186 3.746255 4.27288 4.059045 3.92677 3.970565 3.9805 3.888745 3.909555 4.07655
"203" " LOC439938 " 2.57061 2.49811 2.34333 2.77302 2.72534 2.78098 2.63504 2.93042 3.0368 2.90513 2.55912
"204" " LOC283588 " 3.17675 3.12839 4.90705 3.12138 3.14907 3.16002 3.45606 2.94339 2.84485 3.48989 4.65665
"205" " FBXO9 " 5.62089 4.47731 6.0156 5.2399 4.32968 5.25301 4.73079 3.83973 6.22798 6.86233 6.18065
"206" " FBXO9 " 4.19128 3.8162 4.33584 4.7687 3.93693 4.82305 3.31184 3.08813 4.75527 4.73002 4.40513
"207" " LOC100128374 " 4.74707 4.07315 4.37881 4.52931 4.80862 4.7076 4.54849 4.37111 4.38641 4.92365 4.61087
"208" " LOC151009 " 7.46627 6.78907 7.98218 6.62506 7.19812 7.17844 7.44907 6.226 6.50922 7.63958 9.11461
"209" " FLJ38379 " 7.82439 5.20758 4.99289 4.45918 3.12416 3.96211 4.52646 4.77687 5.15392 6.99743 3.47198
"210" " FLJ38576 " 4.07236 3.99593 3.6634 4.1735 3.69901 4.3491 4.03812 3.71943 4.00364 3.63715 3.62979
"211" " FLJ38668 " 5.69103 4.50476 5.42317 5.91629 5.07126 5.88053 5.19913 4.81327 5.43908 5.2539 5.1833
"212" " FLJ38723 " 3.98209 3.67031 3.82048 3.77394 3.90692 3.71948 3.95523 3.82806 3.56228 3.76279 3.86174
"213" " LOC646976 " 3.94764 3.51254 4.01395 4.54493 3.78319 4.53763 3.90631 4.11031 3.79006 3.82 3.83471
"214" " FLJ38773 " 4.04727 4.23675 3.99495 3.24216 3.18259 3.61566 2.98861 3.27422 3.17377 3.58573 3.08216
"215" " LOC100130193 " 3.67806 3.56983 3.86624 4.01149 4.05896 3.69751 3.57348 3.81327 3.49083 3.42937 3.46647
"216" " LOC100131756 " 2.76388 2.63393 3.06968 2.81377 2.78665 2.97093 3.15187 2.98316 2.81198 2.99442 2.81061
"217" " FLJ38894 " 3.73199 3.67078 3.80991 3.74925 3.83114 3.76389 3.51341 4.31049 4.0692 5.64292 4.0618
"218" " LOC100128364 " 4.62289 3.95682 3.95151 4.16265 4.86996 3.91931 3.83986 3.85608 3.99927 4.29433 4.46508
"219" " LOC100130433 " 3.02649 3.62658 3.03144 3.59552 2.84725 3.03447 2.8379 3.24185 3.02404 3.4016 3.31274
"220" " LOC100130433 " 4.5922 3.6089 4.45701 4.38462 4.94554 3.99636 4.43763 4.2844 4.15395 4.66325 4.77383
"221" " C11orf44 " 3.17657 3.38357 3.11511 3.0859 3.84615 2.83345 3.27812 3.3272 2.98658 3.21685 3.01258
"222" " LOC401589 " 3.47402 3.57179 2.87121 3.35674 3.34631 3.23512 3.30401 3.16728 3.25931 3.48981 3.2015
"223" " LOC100130713 " 5.79506 4.92294 5.26072 4.90712 5.22543 5.69824 3.40024 5.71394 5.37178 5.00573 6.21239
"224" " LOC643837 " 4.70032 4.76962 4.70295 4.25371 4.27006 4.49088 4.71062 4.79557 4.80544 4.58961 4.63355
"225" " LOC100131170 " 3.52129 3.33984 3.73728 3.80469 3.50539 3.9103 3.47724 3.50286 3.71499 3.22129 3.53916
"226" " FLJ39632 " 5.59289 5.30726 6.19913 5.73891 4.22111 4.68396 4.91456 4.49077 3.66149 4.51248 6.29121
"227" " LOC100130857 " 3.61921 4.20573 3.82631 4.35867 4.2814 3.6558 4.13043 3.79733 3.67349 3.87098 3.49845
"228" " LOC100129884 " 3.704 3.25184 3.77236 3.31535 3.08737 3.46305 3.09743 3.51554 3.57668 3.23576 3.5386
"229" " psiTPTE22 " 4.95893 3.15198 3.63491 3.64906 4.93194 3.84491 6.77202 4.65607 4.23404 4.45639 3.9524
"230" " GRK5 " 3.43998 3.44592 3.44924 3.49469 3.7076 3.2709 3.20341 3.75309 3.38654 3.60411 2.99087
"231" " LOC100131860 " 6.38532 6.17671 7.30537 6.25287 5.22272 4.5213 6.07523 3.67798 7.22157 7.42481 6.73668
"232" " LOC728175 " 3.71693 3.54278 3.88379 3.52186 3.72115 3.65323 3.41158 3.73103 3.71837 3.72402 3.62253
"233" " HLA-DQB1 " 2.81941 3.28609 2.75777 2.68708 3.69436 2.71686 2.81456 4.84213 2.90141 3.63117 2.77215
"234" " LOC100130264 " 3.8612 3.36097 3.66711 3.56112 3.99695 3.98769 3.50346 3.60149 3.59187 3.56785 3.6796
"235" " C19orf75 " 3.40828 3.00597 3.27182 3.15108 3.79365 3.42574 3.16772 3.29186 2.96568 2.95206 3.155
"236" " LOC100128830 " 3.75566 3.69034 3.2569 3.35199 3.27606 3.46461 3.57868 2.91682 3.33191 3.21206 3.68964
"237" " LOC100130285 " 5.18597 5.38017 5.27176 5.18474 5.39782 5.15508 5.08436 5.09839 4.8542 5.1573 4.61345
"238" " FLJ40288 " 2.66525 2.58318 2.66544 2.92517 2.92403 2.90013 2.76641 3.02051 2.83708 2.81001 2.65005
"239" " LOC100129648 " 3.1393 3.53557 3.05866 3.28569 3.38049 3.09389 3.17924 3.41337 3.22221 3.57072 3.12121
"240" " C17orf54 " 3.201 3.43831 3.88728 3.55981 3.43953 3.26 3.43539 3.11793 3.24814 4.08858 3.47307
"241" " LOC100131195 " 2.88716 2.87589 2.91391 2.68516 2.66514 2.75396 2.83459 2.75243 2.70045 2.78931 2.64584
"242" " FLJ40453 " 3.0352 3.47602 2.86225 3.45882 3.13381 2.97217 2.85954 2.90399 2.83766 2.99867 2.76708
"243" " FLJ40536 " 3.59829 3.5699 3.59286 3.34323 3.76926 3.3636 3.61614 3.49992 3.43602 3.63579 3.63992
"244" " C22orf37 " 2.98006 3.35141 3.16734 3.08185 3.14576 3.06161 3.1313 3.00664 2.93701 3.54826 2.87009
"245" " LOC100128310 " 3.48059 3.06154 3.18044 3.11908 3.15402 3.20218 3.11109 3.12487 3.15415 3.62901 3.06375
"246" " LOC554206 " 4.10202 3.9528 4.32935 4.06585 3.93837 3.96589 3.78428 3.36001 4.00505 4.08029 4.34748
"247" " LOC400965 " 2.90361 3.02098 2.82521 3.22549 3.02065 3.2024 3.26979 3.13124 3.1735 3.0904 3.07905
"248" " LOC338797 " 3.80756 3.49978 3.66054 4.04938 3.92276 3.62039 3.61572 3.36223 3.53089 4.16342 3.67067
"249" " LOC100129476 " 3.35668 3.31145 3.31186 3.45752 3.53155 3.31446 3.18426 3.34893 3.34994 3.4087 2.83418
"250" " LOC100507404 " 3.48397 3.05725 3.24662 3.00156 3.16466 2.91055 2.80741 2.7841 3.38802 3.83065 3.68214
"251" " OR10R3P " 2.87803 3.00615 3.06776 3.00937 3.16002 2.84097 2.56552 2.59439 2.775 3.09608 2.72866
"252" " OR7E154P " 5.78689 5.29378 5.44926 5.43366 6.27726 5.24755 5.59559 6.17023 5.65072 7.51883 5.76003
"253" " FLJ41170 " 3.30007 3.47083 3.93405 3.38061 3.73396 3.47876 3.22059 3.16762 3.17273 3.66041 2.99815
"254" " FLJ41309 " 3.81002 3.61955 3.23591 3.97264 3.54325 4.01933 3.18619 3.46944 3.57734 3.46072 4.28914
"255" " FLJ41327 " 7.11087 5.3427 4.07826 4.4256 4.21623 3.97505 5.21572 3.82972 4.58934 5.38541 4.6727
"256" " LOC642648 " 5.0281 5.2857 4.94913 5.90606 5.3645 5.32955 5.32639 5.29868 5.21485 5.31171 4.63305
"257" " FLJ41423 " 3.16772 3.08524 3.02307 3.12375 3.4983 3.19205 3.34528 3.19608 3.12193 3.27839 3.04416
"258" " FLJ41649 " 2.72537 3.04893 3.19213 3.1216 3.35319 2.91576 2.79876 2.7663 2.70389 2.76727 2.89734
"259" " FLJ41733 " 3.90498 3.6111 3.58669 3.92308 4.26559 3.65341 3.92701 3.28159 3.49409 3.92706 3.53646
"260" " LOC100129112 " 6.16262 6.04858 6.91416 5.60348 5.46608 5.40535 4.82384 5.36777 6.03254 7.07218 5.86713
"261" " LOC400707 " 3.89379 3.96608 3.57391 4.14642 3.90328 4.30819 4.01901 4.03265 3.61373 3.68582 3.71355
"262" " FLJ42102 " 3.32844 3.75204 3.39789 3.0389 3.2849 3.32153 3.38268 3.18607 3.33379 3.82769 3.26983
"263" " LOC100288884 " 4.24987 3.13538 3.35743 3.22212 3.5238 3.60871 3.02496 3.01044 3.15333 3.58407 3.71687
"264" " LOC399904 " 5.41722 4.8855 5.05689 4.74316 5.13678 4.67787 4.71059 4.2988 4.89685 4.71358 5.38072
"265" " FLJ42220 " 3.07966 3.12115 3.02455 3.38404 3.51406 3.17488 2.92217 3.10427 3.09908 3.24839 2.84965
"266" " FLJ42291 " 10.9928 8.67569 3.63828 4.10116 4.18007 3.87577 3.25825 2.8171 3.36657 4.06987 3.93984
"267" " FLJ42418 " 3.13806 3.16375 3.05697 3.28385 3.12825 3.13455 3.0872 2.86267 3.16111 3.19328 2.82554
"268" " LOC440742 " 3.24666 2.96058 2.89251 3.0611 3.08695 3.09204 3.02291 3.08367 2.68421 3.36545 3.04752
"269" " FLJ42842 " 3.00349 2.95495 3.12361 3.12206 3.7442 3.13227 3.16165 3.04485 3.18477 3.13892 3.05813
"270" " BTBD11 " 2.1821 2.22377 2.52284 2.24947 2.15238 2.24595 2.32852 2.26999 2.18466 2.50977 2.63915
"271" " LOC100128653 " 3.81031 3.09151 3.48824 3.47518 3.7096 3.58077 3.68152 3.5138 3.63574 3.36294 3.72347
"272" " LOC441268 " 6.07984 6.74627 5.95593 6.78874 6.71379 6.18145 5.91377 6.2665 6.04382 6.80928 6.24775
"273" " LOC100129785 " 5.21367 5.06965 4.9083 4.83703 5.65985 5.40117 5.10661 4.9127 5.1954 5.3381 5.33271
"274" " LOC100129484 " 4.44247 4.97759 4.85507 4.97622 5.2324 5.00257 5.27179 4.80026 5.04164 4.84985 5.3763
"275" " SRXN1 " 4.64477 4.87624 4.39834 5.00977 4.77949 4.29045 4.42376 4.825 4.39558 4.88917 4.29162
"276" " PK155 " 5.25481 4.74194 5.46843 4.44817 4.63175 4.63228 4.384 5.32697 5.48539 5.48686 4.64249
"277" " LOC613266 " 3.73082 4.16069 3.79916 3.78451 3.8408 3.77462 3.38178 3.95653 3.55281 3.79365 3.72213
"278" " LOC441956 " 4.26598 3.73295 3.8845 3.62394 4.2035 6.00481 5.64178 3.91859 4.2373 3.98714 4.31883
"279" " LOC440570 " 4.95731 3.73458 3.54197 3.9313 4.84019 3.76914 3.30819 3.7835 3.52666 4.78776 3.57392
"280" " LOC401296 " 4.56272 4.68016 4.42115 4.28908 4.75101 4.41226 4.38199 4.31758 4.23044 4.09637 4.21043
"281" " LOC401357 " 4.65056 3.62986 4.56386 4.29213 5.22141 4.16417 4.54453 4.10804 4.0021 4.40447 4.94937
"282" " C17orf105 " 2.51436 2.77439 2.43462 3.13333 2.81519 2.41438 2.6194 2.48348 2.54202 2.41495 2.55242
"283" " LOC100129581 " 4.0534 4.4043 3.91382 4.30529 4.35682 4.01106 3.98105 3.88629 3.78789 3.81564 3.7426
"284" " DKFZP779L1853 " 5.24028 4.64075 5.43841 3.94661 3.70055 3.85137 4.03968 3.9658 3.68228 6.30578 4.55711
"285" " NCRNA00083 " 3.84665 3.71981 3.77892 4.33907 3.90203 3.86796 3.62333 3.39148 3.64355 3.71039 3.79943
"286" " FLJ44006 " 3.31539 3.51864 2.88871 2.7819 2.81498 2.70234 3.18018 2.77254 3.01371 2.85356 3.10432
"287" " B3GNTL1 " 4.39177 4.01841 5.32827 4.48818 3.9309 4.24055 4.47633 3.75917 4.28458 4.21491 4.41558
"288" " FLJ44124 " 3.8477 3.86181 4.07094 3.69294 4.36393 4.81564 4.58356 4.47423 4.68568 4.78083 5.15987
"289" " FLJ44385 " 3.27872 3.13102 3.32563 3.45746 3.51461 3.63531 3.37111 3.22264 3.38425 3.46675 3.58169
"290" " BIVM " 6.47078 6.62308 6.25804 6.51688 6.7299 6.37249 6.61509 6.79542 6.74042 6.43543 6.53057
"291" " FLJ44790 " 4.56149 3.62509 5.9792 4.84483 4.02059 3.40187 3.67828 3.28017 5.27533 4.19525 3.68708
"292" " FLJ44838 " 4.02403 3.56028 3.59061 4.17299 4.4473 3.58445 3.67363 3.98268 3.5977 3.51567 3.31301
"293" " FLJ44874 " 4.59464 4.72187 4.18897 3.99358 4.69093 4.16624 4.19048 3.90595 3.99414 4.34387 4.17772
"294" " FLJ44896 " 3.83481 3.91405 3.30218 3.52208 3.48172 3.15157 3.61554 4.13497 3.94172 3.66068 2.36436
"295" " NCRNA00268 " 5.95189 5.87509 4.8993 5.03967 4.87325 4.53953 4.92947 4.7912 5.08866 4.62051 5.22394
"296" " ACAA1 " 2.32919 1.93802 2.27503 2.38119 2.12586 2.04732 2.06221 2.46079 2.45397 2.35491 2.24691
"297" " LOC100499221 " 3.94773 3.60995 3.62736 3.61643 3.73248 3.55633 3.71393 3.71437 3.59289 3.90397 3.82513
"298" " FLJ45139 " 3.24921 3.02 3.46581 3.95809 3.50292 3.66606 3.43518 3.52578 3.23229 3.2946 3.25069
"299" " LOC401286 " 3.01297 2.97699 3.07751 3.08025 3.00967 2.83146 2.85424 2.80595 3.02628 3.08098 2.82356
"300" " LOC440313 " 4.15395 3.2045 3.45284 3.46599 3.98216 3.53901 3.35391 3.54322 3.57403 3.95149 3.81066
"301" " FLJ45248 " 5.03285 4.81979 4.72244 4.81575 4.23775 4.37884 3.67993 4.81957 4.14276 4.65291 3.85837
"302" " FLJ45256 " 2.92396 2.91863 2.95195 3.13131 3.33065 2.80407 2.52423 2.9274 2.69631 3.1076 2.68028
"303" " LOC401557 " 2.97646 3.21782 3.144 3.08923 3.32408 3.10326 3.09062 2.87755 2.88688 2.97144 3.0373
"304" " LOC440896 " 3.14326 3.09452 3.07555 3.08348 3.07011 2.97429 2.9393 3.14272 3.27579 3.23197 3.16117
"305" " LOC400464 " 4.72094 5.37871 4.04006 4.7477 4.48092 5.1887 4.98351 5.40489 4.36013 4.7355 4.43247
"306" " LOC100130581 " 2.02095 1.99865 2.18705 2.0667 2.06591 1.90246 1.95366 2.08894 1.89009 2.03751 2.00059
"307" " C16orf85 " 2.86657 2.9695 3.1763 2.93914 2.92774 2.72463 3.00724 2.62357 3.02114 2.98688 2.94589
"308" " ERCC3 " 3.74412 3.57289 2.95919 3.35242 3.19298 3.38476 3.91892 3.32129 3.47183 3.10388 3.41388
"309" " FLJ45721 " 3.3048 3.20759 3.12283 3.23258 3.3114 3.35298 3.29037 3.11986 3.20449 3.15284 3.36489
"310" " LOC387720 " 4.21763 4.57787 4.03941 5.10055 4.63529 4.63723 4.25296 4.15012 4.42036 3.83992 3.61615
"311" " LOC401433 " 4.5192 4.65985 4.29276 4.88155 4.45477 4.66564 4.37044 4.99184 4.35147 4.3331 4.23153
"312" " FLJ45825 " 3.31761 3.01308 3.41598 3.21365 2.66276 3.34816 3.3153 3.80341 3.60019 2.60102 2.82799
"313" " FLJ45831 " 3.3524 3.10704 3.37818 2.99003 2.99289 2.97272 2.96302 2.9014 3.11449 3.14386 3.24181
"314" " FLJ45832 " 2.48181 2.47703 2.35868 2.72895 2.48178 2.43099 2.51864 2.3897 2.3958 2.52556 2.33604
"315" " NDUFS7 " 4.56737 4.51698 4.31074 4.95973 5.2284 4.76371 4.33402 4.47947 4.1798 4.40133 4.42083
"316" " LOC400968 " 4.50875 4.40094 4.63933 4.48931 4.47091 4.15242 4.13204 4.31367 4.497 4.09548 4.21066
"317" " LOC400968 " 3.9687 3.32099 3.55849 3.71878 4.0589 3.14375 3.30788 3.69748 3.57178 3.52216 3.55762
"318" " FLJ45949 " 3.01313 2.65108 2.93062 3.52598 5.20256 2.88729 3.29176 3.21633 2.80508 2.69021 2.71326
"319" " FLJ45950 " 3.39469 4.61568 4.50689 4.28155 3.04687 3.98953 5.50426 4.39432 4.71776 4.06332 2.98002
"320" " FLJ45964 " 3.01819 2.78223 2.7362 2.88193 2.96777 2.85193 2.87646 2.81144 3.09189 2.95706 2.68141
"321" " FLJ45974 " 2.86191 2.88302 2.95087 2.67401 2.78343 2.55068 2.43194 2.72958 2.58309 2.85265 2.64586
"322" " FLJ46010 " 3.02079 3.33066 2.90268 3.23029 2.97223 2.93222 3.44425 2.79671 2.85277 2.90364 3.23507
"323" " FLJ46020 " 4.19653 3.68055 3.35526 3.03157 3.49087 3.29899 4.61557 3.39146 3.33685 3.3239 3.22882
"324" " FLJ25694 " 4.38407 4.78253 4.18423 4.11614 4.01263 4.00177 4.0469 4.75218 4.39118 4.05099 4.10569
"325" " FLJ46120 " 3.23863 3.57231 3.34491 3.67949 3.73911 3.46301 3.49126 3.24911 3.48334 3.46369 3.14902
"326" " LOC441233 " 3.34585 3.69419 2.94493 2.74874 3.33457 2.46349 2.84476 2.62781 2.87604 2.40197 2.91524
"327" " LRRC9 " 2.3685 2.56429 3.10764 2.50485 3.10367 2.71092 2.42362 2.49186 2.47061 2.59484 2.55635
"328" " LOC399898 " 2.80227 3.32838 2.87097 3.30907 3.12432 2.93107 2.90355 2.86793 2.68608 2.85931 2.74014
"329" " OTOG " 3.39975 3.09529 3.32184 3.09617 3.1138 3.22083 3.5607 3.18653 3.25479 3.22088 3.06563
"330" " FLJ46358 " 4.18177 4.53531 3.99556 4.20542 4.32634 4.10664 4.44452 3.76178 3.89095 3.90204 3.78055
"331" " LOC100130236 " 3.48519 3.66874 3.5591 3.68322 3.93143 4.02287 3.64443 3.19753 3.75102 3.2414 3.27151
"332" " FLJ46363 " 3.13902 3.49093 3.08632 3.39351 2.7988 3.12254 2.63365 2.92351 3.17508 3.2271 3.29998
"333" " FLJ46365 " 3.72139 3.36604 3.52449 4.00785 3.7212 3.47322 3.65375 3.55467 3.68539 3.59117 3.46526
"334" " LOC284757 " 3.38569 3.69359 2.94185 3.27474 3.65503 3.47045 3.37345 4.31351 3.14163 4.26525 3.22939
"335" " LOC554223 " 4.25581 4.44367 4.19486 4.580755 4.878455 4.60905 4.28828 4.278405 4.202 3.98205 4.847975
"336" " LOC389607 " 4.14424 3.80861 4.00138 4.25351 3.93499 3.91628 4.62243 4.47458 5.13744 4.47338 3.45425
"337" " LOC440993 " 5.58626 6.19704 5.15876 4.87781 4.91973 4.93402 6.26515 7.60042 5.79772 4.53217 5.22795
"338" " LOC440944 " 2.59209 2.55086 3.08264 2.86559 4.57939 2.66818 3.03607 3.16242 2.7291 3.21136 3.2605
"339" " VAC14 " 3.40846 2.85382 3.81373 3.36575 3.46815 3.16142 3.55823 2.79628 3.91201 3.6215 3.58222
"340" " IGHA1 " 5.60637 11.0569 5.45103 7.01229 6.33317 7.34654 6.9361 11.0623 5.76578 5.90378 5.47701
"341" " LOC400804 " 3.42143 3.29821 3.47075 3.68976 3.70549 3.25259 2.94329 3.43642 3.29244 3.94053 2.96797
"342" " FLJ44674 " 3.11287 3.31442 3.24582 3.17142 3.35085 3.12271 3.30028 3.00849 3.08257 3.1465 3.25645
"343" " LOC100132217 " 5.95523 6.06713 6.00446 5.66303 6.31311 5.56613 5.84088 5.81065 6.09469 6.15933 6.64765
"344" " LOC284861 " 5.09303 4.42094 3.81945 4.4154 3.55542 4.01738 4.82804 3.75842 4.75038 3.91868 4.36316
"345" " C16orf47 " 3.73596 3.77558 3.6444 3.74836 3.80291 3.56939 3.25961 3.64763 3.59838 3.68485 3.38161
"346" " LOC642947 " 4.95626 4.4759 3.6661 4.21755 4.37981 3.9862 3.76998 3.63572 3.86352 4.80118 3.59976
"347" " LOC100130876 " 3.64507 4.19616 2.8669 5.07512 4.36376 6.6792 2.76052 6.12259 4.82569 5.61491 4.1845
"348" " LOC646870 " 4.27729 4.50073 3.78167 3.42171 3.30666 4.53922 3.89866 3.56308 3.94567 4.21011 3.36908
"349" " FLJ27243 " 4.09462 3.60049 3.82995 3.78926 4.23733 3.64849 3.63482 3.6684 4.41489 4.39661 3.56412
"350" " FLJ27255 " 3.00816 3.25918 2.70116 3.06406 3.27216 2.64925 2.81551 2.84213 2.81116 2.74424 2.66933
"351" " LOC388022 " 6.35629 5.81749 7.16771 7.70248 7.86088 6.41362 5.27116 6.45221 8.12867 5.08885 7.44088
"352" " FLJ16126 " 2.94862 3.39418 3.10445 3.17499 3.6858 3.39552 3.15941 3.35525 3.28891 3.55543 3.21055
"353" " FLJ16171 " 5.51016 4.74257 4.23064 4.53549 4.83968 5.01031 4.39511 4.42332 4.7592 5.19254 4.47498
"354" " PRAMEL " 3.03376 2.95052 2.94746 3.32969 2.92381 2.80492 2.99752 2.93254 2.72591 3.21101 2.96157
"355" " LOC642980 " 4.584515 5.187745 7.13877 5.45894 5.955175 5.26462 6.351015 5.216765 7.24116 5.282945 5.10455
"356" " FLJ16734 " 4.72938 4.56257 3.98049 4.01159 6.41771 6.00848 4.43311 4.55075 6.02889 6.50075 5.68494
"357" " GPAM " 4.27925 6.31638 6.26735 6.641645 5.54711 4.30538 4.20593 5.781105 4.301605 4.06021 5.34641
"358" " GPAM " 2.95801 5.26727 5.52838 5.5752 4.83567 2.07355 2.76914 4.25237 3.01724 2.41909 4.38724
"359" " C12orf53 " 4.31836 4.29274 4.23293 4.50978 4.48845 4.49552 4.06228 3.70334 4.30587 4.98194 4.01256
"360" " C7orf11 " 10.8175 11.288 10.99655 11.37575 10.4965 10.81725 10.8684 10.54205 10.42305 10.6163 10.6855
"361" " LOC100287934 " 7.17072 6.644805 6.50781 5.72633 6.127795 6.52606 5.544035 5.856405 7.096005 6.445645 8.044435
"362" " C11orf74 " 3.96628 3.59913 3.69712 3.8373 3.71654 3.71445 3.9183 3.86174 3.65334 4.31247 3.90908
"363" " UBE2K " 4.81955 4.58109 4.52429 4.78357 4.25903 4.43157 4.63535 4.03401 4.43789 4.48404 4.32125
"364" " FAM115A " 4.08288 4.36238 3.45428 3.46197 4.70302 4.51576 4.11279 4.30743 4.64625 3.78716 4.54799
"365" " ZNF625 " 6.62228 6.86092 7.03581 6.97073 7.07292 7.12567 7.03686 7.63046 7.38853 7.59248 7.5642
"366" " C14orf37 " 3.54097 3.18116 3.17077 3.60705 4.34299 3.58253 3.03565 3.58496 3.23832 3.27983 3.19955
"367" " LOC554249 " 5.15734 5.22314 5.35709 5.14634 4.92232 5.47839 5.07653 5.50884 5.86378 5.9066 5.26746
"368" " LOC554249 " 5.48705 5.43913 5.5336 5.850045 5.51068 5.62838 5.373725 5.790225 6.17372 6.2162 5.61389
"369" " LOC554249 " 4.88353 4.84578 4.89889 5.04103 4.77546 5.15058 4.75701 5.22141 5.66025 5.61714 5.15048
"370" " LOC494150 " 6.21214 4.99681 4.03133 4.6022 4.71867 5.43383 6.52062 5.01978 5.66163 5.71994 5.20051
"371" " HLA-DRB4 " 4.50879 9.05885 3.4551 8.60676 4.19121 8.54824 6.3072 10.2943 4.50944 4.80323 4.25912
"372" " LAYN " 3.77875 4.21064 3.70899 4.08738 4.45701 4.20871 3.84715 3.92933 3.84724 4.51183 3.6747
"373" " FAM113A " 6.65783 6.80508 6.49834 6.19487 6.67342 6.46737 6.60164 6.65549 6.59255 7.09175 6.80106
"374" " NPIP " 8.53305 8.43943 9.1123 9.01753 8.09555 8.3496 7.84558 7.88938 8.8409 8.53758 9.25621
"375" " C22orf24 " 3.63539 3.54158 3.58224 3.79589 3.84742 3.99548 3.81589 3.85382 3.49812 3.89855 3.7659
"376" " C10orf131 " 2.32535 2.67445 2.35432 2.37477 2.30114 2.28673 2.33744 2.34311 2.4224 2.35541 2.39554
"377" " NBPF9 " 10.7506 10.4548 10.1256 10.2148 10.4555 10.4394 10.0541 10.1921 9.9673 10.4303 10.2014
"378" " NBPF14 " 10.8997 10.6449 10.2599 10.3928 10.6245 10.5676 10.1908 10.3327 10.0881 10.5727 10.3011
"379" " ZNF778 " 8.23779 8.19755 9.21335 8.24881 7.3406 8.35671 8.21866 7.39324 9.08456 9.55473 8.27193
"380" " KIAA0528 " 7.31343 6.72034 7.74723 7.88902 5.92841 7.20604 6.73887 7.3878 7.34854 7.98081 6.69181
"381" " C15orf44 " 7.60384 7.90799 7.33364 6.78387 7.03398 6.91148 7.89502 7.2477 7.40493 7.69535 7.40772
"382" " C2orf89 " 3.95066 3.63294 3.93517 4.15228 4.22253 3.89464 3.81158 3.96344 3.72827 4.3029 3.72195
"383" " ZNF852 " 4.50987 4.72791 5.30318 4.98808 4.68554 4.85102 4.85488 4.917 5.21425 5.69694 5.1468
"384" " FLJ39061 " 3.27637 3.31666 3.08198 3.326 3.32452 3.17334 3.16278 3.15851 3.06383 3.28591 3.04655
"385" " ZNF90 " 6.88821 6.04201 7.20818 6.95835 7.10821 6.96037 6.74503 6.90861 6.65251 7.27328 7.08246
"386" " MCM9 " 4.41762 5.55039 5.10791 4.71482 5.26312 5.34341 5.59404 5.08677 5.3782 4.28007 4.82424
"387" " FAM65C " 3.82255 3.2945 3.27849 3.9509 3.61508 3.56759 3.79604 3.73346 4.78712 3.59872 3.62225
"388" " GSTM2 " 5.08214 5.1232 4.30665 5.79308 5.88892 4.62443 4.44637 5.16893 4.33079 5.01231 3.96351
"389" " ZNF724P " 6.23939 5.2066 6.4749 6.69939 5.96282 6.01737 6.28101 5.65898 5.31518 7.01126 6.64128
"390" " TRAJ17 " 3.39609 3.09085 3.19673 3.33479 3.27368 3.30234 3.16076 3.60237 3.16709 3.24659 3.1456
"391" " KIAA0146 " 8.04066 8.08312 7.95226 7.89891 7.31676 7.65564 7.44425 7.50042 8.14675 7.09101 6.90582
"392" " CSNK1G1 " 5.75205 5.01037 5.55632 5.21647 4.99503 4.94004 5.74691 3.09535 5.05471 5.6412 5.42469
"393" " C15orf26 " 3.51809 3.61919 3.12821 3.41806 3.27761 3.43195 3.13085 3.43421 3.37434 3.23659 3.24855
"394" " ODZ2 " 2.86299 3.53797 4.6245 3.94458 3.7657 3.47518 3.13456 4.39677 2.68909 3.95794 3.44446
"395" " KIAA1407 " 4.14012 4.38971 4.55065 3.69742 4.03121 4.28284 5.12465 4.40309 5.06782 4.6755 5.13559
"396" " LOC729444 " 5.21036 4.76251 3.65496 3.9336 4.35118 3.77765 3.29413 3.79196 3.68688 3.56561 3.32787
"397" " C16orf55 " 4.20164 3.82301 4.60721 4.19802 3.67369 3.87945 3.7293 3.30233 4.26059 4.32319 3.83031
"398" " C6orf58 " 2.77015 2.59724 2.65202 2.68209 3.058 2.54219 2.55468 2.69907 2.6881 2.76999 2.73641
"399" " FAM154B " 4.57924 4.42026 4.12781 4.16823 4.28033 4.77206 4.14174 4.07874 4.91175 4.77122 4.07379
"400" " TRIM22 " 3.7699 3.95514 3.38319 3.13145 3.50001 3.29921 3.32624 3.29142 3.34839 3.26356 3.57673
"401" " ITFG1 " 3.07152 3.06437 3.40692 3.156 2.79933 3.06337 3.21495 2.85187 3.01796 3.15363 2.88048
"402" " CCDC82 " 3.65816 3.89485 3.82908 3.80264 4.55763 5.51557 3.95431 4.7291 3.91625 3.92781 3.81997
"403" " C21orf30 " 3.50755 3.44102 3.38092 3.43705 3.88544 3.97218 3.46463 2.9867 3.72583 3.7509 3.57864
"404" " LOC93463 " 4.21959 3.90913 4.33547 3.96729 3.9592 3.97788 4.00226 3.89372 4.71819 4.7866 3.79353
"405" " C9orf102 " 7.73754 8.53892 7.1209 6.97059 6.77611 7.50797 7.95406 7.89613 7.40213 7.991 7.70146
"406" " DKFZP434F142 " 4.08246 4.03836 5.47101 3.96389 4.5446 4.31671 5.36051 4.05146 5.13395 4.38619 5.75107
"407" " DKFZP434I0714 " 4.16863 4.54784 4.71346 4.48711 4.3889 4.24442 4.33822 4.24228 4.93073 4.66323 4.12571
"408" " DKFZp761P0212 " 4.15872 4.63434 4.28639 4.51531 4.27153 3.85747 3.93941 4.56493 3.95047 3.93201 3.91671
"409" " ZNF663 " 4.02211 3.44925 3.31671 3.55841 3.58713 3.21206 3.11321 3.35283 3.31427 3.39884 3.59696
"410" " LOC441178 " 2.97513 3.22121 2.87112 3.13088 3.26727 2.94501 2.58217 2.74449 2.76094 3.18412 2.9843
"411" " FAM95B1 " 3.28405 3.35542 3.42475 3.61383 3.42047 3.17584 3.30091 3.03063 3.25393 3.26731 3.28465
"412" " FAM95B1 " 3.43716 3.4374 3.55989 3.92218 3.54923 3.42214 3.65934 3.21623 3.4347 3.46337 3.39198
"413" " HMCN2 " 4.06686 3.51553 5.07886 4.81125 4.51311 4.37338 4.44945 3.97304 4.11005 4.23638 3.89859
"414" " LOC100130815 " 2.36983 2.46504 2.4245 2.44434 2.50977 2.35072 2.3299 2.41468 2.42136 2.53911 2.2105
"415" " LOC100287290 " 4.00961 4.54734 3.83417 3.80566 4.323 4.34253 3.75608 4.60342 3.76908 3.4743 4.21198
"416" " C21orf74 " 2.73123 2.76286 2.64844 2.60324 2.74624 2.90325 2.66045 2.64202 2.60795 2.89257 2.46918
"417" " GRIK1-AS " 2.98258 2.80303 2.7775 2.80433 3.08827 2.94205 2.87252 2.79815 2.80504 2.79414 2.82738
"418" " STGC3 " 2.92919 3.0393 2.89737 3.00978 2.79743 2.91482 2.77376 3.66924 2.70523 2.88758 2.58093
"419" " NCRNA00258 " 3.53318 3.71344 3.18881 3.06918 5.19151 3.25482 3.78076 3.4015 3.55724 3.4015 3.25962
"420" " NCRNA00204 " 3.492315 3.20432 3.374435 3.100815 3.350145 3.05713 2.893485 3.115705 3.668455 3.192525 3.36425
"421" " NSAP11 " 2.9828 3.08331 2.83725 2.9668 3.36696 3.00912 2.81019 3.01262 2.81457 3.04112 3.00922
"422" " LOC100131373 " 3.76108 3.9042 3.71863 3.84969 4.07556 3.65674 3.53469 3.47605 3.66529 3.58211 3.66761
"423" " LOC100128751 " 4.19544 4.50049 3.88759 4.11195 4.479 4.435 3.77789 4.1242 4.11552 4.16059 3.90698
"424" " LOC100131796 " 2.71302 2.92198 2.80985 3.67667 2.90469 3.19082 3.13268 2.78119 2.8628 3.26871 2.80907
"425" " NCRNA00114 " 3.3205 3.33093 3.17041 3.16608 3.76167 3.10973 3.1378 3.19772 3.08563 3.27784 2.90733
"426" " IGFN1 " 3.59935 3.44056 3.83742 4.1669 3.85078 3.57918 3.93128 3.64244 3.63944 3.64729 3.86641
"427" " NCRNA00247 " 3.87357 3.69864 3.82639 3.94067 3.90467 3.88436 3.46456 3.86744 3.98817 3.58096 3.57143
"428" " GTSCR1 " 3.00183 3.65637 2.76662 2.60075 2.88675 2.98049 2.97775 2.81711 2.90137 2.97835 2.81701
"429" " SNHG12 " 6.12348 5.96171 7.13867 7.01241 6.54117 6.84885 5.61216 6.64426 6.58043 6.00643 6.7784
"430" " LOC642864 " 2.99784 3.24113 3.03742 3.04161 3.40213 2.86766 2.9699 2.73159 2.98748 3.5287 3.04808
"431" " FAM138D " 2.7167 2.51458 2.55647 2.54095 2.38483 2.43717 2.48607 2.69979 2.81195 2.61128 2.95427
"432" " LOC100128816 " 6.09942 5.95031 7.70249 7.54789 5.94885 5.60834 6.63969 6.5561 7.00211 6.74968 5.70822
"433" " UNQ5830 " 3.83655 3.50328 3.92846 4.15703 3.78761 3.83736 3.77535 3.63912 3.71586 3.82148 3.67963
"434" " ARID5A " 4.61369 5.3657 4.0808 4.93424 4.76552 4.88965 4.29688 7.09188 4.49918 4.40151 4.44117
"435" " LOC100130071 " 4.26998 4.70199 4.36258 4.6577 4.96768 4.04023 4.30857 4.39602 4.07856 4.16656 4.31781
"436" " LOC100131217 " 4.35175 4.08864 5.10927 4.06984 4.16446 4.35751 3.88411 3.87683 4.32958 4.54041 3.76908
"437" " LOC100128818 " 4.13557 3.79426 4.00504 4.11181 3.87076 3.90996 3.8013 3.78923 3.78578 3.96213 3.8834
"438" " LOC100131943 " 3.27338 3.52915 3.18495 3.28897 3.30004 3.32422 3.19106 3.16973 3.15632 2.99225 3.15796
"439" " YPLR6490 " 3.16796 3.0977 3.13348 3.5382 3.32871 2.77285 2.96589 3.21867 2.93172 3.11107 3.09638
"440" " OR9H1P " 3.23023 2.92874 3.02993 3.00397 2.97514 3.11129 3.06118 2.94839 2.91056 3.1792 2.93949
"441" " LOC100133106 " 3.97655 3.80462 3.38753 3.95119 3.72633 3.59603 3.33038 3.83207 3.62309 3.6799 3.6535
"442" " LOC100127951 " 3.18373 3.41275 3.34266 3.0991 3.39291 3.07965 3.3449 2.92088 3.31087 3.48624 3.51264
"443" " LOC100129831 " 3.81076 3.67612 3.66815 3.71778 3.88898 3.22575 3.5605 3.78342 3.70874 4.13096 3.49523
"444" " LOC100128644 " 3.88711 3.55354 3.83681 3.876 4.11097 3.95286 3.94953 3.60728 4.18566 4.54653 3.82325
"445" " LOC643797 " 5.74148 5.54591 5.15515 5.88418 5.60202 5.36774 5.28191 5.43366 5.23963 5.20981 5.37712
"446" " HCG8 " 4.33507 4.59314 6.02371 4.95723 4.92988 4.84043 5.07801 4.82711 6.51529 6.08527 7.59992
"447" " ARVP6125 " 3.47979 3.19053 3.24783 3.49706 3.22659 3.82054 3.56022 2.95389 3.66771 3.51255 3.34225
"448" " LOC100131541 " 4.08964 5.84981 4.49327 4.45063 4.30526 6.52489 4.9367 6.78074 4.18498 4.27121 4.87364
"449" " C2orf66 " 4.15372 4.35522 3.35428 3.40708 3.66129 3.53831 3.29375 3.58748 3.61455 4.03595 4.26644
"450" " UNQ9370 " 2.97649 2.94128 2.84601 3.28937 3.23492 2.85211 2.94364 2.83836 3.01437 3.15123 3.12783
"451" " FAM151B " 5.83333 4.65566 5.62942 4.60983 3.73864 4.24947 4.77334 4.17022 3.83093 4.88592 4.61551
"452" " LOC100131131 " 2.58395 2.90507 2.47853 2.646 2.73384 2.69126 2.77535 2.79557 2.76534 2.81699 2.45523
"453" " C2orf82 " 4.84752 5.11407 4.68734 5.27421 5.14081 4.85646 4.8754 4.92274 4.6649 5.09759 4.37114
"454" " C20orf197 " 2.89906 3.50369 3.04315 3.3127 2.99977 2.98241 2.77261 3.10809 3.1556 3.21233 3.01852
"455" " LOC100133299 " 4.00683 4.277 5.85918 4.65305 5.61114 5.7992 4.60765 4.89391 5.93807 5.80335 4.46381
"456" " EEF1D " 5.31262 4.44334 5.88515 5.51613 4.03945 3.82818 4.33446 3.82236 4.41542 5.25159 4.86309
"457" " LOC283314 " 4.51789 3.85963 3.93 4.06041 4.34849 4.20261 4.32524 4.4235 4.29787 4.02715 4.58739
"458" " LOC100131826 " 2.93752 3.16894 3.55424 3.17608 3.61836 3.84316 2.84003 3.72005 3.951 3.4708 3.29716
"459" " LOC100130916 " 3.59181 3.74217 3.48109 3.41258 3.75687 3.6534 3.66736 3.53285 3.58372 3.54717 3.48595
"460" " LOC100132099 " 3.22387 3.39068 5.14443 3.87609 4.3046 3.79422 2.67479 4.29915 5.44951 4.43355 4.16944
"461" " LOC646513 " 3.28045 2.83073 3.36546 3.14878 3.72208 3.8197 3.10773 3.03865 3.2034 3.4831 3.13806
"462" " LOC100129033 " 4.0592 4.12389 4.29131 3.98859 3.70779 3.7559 4.75931 3.69424 4.5778 4.10624 4.11885
"463" " C6orf72 " 8.14939 8.18199 6.66841 6.01821 8.76783 8.11436 7.61471 7.50752 6.56689 6.19425 6.86636
"464" " SH3BP1 " 4.21693 4.10215 4.01244 4.83288 4.50951 4.28905 4.14331 3.95296 4.15658 4.19951 4.36598
"465" " C9orf93 " 4.0253 4.78362 4.17643 4.06779 4.14555 4.48091 4.01714 4.408 4.15649 4.15607 4.25181
"466" " LOC100128356 " 3.00348 3.12447 3.18274 3.6109 3.34495 2.9555 3.09441 3.01051 3.14601 3.00845 2.8668
"467" " DDR2 " 3.32366 3.94505 3.19652 4.57471 3.75704 4.82566 3.33664 4.99324 3.36679 3.62655 3.79873
"468" " SH3KBP1 " 11.1431 11.4388 11.2097 11.2345 10.5301 10.9277 11.0897 11.2099 10.8803 11.2598 11.116
"469" " PS1TP4 " 4.73741 4.45783 5.44942 5.06305 4.126 5.15209 5.58358 5.56083 4.89952 5.11154 5.08795
"470" " NANOGP1 " 3.3734 3.14292 3.30541 3.35676 3.54364 3.40824 3.17801 3.39156 3.62821 3.75782 3.37714
"471" " HCRP1 " 3.22076 2.76647 3.08632 3.48413 3.14395 3.05501 3.17229 3.1232 3.27201 3.12427 3.16167
"472" " PSORS1C3 " 2.98342 2.80923 2.79359 2.9046 2.87917 2.94789 2.25564 2.93288 2.77031 2.94178 3.37249
"473" " LOC613206 " 3.90224 3.3416 3.21005 3.77731 3.69453 3.63797 3.62563 3.37489 3.51829 3.75652 3.63661
"474" " C6orf125 " 8.24452 8.05996 8.91767 8.04835 8.11042 7.22443 9.1767 7.42432 9.15943 9.41893 9.19531
"475" " HMGA2 " 3.32638 4.23701 2.88295 2.90165 3.11191 3.33514 2.91464 2.80481 2.95812 3.29392 3.01906
"476" " SKCG-1 " 3.32746 3.3498 2.95687 2.97577 3.11401 3.36264 3.08798 2.92719 3.20843 3.30515 3.30562
"477" " SKOR2 " 3.83812 3.62508 3.46864 4.08944 3.60854 3.59801 3.52826 3.55005 3.68763 3.837 3.07943
"478" " RPL18A " 6.30159 6.40742 7.27191 7.24465 7.21882 7.38083 7.39232 7.27002 7.77011 7.38211 7.35125
"479" " KU-MEL-3 " 2.85927 3.00319 3.46151 3.05347 3.28619 2.79933 2.78444 3.13209 2.84145 3.4661 3.05169
"480" " HSP90AA5P " 2.81824 2.74612 2.8794 3.01855 2.85777 2.55404 2.75925 2.8482 3.15712 3.27656 2.73262
"481" " HSP90AB5P " 3.39033 3.17868 3.39183 3.28235 3.55986 3.09669 3.25322 3.36734 3.10558 3.55459 3.11321
"482" " HSP90AB6P " 2.97688 2.93882 2.85568 3.17071 2.90287 2.93911 2.9168 2.94118 2.90018 2.93312 3.11068
"483" " HSP90B2P " 3.84963 3.83242 3.19877 3.25064 3.49164 3.32985 3.52238 2.97635 3.39073 3.53626 3.31559
"484" " C19orf43 " 7.09206 6.61369 7.23788 6.637 7.73676 6.77403 7.38347 6.45447 7.40517 7.57321 7.38885
"485" " C20orf195 " 4.55189 4.29124 4.13741 4.41365 4.34151 4.25676 4.20064 3.56772 4.23689 4.40042 4.0373
"486" " NCRNA00260 " 3.68757 3.54332 3.00664 3.67303 3.67985 3.34244 2.74316 3.20548 3.23585 3.41441 4.04394
"487" " C7orf26 " 5.79797 6.00035 6.5807 5.40315 6.8343 6.63182 6.94432 6.58348 6.88074 6.37892 7.54903
"488" " FAM173A " 6.15225 5.22858 6.59139 6.1141 6.06681 5.94136 6.13598 5.1934 6.44372 6.00409 6.39069
"489" " CXorf26 " 5.20594 5.24512 6.29068 5.74307 6.44343 5.50321 6.18958 5.87213 5.52422 5.55818 5.82375
"490" " C1orf50 " 5.372 5.08727 5.38811 5.32051 5.67457 5.51633 5.72632 5.20452 5.28225 5.55616 5.73952
"491" " FAM195A " 6.13885 4.79824 5.76399 5.55629 5.05879 5.01641 5.96296 4.73738 5.57358 5.29681 6.10633
"492" " C1orf56 " 7.01643 6.04968 6.64292 5.69262 5.47436 5.89277 5.63763 5.69824 5.63139 5.68834 6.49489
"493" " FAM158A " 6.50603 5.64264 6.48607 5.64821 5.26851 5.28852 5.72817 4.96756 6.09539 5.99421 5.50838
"494" " C9orf142 " 7.98414 7.40304 8.15355 7.14027 7.42697 7.43572 7.93853 6.8233 7.27649 7.43971 7.91804
"495" " C11orf67 " 5.65731 4.59641 5.43875 4.54101 5.43801 5.7623 5.54768 5.5183 4.88485 8.51866 5.2953
"496" " IGHV5-78 " 4.19603 4.42748 4.07175 3.9082 4.55622 4.53813 4.21769 4.2986 4.07994 4.40121 4.55835
"497" " MGC4294 " 4.38053 3.39205 3.81861 3.85452 4.61369 3.92064 4.00617 3.93381 4.09223 4.19704 3.89764
"498" " C11orf76 " 5.0013 5.17709 5.05905 5.08711 5.56476 5.18053 5.23517 4.81225 5.27024 5.17468 5.07137
"499" " C21orf122 " 4.04126 3.91901 3.80559 3.86413 3.63253 3.99274 3.6452 3.48155 3.55361 4.23584 4.32509
"500" " KIAA1539 " 4.99381 5.48583 4.85655 5.225 6.21664 5.59177 6.5214 5.29675 4.92208 4.92687 5.33628
"501" " MGC10814 " 3.99188 4.40665 4.26117 4.63021 4.73456 4.09645 3.87742 4.24441 4.15198 4.51799 4.50629
"502" " C2orf42 " 5.54903 5.31773 5.84253 5.12929 5.40745 5.52439 5.40083 5.39813 6.04869 5.55114 5.27216
"503" " C21orf105 " 4.17945 4.24099 3.81302 3.39775 4.11571 3.88611 3.70647 3.66927 3.76427 4.18998 3.75991
"504" " LOC100132167 " 4.32052 3.72004 3.20899 3.75951 3.76704 3.94374 3.81075 3.53153 3.30706 3.71421 4.46406
"505" " LOC100132167 " 4.820485 3.683685 2.99493 3.805275 3.820805 3.832315 3.897985 3.552355 3.2175 3.627385 4.52465
"506" " LOC100132167 " 3.67644 3.66679 3.45494 3.51153 3.48455 3.58064 3.7241 3.60449 3.5065 3.60185 3.447
"507" " MGC15705 " 3.17426 2.84651 3.50471 3.09558 4.07178 3.09107 3.38492 2.92088 3.4704 3.2323 2.95901
"508" " C12orf62 " 6.33244 5.7702 6.07908 5.51782 4.82949 5.47563 5.77461 5.31612 5.63339 5.61415 5.61171
"509" " C16orf48 " 4.60079 4.70842 5.39745 5.14343 4.79217 5.01937 5.12395 4.80278 5.26667 4.91298 4.82224
"510" " FAM113B " 5.33715 4.94211 3.9193 4.3939 3.80642 3.86849 3.50316 4.46717 4.60689 3.99369 4.78873
"511" " C4orf34 " 7.33401 8.07343 7.66897 6.81173 7.45182 7.35994 8.38765 7.90461 8.0468 7.78154 7.65448
"512" " OR7E14P " 7.64416 6.69303 7.45308 6.43729 6.87699 6.71644 6.88072 7.05868 7.1694 8.17693 7.67402
"513" " PCID2 " 5.55622 5.95488 7.08469 6.51857 6.51925 6.54823 5.63424 5.71247 7.3797 6.90945 6.70303
"514" " C9orf30 " 7.10736 6.67425 5.41591 6.16781 6.22513 6.56917 6.41461 6.30693 6.05581 6.66691 6.88111
"515" " FAM181A " 3.19312 3.45222 3.09338 2.93333 3.34135 3.42965 3.17112 2.95119 3.03949 3.35254 2.78499
"516" " FAM73B " 4.85412 4.80627 4.68446 4.34902 4.56628 4.72305 4.86465 4.60537 4.48582 4.71125 5.07318
"517" " C5orf30 " 6.20735 5.59308 7.47086 6.79025 5.93577 5.72667 7.15689 6.20994 5.84234 6.53895 6.79037
"518" " LOC158960 " 5.3765 5.82503 5.38296 6.09122 5.30269 5.21731 5.22741 5.5811 5.3927 5.42564 5.19678
"519" " IER3IP1 " 4.38079 3.80348 3.78885 3.22762 3.70483 3.52432 3.97022 3.89892 3.69913 3.66906 3.75349
"520" " C6orf211 " 9.49031 8.13851 6.60154 5.06408 8.6866 7.65828 7.31778 6.79458 5.98217 7.98047 6.9612
"521" " C19orf52 " 4.86586 4.84192 5.03211 4.7802 5.00536 5.04989 5.26904 4.83406 5.46715 5.27552 5.14053
"522" " DNAJA2 " 3.60635 3.60694 3.56096 3.32885 3.35622 3.44094 3.59386 3.57251 3.33244 3.44264 3.64358
"523" " LOC375295 " 4.36259 3.28967 3.33771 3.63054 5.1767 4.63964 3.88181 4.36911 5.26741 4.29988 7.16056
"524" " VKORC1L1 " 4.21944 4.03785 4.53524 4.60466 4.43007 4.82002 4.38354 4.11343 4.27213 4.53825 4.14597
"525" " RRP7B " 3.95999 3.3497 4.83809 3.99057 4.40392 3.66758 4.12086 3.28597 4.25192 4.57266 4.58026
"526" " C12orf43 " 6.31864 5.51818 6.05626 5.95498 5.60243 5.34469 5.83642 4.89657 5.55032 5.64157 5.74741
"527" " C7orf43 " 6.38298 5.8884 6.22958 5.98438 6.32216 6.11492 5.90172 5.60325 5.37459 5.50833 6.2418
"528" " C20orf72 " 6.04957 5.67472 6.07422 4.94424 5.88924 6.22093 6.52366 5.17731 5.97694 6.4724 6.25934
"529" " FAM49B " 9.46689 9.02427 9.55624 8.8145 7.5496 7.4966 7.78309 7.59373 7.91284 8.90265 7.89832
"530" " C2orf43 " 5.96007 5.66908 5.5216 5.65768 3.89169 4.74029 6.05262 4.76318 5.54136 5.72475 4.12637
"531" " RBM8A " 5.31912 4.8471 5.75652 5.76839 5.42129 4.79352 5.52749 5.18907 5.97492 6.51235 5.61768
"532" " C1orf109 " 4.5094 3.66858 4.08011 3.91229 3.85922 3.76489 3.68168 3.74234 3.76881 3.63698 4.28665
"533" " MAGT1 " 2.63144 2.86568 2.4957 2.85897 2.68494 2.8009 2.7692 2.62807 2.6919 2.7864 2.6422
"534" " C20orf4 " 8.07182 7.54617 6.94695 6.54072 6.72099 6.95807 7.21623 6.36869 7.11693 7.24548 7.66552
"535" " PRO2012 " 5.71027 5.936105 5.057775 5.342265 4.484145 4.83793 3.913405 4.93051 4.64881 5.68288 5.259735
"536" " C12orf49 " 7.91533 7.71911 7.75244 7.76795 7.76309 7.28568 8.18815 7.25274 7.61777 8.21093 7.61976
"537" " IGHM " 3.88652 10.3829 3.72707 6.66441 3.40315 4.73611 3.42595 10.0035 3.85162 3.50245 3.29776
"538" " LOC100132686 " 3.46578 3.77457 3.08383 3.0301 3.41987 3.34825 3.07151 3.8056 3.49047 3.15069 3.05209
"539" " C7orf33 " 3.23208 3.43779 3.23624 3.68132 3.65119 3.27477 3.19316 3.24214 3.30413 3.22749 2.99605
"540" " C2orf15 " 5.05429 4.17093 5.30534 4.53175 4.44413 4.15998 6.10154 4.18283 5.28112 5.28696 5.77159
"541" " IGHD " 4.16959 11.497 4.24373 6.30094 5.3572 6.90988 5.51731 11.3227 4.19777 4.48008 4.79008
"542" " KIAA0664L3 " 5.71591 5.63312 5.9064 5.29532 5.46845 5.33089 6.24815 5.42098 5.96596 5.99654 6.34818
"543" " C16orf78 " 2.85091 3.06294 2.95768 2.99986 3.302 2.9403 2.96926 2.98499 2.96991 3.00938 3.0409
"544" " C10orf82 " 5.33583 4.06452 4.04643 5.14788 4.91279 3.92527 4.97419 4.29776 5.68501 5.00163 5.4217
"545" " ZNF99 " 2.4962 2.81368 2.41757 2.77775 3.19657 3.07774 2.64742 2.56427 2.38868 3.06156 3.2033
"546" " C6orf64 " 6.5435 5.92708 6.76 6.28359 5.17146 5.49455 5.51976 5.69469 6.04433 7.09487 6.68545
"547" " C12orf52 " 6.44011 5.93272 6.09148 5.83086 5.28195 5.38641 6.27696 4.91828 6.08573 6.43899 6.18843
"548" " C17orf47 " 3.02931 2.78049 2.93765 3.02897 2.85384 2.93343 2.79355 2.75702 2.96094 3.42614 2.90606
"549" " C5orf23 " 2.99927 3.87283 2.95991 3.18115 3.75484 3.6229 5.08611 3.31651 2.81817 3.71264 3.47876
"550" " C4orf39 " 4.17077 4.12279 3.55433 4.15901 3.63482 3.70274 3.67782 3.7241 3.49736 4.21894 3.57266
"551" " C9orf102 " 5.95353 6.54801 5.42541 5.17507 5.18199 5.71016 5.8685 6.06566 5.57051 6.01984 5.75743
"552" " C22orf32 " 6.66348 5.83809 7.69849 6.48508 7.08226 6.79396 7.05171 6.12355 6.30956 6.64375 6.79418
"553" " C10orf12 " 4.85655 5.01054 6.09392 5.56756 4.88998 5.23848 6.24498 5.63943 6.24237 4.6121 5.80451
"554" " C2orf65 " 5.54961 4.73581 3.64967 4.03725 3.70187 3.65136 5.83693 4.14895 3.48352 3.75765 3.61442
"555" " C1orf114 " 3.05231 3.44598 3.02834 3.30446 2.9973 3.14931 2.83832 3.23156 3.22836 3.12886 3.1226
"556" " GRAPL " 4.10082 4.00422 3.96725 4.56737 4.43724 3.63243 4.0505 3.76402 4.24465 3.93057 3.74033
"557" " C7orf47 " 6.19906 5.89044 6.62867 6.00496 5.82132 5.63037 5.96297 5.59698 5.89534 6.2133 6.05986
"558" " C9orf43 " 4.25037 5.13594 4.04727 4.05619 4.33639 3.86395 4.28044 4.16215 4.15423 4.15895 3.99358
"559" " C1orf216 " 4.97252 4.63552 4.59276 4.91802 4.81484 4.74165 5.29308 4.47659 4.84725 4.45467 4.54843
"560" " ARHGEF10 " 4.4536 4.47878 4.5864 4.85446 4.62168 4.93223 4.40261 4.85824 4.2246 4.57515 4.32216
"561" " LOC728437 " 3.94129 3.74246 3.64312 3.71391 3.89228 3.8136 3.6979 3.75054 3.69292 3.84048 3.37021
"562" " C12orf12 " 2.87453 2.68016 2.89321 3.12579 2.91858 2.70957 2.62387 2.97536 2.93521 2.81098 3.09292
"563" " C19orf47 " 6.20584 4.99853 5.70409 5.10046 5.66115 5.50483 5.81494 5.02273 5.48457 5.89665 6.10705
"564" " NCRNA00188 " 6.67612 6.49783 7.21869 7.41668 8.01562 7.75109 7.7981 7.52891 8.86582 7.83112 7.85594
"565" " C1orf51 " 4.15232 3.94819 4.17534 4.28789 4.866 4.79307 4.53701 3.85012 5.15491 5.50801 5.8616
"566" " C12orf33 " 2.86893 2.95382 2.78947 2.78489 2.67791 2.71512 2.54447 2.55135 2.87972 2.93497 2.62611
"567" " C7orf62 " 3.54429 3.14603 3.25541 3.42364 3.33685 3.31363 3.10951 3.24714 3.33915 3.26292 2.89771
"568" " TOB2 " 10.3965 11.3346 8.84335 10.6638 9.46275 10.2811 8.59995 10.8634 8.60931 10.0701 8.47535
"569" " C10orf111 " 4.51458 4.10748 4.16005 4.14847 4.7162 4.01049 4.0714 3.92639 4.47416 4.40971 4.15998
"570" " IGKC " 3.89281 9.40146 3.71968 6.72036 3.60213 4.11787 3.59296 9.68746 3.88323 3.65385 3.41046
"571" " NCRNA00183 " 5.33516 4.96387 5.43039 4.8099 4.19228 4.86634 5.38761 4.89698 5.52923 5.7942 5.75022
"572" " C15orf43 " 3.02599 3.00913 2.84336 3.16791 3.10874 2.82753 2.83172 3.01578 2.83365 2.90063 2.90923
"573" " C18orf20 " 2.90151 2.76886 2.75394 3.24015 2.71328 2.92767 3.12251 3.1226 2.90081 3.0522 2.98079
"574" " C13orf16 " 4.57452 4.20336 3.87161 4.3893 4.32574 4.15603 4.21963 4.01277 4.37729 4.66722 4.15873
"575" " C20orf62 " 3.85144 3.4714 3.44252 3.42814 3.43554 3.37072 3.28061 3.37 3.18285 3.85465 3.39652
"576" " C17orf61 " 7.47918 6.56375 6.40718 5.55359 6.31709 6.29474 6.64296 6.30508 6.54196 5.54587 6.48504
"577" " C13orf26 " 2.37016 2.50325 2.45582 2.35193 2.53923 2.32322 2.32797 2.51263 2.47274 2.51335 2.39548
"578" " C1orf211 " 3.40444 2.80549 3.15625 2.85689 3.31677 3.23168 3.06244 3.00348 2.97902 2.90685 2.86083
"579" " TRBC1 " 3.81402 3.48623 3.63138 3.6218 3.93174 3.85139 3.49255 3.83173 3.60676 3.84625 3.30418
"580" " TARP " 2.97979 2.96136 3.44578 3.11531 3.37726 3.05475 2.57842 3.96318 2.89813 2.99753 2.98173
"581" " TMEM148 " 3.51099 3.32642 3.51765 3.6669 3.39695 3.47372 3.28035 3.18594 3.44107 3.79475 3.56552
"582" " IGK@ " 4.08534 9.20505 4.00323 3.65391 3.81686 4.57885 4.04851 8.84549 3.93714 3.94835 3.58772
"583" " IGK@ " 4.11403 7.75608 3.84739 3.63726 3.87415 3.93589 3.82176 7.64301 3.76688 3.89928 3.65685
"584" " FAM71C " 3.26953 3.24175 3.2683 3.40837 3.88221 3.10631 3.23201 3.31179 3.24704 3.14161 3.34916
"585" " KIAA1257 " 3.66196 3.75248 3.80315 3.34813 3.75838 4.58553 5.84674 3.76448 3.63743 4.66144 4.10516
"586" " FAM71E2 " 4.84736 4.59874 4.6825 5.21735 4.64838 4.31509 4.90224 4.27714 4.77279 4.5187 4.67038
"587" " C2orf19 " 2.68606 2.88488 2.63182 3.12696 2.75856 2.78639 2.72356 2.63113 2.76557 2.6607 2.6845
"588" " C7orf61 " 4.13939 3.65066 4.22818 3.94414 3.73251 4.11393 3.70959 4.1586 4.00585 4.0059 3.91876
"589" " C3orf22 " 4.36 3.94028 3.67414 3.8131 3.73476 3.77618 3.82473 3.62743 3.88797 3.96461 3.69422
"590" " FAM27E3 " 6.10553 5.349 6.36936 6.23067 4.95312 4.75035 5.09875 4.77609 5.37353 4.96568 6.03211
"591" " FAM27E3 " 6.33855 5.53977 6.6863 6.47129 5.17294 4.96789 5.26697 5.07405 5.64491 5.17206 6.26763
"592" " FAM27E3 " 6.20807 5.45936 6.56722 6.37171 5.0843 4.88121 5.17135 4.9055 5.51218 5.08845 6.17485
"593" " PCMTD2 " 7.54677 7.51129 6.93884 6.72306 5.58123 6.75824 7.50733 7.03268 7.31004 7.6424 7.46703
"594" " IGK@ " 4.58951 10.1103 4.53348 4.62288 4.4848 5.38978 4.39616 10.0181 4.58998 4.30113 4.08738
"595" " ZNF616 " 3.74885 3.55067 3.83095 3.82228 3.87377 5.02696 4.19034 3.74337 4.93623 4.49229 3.99073
"596" " NCRNA00286A " 4.67346 4.22125 5.16138 4.51677 4.12589 4.02046 4.08801 3.81154 4.83876 4.35895 4.65537
"597" " C6orf81 " 3.31004 3.39379 3.83596 3.82114 3.6472 3.44879 3.88907 3.16899 3.2481 3.39866 3.73596
"598" " C2orf52 " 4.02141 4.31256 5.02098 4.17891 4.14073 3.922 4.38745 3.69447 4.16486 4.27954 3.71849
"599" " FLJ16124 " 2.89733 2.88928 2.77002 3.0251 2.73858 3.03951 2.75764 2.99339 3.58614 2.75212 2.61865
"600" " SLC45A4 " 6.1409 4.64912 6.17821 4.59536 4.83068 4.1409 5.14656 4.13601 4.76991 5.37403 4.80119
"601" " C19orf18 " 2.65331 3.05934 2.98663 2.93156 3.11904 3.24722 3.19444 3.34046 4.12511 3.17571 3.967
"602" " ARAF2P " 2.79312 3.04148 3.03326 2.97551 3.20643 2.85398 2.56559 3.26043 3.0901 3.08014 3.0584
"603" " C9orf41 " 6.43622 5.20396 5.26795 4.78419 5.14828 4.85051 5.99164 5.32337 4.79703 5.55491 5.67532
"604" " C10orf92 " 3.11918 3.56314 3.22569 2.99254 3.72875 3.04741 3.2198 2.95892 3.19047 3.15798 2.99014
"605" " C4orf29 " 5.5201 5.4626 6.13871 6.17076 5.94708 6.01679 5.30153 6.24837 6.24492 6.34721 5.87672
"606" " C4orf22 " 2.83993 3.0286 2.94109 3.04294 2.94051 2.57941 2.83606 3.05382 2.75996 2.65633 3.0347
"607" " KIAA0090 " 6.81983 5.63284 7.14194 6.85206 6.93974 7.10771 6.43988 6.54832 7.17967 6.46608 6.78565
"608" " C9orf62 " 3.86423 4.25067 3.91203 4.23618 4.61679 3.91565 4.15092 3.96854 3.98231 4.03048 3.70006
"609" " MGC34796 " 3.52077 3.86493 3.38109 3.70145 3.77459 3.39809 3.32579 3.42459 3.43721 3.68194 3.42124
"610" " C1orf83 " 6.09523 5.73654 5.71051 5.31726 5.8333 6.01966 5.32064 4.97898 5.19076 5.64242 6.06776
"611" " C2CD3 " 5.96909 4.60585 5.24508 4.2607 6.75155 6.8364 5.6629 5.44108 4.83501 5.63006 5.15295
"612" " C20orf196 " 5.18085 5.41879 4.64825 4.60953 4.82308 4.70907 6.26123 4.82407 5.02101 5.43069 4.97782
"613" " LOC100132147 " 5.06041 5.70524 4.92685 4.18982 5.29424 5.216 5.08604 5.53248 4.93689 5.71986 4.15632
"614" " LOC100132147 " 3.987815 3.53525 3.348415 3.677335 3.63578 3.566795 4.097825 3.70215 3.49521 4.453885 3.334065
"615" " CTAGE7P " 2.69578 2.70729 2.6697 2.69367 2.76872 2.56992 2.58981 2.56951 3.00292 2.59287 2.79331
"616" " PLAC2 " 4.07247 3.79606 3.37518 3.70213 4.82296 3.7848 3.97385 3.83054 4.36528 3.98567 4.13854
"617" " SP3P " 3.66063 3.61349 3.70249 3.75604 3.87956 3.59443 3.79294 3.59869 3.76034 4.02914 3.68752
"618" " C17orf58 " 5.65954 6.15265 7.83485 7.41728 5.65136 6.14191 6.47224 5.98872 5.45142 5.88564 6.13907
"619" " C20orf201 " 4.82862 4.67955 4.79867 5.21691 5.05207 4.97187 4.76086 5.09258 4.76171 4.74209 4.6752
"620" " FAM87A " 3.694925 3.94126 3.50866 3.552445 3.74823 3.49101 3.65002 3.731725 3.64706 3.55779 3.528845
"621" " DHX37 " 9.21015 9.68783 8.73427 9.3577 8.88425 9.43116 9.07167 9.41671 8.78519 8.77084 8.58467
"622" " TTC6 " 4.91277 4.80095 6.02551 5.24528 3.85743 4.76022 5.59007 5.23758 5.85206 7.03896 5.73581
"623" " C12orf50 " 3.4097 3.08082 3.10715 3.03112 3.44089 3.2228 2.81459 3.29308 3.00542 2.998 3.40039
"624" " KRT16 " 4.48005 5.05153 4.26006 4.00257 4.7104 4.41295 4.42687 4.00383 4.87488 5.47021 4.84651
"625" " C6orf146 " 3.06769 2.95881 2.90322 3.15397 3.11051 2.85646 2.94198 2.91506 2.87672 2.9852 2.9446
"626" " KIAA1704 " 5.54796 5.73895 6.60345 6.11272 6.31709 5.97304 6.0065 6.60285 7.13066 6.50081 6.75166
"627" " C11orf53 " 3.58707 2.98634 3.29664 3.373 3.4245 3.47406 3.52244 3.72863 3.3039 3.6213 3.29594
"628" " C1orf74 " 5.31127 4.74231 5.50357 4.89813 5.65787 5.20569 5.4733 4.60742 4.58395 5.41102 6.46418
"629" " LOC100130428 " 5.55872 4.669 5.79525 5.37767 4.60643 5.73855 5.59133 5.46731 5.50585 5.99011 7.2285
"630" " KIAA0802 " 5.17623 4.94679 4.5439 5.26385 4.92958 4.97996 5.18141 5.03771 5.19232 4.88886 5.25585
"631" " C1orf99 " 3.14396 3.11267 2.88352 3.01498 2.70084 2.91931 2.72784 3.22939 2.77761 2.95301 2.85095
"632" " NT5DC4 " 3.40762 3.05111 3.38292 3.4467 3.62185 3.42703 3.2718 3.1784 3.83678 3.61402 3.3655
"633" " FLJ32756 " 3.49982 3.71536 3.5468 3.51874 3.91632 3.50309 3.57235 3.45954 3.55259 3.96241 3.39245
"634" " RFTN1 " 2.78608 3.28779 2.70048 2.90536 3.08113 2.83313 2.78752 2.90124 2.94918 2.70844 2.64221
"635" " LOC645188 " 2.37755 3.01789 2.5406 2.21438 2.35159 2.13103 2.21651 2.62399 2.28018 2.54422 2.204
"636" " SNRPN " 2.31492 3.89107 2.84919 3.1971 3.22829 2.91715 3.89022 3.33311 4.26758 2.70998 3.51164
"637" " C20orf29 " 5.26081 5.22172 5.11878 4.75219 5.89351 5.21665 5.74764 5.12098 5.8771 4.95327 5.5149
"638" " BMS1 " 8.39881 7.79793 8.31582 7.79147 8.65469 8.0291 8.57733 8.45647 8.33404 7.67346 8.46168
"639" " C19orf68 " 5.70051 5.01564 5.23142 5.32016 5.49888 5.27791 4.9259 5.38256 5.13212 5.31375 5.53208
"640" " TMEM68 " 3.26314 3.33401 3.13419 3.01025 3.38116 3.01329 3.09205 3.29024 3.04014 3.19554 2.83342
"641" " CBWD5 " 7.18713 7.21721 6.89185 6.52991 6.51283 6.57569 7.12944 7.18133 6.64506 7.15357 8.15124
"642" " CBWD5 " 6.92775 7.0405 6.3384 5.99694 6.07243 6.07411 6.64701 6.80251 6.17815 6.71328 8.21338
"643" " C2orf27B " 5.32341 5.6092 5.29526 5.10869 5.50613 5.0153 5.17449 5.08241 5.48752 5.0265 5.29552
"644" " CXorf67 " 4.31784 3.85728 4.24452 4.01287 4.5173 4.29664 3.72805 4.09036 4.04029 4.50093 3.57053
"645" " LOC644714 " 5.428765 6.021325 4.300055 3.983475 4.82767 4.104445 4.807175 4.46012 4.09831 4.101085 5.181855
"646" " C1orf141 " 2.62116 2.55943 2.60315 2.53848 2.43867 2.69933 2.58191 2.78089 2.54525 2.51468 2.61112
"647" " FAM132B " 4.40657 4.12235 4.07516 4.21801 4.22445 4.25404 4.00845 4.27037 4.1002 4.27204 4.26126
"648" " C2orf64 " 5.46122 5.14977 5.9176 4.82928 5.49707 5.38083 5.54355 5.12547 5.92427 5.96649 5.40694
"649" " C11orf46 " 6.71077 6.0825 6.43817 6.62759 5.81922 6.29344 5.93176 6.82183 8.64385 7.15041 7.10549
"650" " C2orf84 " 2.95182 2.67343 2.854 3.05569 2.92172 2.73078 2.93921 2.78236 2.81846 2.9117 2.78449
"651" " FAM124A " 3.56175 3.45193 3.50536 3.75717 3.57966 3.67873 3.39671 3.99649 3.30306 3.62027 3.4667
"652" " C19orf21 " 5.44531 5.03011 4.64667 5.288 6.11221 4.5231 6.70467 4.51088 6.45888 5.05344 5.36105
"653" " PXN " 4.93822 4.53531 4.74813 5.00453 5.47528 4.80232 5.11804 5.56738 4.99646 4.67804 5.05531
"654" " RPS6P6 " 2.54712 4.1699 3.2593 2.83066 3.1505 3.3233 4.27796 3.51845 5.15387 4.07926 2.72025
"655" " C2orf62 " 3.49041 3.32084 3.48947 3.66958 3.47137 3.36296 3.37645 3.41245 3.33886 3.42331 3.10862
"656" " C11orf84 " 5.52849 5.00813 5.4572 4.96117 5.20415 4.91197 5.54045 4.74054 4.85268 5.00947 5.24423
"657" " C16orf87 " 5.58239 5.32644 6.31779 5.51479 5.46388 5.11462 5.62099 5.14423 4.92801 5.03444 5.51811
"658" " RPL36AP40 " 2.59953 2.51596 2.60143 2.77282 2.63172 2.66983 2.45617 2.71996 2.72241 2.63308 2.55879
"659" " STELLAR " 2.86836 3.15136 2.87958 3.56523 2.68781 3.12892 3.24823 2.62725 2.73164 3.2976 2.50681
"660" " LOC400590 " 6.01256 6.4629 6.80805 6.36347 5.53831 5.90195 6.03173 6.05481 6.18775 5.54129 6.30197
"661" " RNASEK " 6.25155 6.59476 6.82188 7.41367 6.93048 7.08865 6.85286 6.5481 7.16018 5.70875 6.46294
"662" " BTF3P9 " 3.83929 3.77481 3.36397 3.20369 3.47273 3.25359 3.66777 3.30622 3.2203 3.1671 3.29311
"663" " CLK4 " 5.78312 5.32 5.34877 4.45603 4.55957 4.42344 4.11974 4.90552 5.57144 4.90923 5.69325
"664" " C1orf201 " 5.56518 5.30359 6.13705 5.38665 5.13941 5.62 5.59862 5.70118 5.52992 4.91198 5.03449
"665" " DENND2C " 3.23689 3.3276 3.23749 3.30627 3.33264 3.36041 3.01838 3.35869 3.02102 3.46599 3.10329
"666" " NCRNA00116 " 3.23755 3.16171 3.20803 3.21462 2.81378 3.0678 3.25914 3.1829 3.20886 3.14584 3.19633
"667" " C8orf76 " 7.25617 6.84941 7.16211 6.38991 5.85871 5.47571 5.77018 5.07957 6.55251 7.2956 5.85906
"668" " C14orf50 " 2.7297 3.28225 3.18529 3.16622 3.86659 3.31414 3.30212 3.19998 4.17143 3.84805 3.11403
"669" " FLJ13744 " 2.99463 3.35521 3.36403 3.20027 3.21347 2.89159 3.62439 3.05754 3.15319 3.52913 2.69307
"670" " CCDC26 " 3.16592 2.98045 2.9293 3.24552 2.98971 2.92274 2.8644 3.16619 3.1007 3.36915 3.08034
"671" " RPS18P9 " 6.44106 6.21857 6.66322 6.90483 7.18228 6.74235 6.88133 7.25151 7.12698 6.89974 7.215
"672" " C11orf71 " 5.95699 5.79726 6.33914 5.457 5.66101 5.66367 6.95963 5.7824 5.91724 6.27929 6.81933
"673" " RPS20P27 " 6.43527 5.96469 6.96498 6.32884 7.02117 6.67078 6.1452 6.86255 6.56454 9.44903 6.93655
"674" " FAM107B " 5.42058 6.22092 5.67959 6.57734 6.79929 7.13276 6.52302 7.3124 6.20223 5.48012 6.56758
"675" " RPS14P3 " 4.51696 4.43375 5.16991 5.37298 5.34753 5.27271 5.22717 5.84435 5.95771 4.93097 5.32924
"676" " IGKC " 4.95295 9.43017 4.58343 5.4492 4.59749 5.38377 4.66579 9.64582 4.52184 4.38421 4.45987
"677" " IGHA1 " 4.45295 10.1452 4.3935 5.90605 4.89923 6.2167 5.53332 10.3339 4.65031 4.96696 4.2681
"678" " IGKC " 3.26783 5.51824 3.23295 2.90513 3.57028 3.11517 3.03613 6.63836 3.32209 3.23153 2.93104
"679" " C8orf31 " 3.95788 3.55965 3.54246 3.69986 3.76567 3.3369 3.47722 3.89811 4.84282 4.41801 4.00313
"680" " ZNF385C " 4.81403 4.55645 5.63955 5.74925 4.72143 4.32046 4.23668 4.34551 5.02999 4.41941 4.87372
"681" " MLL " 4.83925 4.88074 5.04742 4.88089 5.32966 5.01148 4.92023 5.20594 5.11253 5.06956 5.10196
"682" " C17orf90 " 6.62461 6.59994 6.60359 6.27367 6.04617 6.05233 5.88574 5.7108 5.40848 5.87513 6.46156
"683" " HLA-B " 10.0279 11.6971 10.004 10.8346 11.4438 11.7936 11.4198 10.9708 10.7705 9.48256 11.339
"684" " C18orf32 " 7.19379 6.92846 7.30478 6.46224 6.58056 6.60053 7.2464 6.69651 6.46034 7.17856 7.32617
"685" " KIF19 " 3.43951 3.61559 3.93254 3.83584 3.80841 3.30463 3.54509 3.5571 3.82811 3.82116 3.76735
"686" " FAM92B " 4.47752 4.1851 4.56752 4.83245 4.69847 4.6095 4.39077 4.13408 4.41874 4.3573 4.32705
"687" " C18orf23 " 3.69273 3.54834 3.68676 3.63489 3.66473 3.49473 4.03851 3.78517 3.8001 4.40585 3.50786
"688" " C2orf48 " 4.95759 4.70329 5.76209 4.49499 4.73283 4.36122 4.40857 3.00415 4.88717 5.16949 4.74123
"689" " GPR15 " 3.40062 4.85886 4.08758 4.35011 3.37212 2.91006 3.33885 3.32535 3.76162 3.76504 3.16249
"690" " MT1P3 " 4.64856 5.10487 6.64212 6.21419 5.577 6.09053 5.63212 6.43802 6.46602 5.22516 4.83476
"691" " TTC6 " 5.22102 5.54656 6.46462 5.4346 4.20181 5.75978 5.86551 5.33005 6.52154 7.44643 6.18749
"692" " KIAA1644 " 3.40894 3.82745 3.61672 3.99365 3.98848 4.07915 3.38618 3.69787 4.6617 3.8196 3.46413
"693" " TMSB4XP2 " 5.84363 6.21588 5.37525 6.69225 6.36352 6.39032 6.92558 7.18046 6.46749 6.27244 5.99925
"694" " KIAA1958 " 6.00029 6.8562 5.54237 4.60252 4.23618 4.43848 5.64486 4.75557 4.8649 5.51393 5.72864
"695" " C20orf107 " 3.54203 3.50676 3.13371 3.01238 3.16242 2.97076 3.66135 3.40664 3.19732 3.07967 3.20705
"696" " C11orf85 " 3.39844 3.83817 3.32916 3.39071 3.41787 3.37976 3.32084 3.26941 3.29976 2.8754 3.1026
"697" " VN1R3 " 3.44458 3.26899 3.20593 2.76245 3.47508 2.98052 3.14411 2.94969 2.89244 2.90919 3.27856
"698" " C6orf154 " 4.22152 3.75894 3.98779 3.74358 4.13342 3.83895 4.04175 3.86322 4.12411 4.21444 3.76147
"699" " C10orf85 " 4.32009 3.95438 4.10354 4.01835 4.29679 4.35971 4.10014 4.02124 4.17227 4.27659 4.04189
"700" " C9orf153 " 3.02581 3.4379 2.83442 2.88875 2.82926 2.86814 2.62942 2.76389 3.00812 2.92152 2.97457
"701" " C17orf55 " 4.6901 4.36008 4.80663 5.11309 5.07136 4.50857 4.53514 4.04767 4.95924 4.11621 4.45911
"702" " PDGFA " 3.42676 3.51008 3.54826 3.33778 3.98948 3.38698 3.59405 3.41541 3.4785 3.38452 3.54836
"703" " C15orf32 " 3.21017 3.13486 3.16855 3.55853 3.45486 3.04225 3.07657 3.17091 3.35121 2.98034 2.92119
"704" " IGKC " 5.90822 9.5625 5.57205 5.36858 6.17149 6.50805 5.46159 10.8 5.57316 5.79221 5.34898
"705" " C15orf59 " 4.50074 4.61466 4.56535 4.68408 4.3076 4.24707 4.58917 4.4127 4.09086 4.62034 5.22658
"706" " FAM103A1 " 7.69205 7.53998 6.88747 5.84634 6.0171 5.82471 6.75005 6.37561 7.14724 7.39938 6.91997
"707" " FAM103A1 " 7.83321 7.63001 6.97981 6.02282 6.14456 5.94392 6.79195 6.38941 7.19408 7.49568 6.97498
"708" " NCRNA00288 " 3.77975 3.71191 3.28553 3.66544 3.49147 3.74627 3.78294 3.38224 3.83098 3.71777 3.4812
"709" " C1orf222 " 3.05704 2.89931 3.44922 3.11934 2.99667 3.08745 3.14934 3.20128 3.79932 3.11047 2.96373
"710" " C20orf152 " 3.72927 3.12272 2.88337 2.95495 3.23385 3.10605 3.21002 2.80552 2.83448 2.73274 2.74508
"711" " C1orf31 " 7.0174 6.19119 5.56336 5.92356 5.62739 5.72014 5.68738 5.34384 4.80581 5.95464 6.96129
"712" " C4orf26 " 2.91277 2.8056 2.99878 2.9162 2.85268 2.63378 2.59786 2.70294 2.80174 2.79446 2.6879
"713" " C9orf171 " 3.35661 3.14086 3.28113 3.66506 3.37136 3.55277 3.2408 3.38149 3.343 3.23637 3.12918
"714" " FLJ39061 " 3.31217 3.08364 2.97551 3.3804 3.31615 3.0492 3.1717 3.15013 3.11385 3.01961 3.00457
"715" " NCRNA00266 " 7.752295 7.80298 7.16665 6.782585 5.906285 6.78336 7.741555 7.22339 7.580015 7.72872 7.719435
"716" " FAM27E3 " 4.85665 4.48927 4.91506 5.32974 5.17302 4.59789 4.56157 4.88276 4.40565 4.76897 4.76502
"717" " C19orf57 " 4.6363 4.98432 4.61808 4.72229 4.4139 4.71844 4.85982 4.2953 4.21264 5.62193 4.86944
"718" " FLJ44881 " 2.95945 2.80071 3.12982 2.9838 3.18878 3.08709 3.00457 3.06419 2.96022 3.26572 2.87758
"719" " C22orf31 " 2.90561 2.74248 2.96377 3.12008 3.22981 3.02811 2.79752 2.76071 2.97305 3.10647 3.227
"720" " LOC100132147 " 3.34795 3.44361 3.1511 3.49755 4.06446 3.44167 3.53248 3.01426 3.14605 3.8409 2.91715
"721" " C2orf76 " 4.66708 4.61241 4.64651 4.59113 4.6465 4.31304 4.41209 4.5408 4.85566 4.95213 4.72873
"722" " C10orf95 " 4.33987 5.14859 4.42911 4.70112 4.62835 4.27018 4.74127 4.40735 4.37439 4.6279 4.47609
"723" " C1orf189 " 3.54362 4.12415 3.64883 3.90051 3.59726 3.71409 3.46185 3.53826 3.22497 3.87332 3.71146
"724" " ANKRD20A5 " 2.77768 3.60001 3.55303 2.87129 2.78279 3.79461 4.52187 2.89256 3.76862 2.47787 3.6174
"725" " GOLGA6L2 " 4.0792 3.76246 4.02877 4.56883 4.2466 4.12903 4.03513 4.35455 3.98598 4.42351 3.89527
"726" " C5orf48 " 2.6196 2.73176 2.70929 2.83005 2.61942 2.55542 2.45936 2.59001 2.77432 2.79591 2.6591
"727" " C13orf39 " 2.93736 3.20938 3.04086 3.29477 2.96194 3.23191 3.12342 3.0187 2.89795 2.92123 2.97529
"728" " C8orf49 " 3.14142 2.86933 3.0335 3.15135 3.31075 2.95253 2.90898 2.73399 3.14311 3.74407 2.70114
"729" " C12orf76 " 4.19491 4.15654 4.12133 4.02242 4.04121 4.15705 3.93583 3.70482 4.37499 4.50834 4.14798
"730" " C20orf96 " 4.19826 4.58383 5.50431 4.54816 4.69128 4.77663 6.40618 4.76988 6.45839 6.37301 7.1501
"731" " C20orf134 " 4.97747 4.35736 4.37383 4.5812 4.50172 4.26691 4.73333 4.35554 4.3877 4.47777 4.22519
"732" " OR7D4 " 2.7835 2.74368 2.65184 2.63857 2.7836 2.75594 2.60278 3.15432 2.6966 3.39224 2.89523
"733" " C3orf56 " 2.70579 2.79302 2.91869 2.8502 3.04026 2.81974 2.78537 2.92293 2.78185 2.70357 2.62519
"734" " C3orf70 " 5.1035 4.95263 6.69349 4.57383 4.49972 4.12481 3.62573 4.14809 3.85159 3.85768 4.03512
"735" " C8orf54 " 3.4937 2.94165 2.98079 2.98126 3.51434 2.89324 2.96731 3.16011 3.09154 3.5254 2.88191
"736" " TMEM75 " 3.41189 3.55358 4.10005 5.01571 3.22148 3.18885 3.27072 3.06968 3.37904 3.78754 3.42194
"737" " CTCFL " 5.40898 6.01642 5.98951 6.15527 5.69879 6.07337 5.72869 6.06499 5.84846 5.96371 5.85006
"738" " C8orf86 " 3.44016 3.78069 3.63025 3.60182 3.48009 3.41475 3.58541 3.3974 4.21448 4.36248 3.29161
"739" " C4orf50 " 3.22185 3.44061 3.27155 3.23519 3.09745 3.0803 3.34462 2.98723 3.25401 3.23983 3.18157
"740" " C10orf120 " 3.57332 3.29988 3.25045 3.78732 3.19692 3.39405 3.35883 3.29983 3.30288 3.29132 3.05596
"741" " C12orf28 " 4.62215 5.00331 4.11409 3.54463 4.5624 3.81391 4.61486 3.86268 3.37445 3.56315 4.39765
"742" " C1orf223 " 3.09451 3.02046 3.18774 3.25678 3.45907 3.37642 3.22282 3.12588 3.07444 3.48168 3.31392
"743" " C5orf42 " 6.6119 6.58236 6.30356 5.75213 5.57905 6.69665 6.14416 6.20792 6.19906 4.63311 7.08401
"744" " LOC440905 " 8.09351 4.87669 2.88085 3.73579 5.02043 4.26293 5.36681 3.39543 6.62505 6.14503 4.66223
"745" " FAM26F " 4.06857 3.97205 3.93069 4.07881 4.01822 4.21191 3.72207 3.7474 4.12214 3.92338 3.8853
"746" " GUSBP3 " 10.854 10.8023 10.85 10.3822 10.6056 10.9546 11.4211 10.3839 11.0434 10.5381 11.0262
"747" " GUSBP3 " 9.20317 9.57658 9.22502 8.56054 8.19043 8.7529 10.2039 8.7527 9.00644 8.87279 9.7734
"748" " LOC100128233 " 2.83302 3.01806 2.90074 3.0014 2.82734 2.71113 2.74473 2.73938 2.53645 3.37848 2.8785
"749" " LOC100133207 " 2.60252 2.76804 2.66014 2.77452 2.54622 2.39434 2.62478 2.46856 2.48809 2.74109 2.58577
"750" " LOC100131497 " 2.68214 2.62911 2.69826 3.08621 2.64557 2.61975 2.62 2.89663 2.56937 3.0487 2.74409
"751" " FAM73A " 6.62118 6.89488 6.47186 5.50216 5.5695 5.86731 5.66729 6.27095 6.88188 5.58376 6.32822
"752" " IGHA2 " 3.72676 7.24004 3.7195 3.89636 3.38997 3.97272 3.57805 6.84638 3.61606 3.51395 3.5311
"753" " DKFZp779M0652 " 5.28553 5.32497 5.22323 5.526 4.73104 5.44386 4.98715 5.29595 5.24954 4.99543 5.11807
"754" " WEE1 " 6.434265 7.503395 7.67516 7.170265 6.484665 7.476975 6.024455 8.686045 9.082195 7.36943 6.796535
"755" " DKFZp451A211 " 3.4099 3.75791 3.5317 4.00841 3.93716 3.47713 3.52283 3.49124 3.65813 3.54323 2.97813
"756" " CCR6 " 5.013385 4.761105 4.51777 5.0091 4.496635 4.454755 4.95812 4.75723 4.429455 4.71697 4.74227
"757" " OVOS " 6.517915 5.60475 5.751395 5.77254 4.88186 5.06492 4.65882 4.65341 5.31706 5.541985 5.026595
"758" " C21orf15 " 3.68771 3.23694 6.36418 3.98158 3.16885 5.35024 6.21908 4.1244 4.77064 2.95286 4.6948
"759" " LOC401410 " 2.88584 3.15774 2.94306 3.17253 3.30366 2.69545 2.82861 3.21818 3.09299 2.76971 2.79804
"760" " KIAA1656 " 2.89096 2.83263 3.05363 2.96658 3.09396 2.86592 2.79572 2.90838 3.06422 3.35823 2.66131
"761" " FLJ20464 " 3.82856 3.62999 4.71575 4.26244 4.00447 4.03715 3.86405 3.68641 4.11296 4.26328 4.20351
"762" " DYNLL1 " 5.92027 5.49641 5.52341 7.45945 5.98672 6.80482 6.36144 5.48794 5.81555 5.72264 5.76977
"763" " RPL22P15 " 4.87051 5.54045 4.90058 4.85993 5.30759 5.3789 4.47865 5.33112 5.32886 4.91525 4.57858
"764" " RPL23AP71 " 3.62981 3.43919 3.86523 3.78684 3.4387 3.53061 3.65689 3.4628 3.61474 3.70443 3.67569
"765" " YBX1P2 " 7.70723 6.64392 7.60609 8.08089 7.78848 7.43424 7.78037 7.6631 7.03872 8.19504 7.40031
"766" " EFCAB4B " 4.84571 4.75509 5.07535 4.99283 3.91635 4.07628 3.94264 4.51847 4.78791 4.73275 4.58865
"767" " RBPJ " 5.79636 5.72328 5.88691 6.2721 5.5898 6.29555 5.5048 6.20059 5.85307 5.50957 5.80143
"768" " HLA-A " 10.0047 11.4437 9.87759 10.8444 11.6178 11.6407 11.2753 10.943 10.7252 9.25282 11.2061
"769" " C20orf144 " 5.79688 5.75129 5.53039 6.11794 5.70982 5.48943 5.7517 5.48776 5.6926 5.73735 5.39378
"770" " YWHAQP8 " 6.95873 7.2626 7.315 7.48151 7.07204 7.15698 7.54523 6.96146 6.85927 7.04509 6.46172
"771" " TDRG1 " 3.54251 3.62834 3.47721 3.2185 3.29534 3.42412 3.31806 3.34129 3.50596 3.74977 3.33156
"772" " DSERG1 " 2.6409 2.78895 2.69393 2.75287 2.76126 2.78755 2.49162 3.06376 2.95847 2.9201 2.7096
"773" " FAM168A " 6.91748 6.40244 8.12744 7.36652 7.93811 7.35813 6.57372 7.23115 6.45626 5.83856 7.44276
"774" " MIR34A " 5.21329 5.34884 5.93717 6.13938 5.1175 5.97266 5.89749 6.27906 6.91241 6.29826 4.78785
"775" " LOC390561 " 3.46234 3.15468 3.09788 3.06032 3.05796 3.25037 3.87853 3.85819 3.13064 3.41918 3.17078
"776" " LOC100287483 " 2.49748 2.67077 2.57528 3.00398 2.68442 2.54756 2.67666 2.71265 2.60801 2.45806 2.83738
"777" " RAB44 " 3.43957 3.50271 3.29178 3.3768 3.52338 3.70731 3.2794 3.37089 3.29293 3.33689 3.06769
"778" " SERPINA2 " 3.05687 3.38346 2.89973 2.78479 3.58786 2.72475 2.76595 3.08518 2.89708 3.39295 3.07019
"779" " LOC646701 " 3.30373 2.91465 3.1863 2.98669 3.40666 2.82601 3.01492 3.19109 3.123 3.31122 2.99742
"780" " YIPF4 " 7.07177 7.66589 7.54655 7.57329 7.95974 7.51819 7.33969 7.72182 7.71594 8.17066 6.56322
"781" " LOC645739 " 3.61873 3.50089 3.57767 3.86234 4.10876 3.1044 3.61296 3.74652 3.43467 3.6145 3.66491
"782" " DKFZP434K028 " 3.61176 3.52929 3.53676 4.11656 3.91902 3.51108 3.5356 3.49966 3.60719 3.39117 3.40497
"783" " TMEM111 " 5.36137 4.7195 5.95553 5.29998 4.82051 4.54829 5.07713 4.08598 6.10978 6.34756 6.4037
"784" " CYP2G1P " 2.78361 2.573 2.75512 2.78526 2.71262 3.15544 2.59771 3.00619 3.68631 3.09888 2.71467
"785" " VHL " 5.61253 6.19776 5.78105 5.81705 5.03679 5.1405 5.10706 5.43452 5.5233 5.29752 5.17398
"786" " PLEKHA9 " 4.96349 4.93181 4.74815 4.73145 5.18843 5.55627 5.05637 5.0955 5.00184 5.28498 5.15363
"787" " OVOL3 " 3.77763 3.26257 3.52225 3.36507 3.40879 3.33506 3.51731 3.4953 3.71979 3.31286 3.66184
"788" " ACIN1 " 6.4021 6.28584 6.71995 6.07116 6.61933 6.43679 6.99595 6.21899 7.20902 6.47471 6.88123
"789" " GAB1 " 4.33941 4.47759 4.83313 5.46773 5.69878 5.17465 4.93122 4.52793 4.72409 5.18979 4.45345
"790" " OVOS2 " 3.33562 4.27735 3.23065 3.63881 3.52434 3.3936 3.24712 3.20062 4.10523 3.70272 2.94032
"791" " TRIP11 " 3.24906 3.43498 4.11845 3.7767 3.65171 3.6886 3.43669 3.11331 4.01736 3.49106 3.60985
"792" " FRMPD3 " 3.46937 3.30264 4.81359 4.2713 4.24233 4.42558 4.68896 3.37477 3.90108 3.50641 4.83433
"793" " FBXO25 " 8.21582 7.92759 7.83466 7.61731 6.6186 7.38461 8.42039 8.21071 8.38051 8.16019 6.23237
"794" " MMP16 " 3.88705 4.69409 4.22685 4.90044 3.45012 4.48537 2.6539 5.42746 3.72412 4.46399 5.13997
"795" " FAM92A2 " 3.76803 4.1143 3.46766 4.28497 3.13785 3.2138 4.17307 3.63213 3.01267 3.11873 2.84537
"796" " GOLGA6A " 3.67962 4.28319 4.07482 4.81212 4.89054 5.24937 5.25076 4.49527 4.60647 3.94935 4.30543
"797" " ANKRD18B " 2.67728 3.63527 5.16492 4.41332 3.03712 3.16975 3.93753 2.98719 2.91817 2.70488 3.89183
"798" " ZNF861P " 3.2819 2.91287 3.23978 3.09698 3.15436 3.1152 3.25315 3.15322 3.29677 3.44481 3.39441
"799" " LRRC53 " 3.15952 2.71004 2.98332 2.58958 2.83879 2.85651 2.8635 2.65979 2.86664 7.68867 2.80358
"800" " C12orf55 " 3.4236 3.71265 3.21853 3.2717 3.30026 3.49134 4.50468 4.15076 3.26545 2.96335 4.64184
"801" " IGHV1OR21-1 " 3.10447 3.23574 3.21288 2.92978 3.23521 3.52692 2.9941 3.31322 2.88602 3.15908 2.79401
"802" " HMCN2 " 4.60817 4.48439 5.05808 5.15092 4.94363 4.61363 4.62789 4.19777 4.39938 4.44785 4.39001
"803" " OR7A2P " 2.81029 3.17088 2.93619 2.95273 3.18656 2.84675 2.74471 2.87654 2.86525 2.92138 3.19686
"804" " C14orf183 " 3.46116 4.00606 4.4321 3.80026 5.00007 4.66429 3.96892 3.59967 3.98949 3.76772 4.43005
"805" " OR10G6 " 3.50786 3.0912 3.0528 3.02219 3.99802 3.43443 3.19864 3.33186 3.19658 3.54456 3.1471
"806" " C11orf40 " 3.51994 3.26065 3.19746 3.31028 3.48291 3.36008 3.26684 3.6287 3.34671 3.44762 3.35001
"807" " CXorf19 " 2.70342 2.73533 2.83368 2.82832 2.90614 2.53085 2.96925 3.23752 2.85773 2.71235 2.83333
"808" " LOC100291851 " 4.52785 4.65627 4.32039 4.40852 5.07507 4.5676 4.4606 4.60728 4.40352 4.56921 4.29882
"809" " FLJ10661 " 3.28343 3.96406 4.98601 3.86889 3.83228 3.36348 3.319 3.49614 4.17926 4.11586 3.75693
"810" " NBPF14 " 11.5672 11.1704 10.8693 10.9721 11.1512 11.2077 10.8729 10.9563 10.7482 11.1663 10.9069
"811" " C11orf45 " 3.45962 3.36192 3.06178 3.07863 3.35934 3.415 3.30559 3.04872 3.22566 3.35949 3.21611
"812" " FLJ32790 " 2.96917 3.28761 3.07647 3.34975 3.23551 2.9438 3.11029 3.14198 2.89643 3.54942 3.01868
"813" " C1orf113 " 5.74439 5.29044 5.15904 5.47027 5.8629 5.79747 5.42208 5.28982 6.61649 5.7639 5.77441
"814" " LOC100129455 " 3.25629 3.73544 4.10126 3.61333 4.122 3.55867 3.665 3.71306 4.32025 3.79724 4.51203
"815" " ZNF852 " 3.97063 3.61794 3.45349 3.5057 2.98888 3.66149 3.4595 3.23387 3.29162 4.03328 3.16756
"816" " ANKRD62 " 2.75277 2.83008 2.6853 2.70057 2.73981 2.77003 2.65049 2.75082 2.66695 2.73148 2.60084
"817" " ANKRD62 " 3.02796 3.4442 2.99344 3.48691 3.23573 3.0154 3.67335 3.20513 2.92561 3.13559 3.6996
"818" " OR4A13P " 2.8079 3.2661 2.88418 2.93169 3.00259 3.29551 2.81328 3.17631 2.78807 2.67083 2.69655
"819" " C5orf39 " 4.11913 4.19577 5.67302 4.44135 4.55842 4.74534 5.06229 4.43068 4.7639 4.79155 4.94485
"820" " OR4H12P " 3.45372 3.56576 3.50406 3.20607 3.63509 3.22174 2.52521 3.50213 3.4991 3.84279 3.59407
"821" " OR52L2P " 4.72421 3.56902 3.1533 3.23669 3.34112 3.1648 3.97067 3.1349 3.19278 3.57006 3.83331
"822" " OR52E5 " 3.6703 3.18917 2.96384 2.9468 3.27961 2.94306 3.2004 2.99755 3.08367 3.34245 3.75586
"823" " FLJ25715 " 3.3363 3.50148 3.4217 3.84394 3.30152 3.30336 2.76509 2.68271 3.08141 3.17792 3.03833
"824" " FLJ34521 " 4.30068 3.42075 3.33691 3.10659 3.7058 3.81821 3.19854 3.52004 3.31451 3.81449 3.06909
"825" " OR2AJ1 " 3.64307 3.48873 3.15134 2.99136 3.98192 3.14124 3.15803 3.39502 3.10779 3.2955 3.49046
"826" " LOC729420 " 3.8877 3.52869 3.94664 3.42255 3.96624 4.12431 3.49672 4.30033 3.756 3.3412 3.54042
"827" " LOC100049716 " 6.58724 5.32153 5.7643 4.43342 3.75875 4.49997 4.99739 4.37516 5.68332 4.64324 4.04472
"828" " OR10D3 " 6.04898 4.31252 2.64266 2.98883 2.82815 2.84334 2.87667 3.09899 2.68581 2.83397 3.92037
"829" " C15orf56 " 4.48342 5.07932 4.95983 5.02414 4.99427 4.73397 4.38222 4.43419 4.79221 4.30173 4.39457
"830" " MUC3A " 3.8347 4.03173 3.75345 4.2029 4.58332 4.00045 3.86459 4.07603 4.06186 3.76871 3.48555
"831" " MUC3A " 3.36469 3.67721 3.11101 3.54723 3.18088 3.12479 3.10818 3.50124 3.26846 3.46536 2.83371
"832" " LOC729173 " 3.35568 3.80645 3.57176 3.68151 3.60594 3.17356 3.39392 2.9488 3.51564 3.313 3.18313
"833" " OR4C5 " 3.12637 3.12228 2.6181 2.8266 2.89061 2.67534 2.55328 2.9794 2.69567 3.06508 2.70111
"834" " MGC34800 " 4.33367 4.48235 4.19935 4.69558 4.77741 4.37893 4.30914 4.21265 4.18906 3.88382 4.21099
"835" " LOC554207 " 3.31141 3.13008 3.06582 3.12705 3.00995 3.15817 3.00285 3.08248 2.89162 2.92324 3.1876
"836" " OR2AP1 " 2.71577 3.00644 2.68555 2.48953 2.66148 2.91583 2.65143 2.46818 2.65329 2.6874 2.55105
"837" " LOC387790 " 5.1301 4.88588 6.03231 5.07061 4.38529 5.01925 6.01963 4.20885 4.99858 7.84156 5.46541
"838" " OR51H1P " 3.47378 3.20763 3.4057 3.29658 3.6508 3.20532 3.49216 3.66434 3.43489 3.28404 3.53541
"839" " TMEM78 " 2.7777 2.95443 2.82648 2.51682 2.95315 3.17639 2.77974 2.87153 2.66099 2.80189 2.62157
"840" " LOC100288208 " 3.19488 2.99117 3.06119 3.31709 3.15737 2.8515 2.88356 2.99184 3.02787 3.10867 2.97729
"841" " C14orf177 " 3.88993 3.75617 3.71376 3.67131 4.17124 3.87527 3.80702 3.74554 3.73183 3.69588 3.95734
"842" " PRNT " 3.54919 3.50248 3.07722 2.86856 3.44104 3.16712 3.04333 3.10945 3.21605 3.59368 3.00102
"843" " OR5AK3P " 2.57996 2.90497 2.83879 2.7252 3.18114 2.94552 2.65578 2.8911 2.90925 3.16079 2.56432
"844" " MGC45922 " 3.8721 3.80733 3.84039 4.28066 3.86686 3.49932 3.52981 3.5274 3.76838 4.23162 3.92091
"845" " ZNF730 " 6.02722 5.61923 5.5947 5.87629 7.0326 7.30552 7.23548 4.60007 2.73007 7.42254 7.02982
"846" " TUBB8 " 5.1609 5.13325 4.56279 4.91437 5.1066 5.32 4.59283 4.74433 4.62768 5.01806 4.72716
"847" " OR7E87P " 4.17476 3.96517 4.23823 4.0517 4.21285 3.68805 4.47854 4.44746 4.34916 6.94541 4.89091
"848" " OR7E87P " 7.40265 6.57738 7.15825 6.24118 7.69379 6.488 6.75541 7.67031 7.07134 9.53202 7.39091
"849" " OR2V1 " 3.93257 3.28237 3.64306 3.73061 4.18467 3.56194 3.59526 3.42759 3.66033 4.13181 3.33259
"850" " C1orf64 " 3.37598 3.90794 5.36435 4.01397 3.80715 3.83383 6.16948 3.81002 6.04193 3.89358 5.71478
"851" " C5orf50 " 3.05317 3.0072 2.90499 3.31726 2.98401 2.99889 3.13673 2.87347 2.98447 3.00363 3.29584
"852" " RIMBP3C " 3.25123 3.38522 3.87467 3.73554 3.97913 3.79146 4.41404 3.69846 4.06483 3.80283 3.56817
"853" " PP13439 " 4.00233 4.39503 3.39773 3.82368 3.35852 3.45267 3.12378 3.69701 3.32269 3.24512 3.10141
"854" " TRBV21OR9-2 " 3.4575 3.02216 3.137 3.43993 3.8118 3.15915 3.17287 3.37366 3.41542 4.08956 2.62709
"855" " LOC100289060 " 4.77628 4.84675 4.22434 4.31934 4.88369 4.06923 4.25737 4.52885 4.86783 4.48575 4.62054
"856" " OR51J1 " 2.9447 2.71439 2.93557 2.91966 2.74608 2.62404 2.82394 2.90434 2.69579 3.07552 2.67054
"857" " RLIM " 3.68143 4.24788 3.97024 4.1449 3.48812 5.06161 4.38583 4.12965 4.1684 3.70295 4.08374
"858" " LOC146429 " 5.44952 4.50767 4.35374 4.64858 5.36119 5.30185 4.74975 4.45311 5.208 4.59005 4.93628
"859" " C15orf32 " 7.65986 7.16654 7.55301 7.71254 7.51516 7.25838 8.10388 7.2993 7.0381 7.6939 8.39999
"860" " FLJ40448 " 4.21848 4.54934 4.18077 4.27209 4.32535 3.93783 4.55418 4.13884 4.22798 4.60404 4.02545
"861" " OR5D3P " 2.8068 2.62249 2.63295 2.40347 2.61009 2.39555 2.36894 2.76502 2.64195 2.70447 2.59017
"862" " OR10D4P " 2.49428 2.67003 2.71919 2.49548 2.98494 2.72953 2.68627 2.46959 2.60068 2.59313 2.97254
"863" " LOC143506 " 3.60244 3.36955 3.25298 3.28945 3.84456 3.27293 3.65471 3.55263 3.52847 3.3701 3.43281
"864" " RPS4XP21 " 3.08149 3.33359 3.151 3.33416 3.39624 3.00602 3.0748 3.2686 3.26359 3.28829 2.76608
"865" " C17orf82 " 3.39171 3.55395 3.42395 3.38249 3.34506 3.43512 3.42169 3.25045 3.44341 3.60344 3.14951
"866" " LOC388282 " 3.77304 3.54504 3.75576 3.97244 3.70977 3.49621 3.47207 3.6785 3.63211 3.92257 3.53304
"867" " VSIG7 " 4.7406 5.05751 4.69328 5.11271 4.85033 5.13258 4.99458 4.65928 5.01175 5.06257 4.69909
"868" " C17orf95 " 7.24209 6.68719 7.34387 6.20293 6.15935 6.32517 6.70137 5.57895 6.47012 6.83707 7.73996
"869" " ZNF56 " 3.53597 3.88735 3.60647 3.74491 3.5862 3.79871 4.10953 3.69593 3.32163 4.09943 4.67036
"870" " ENO4 " 3.59002 3.55482 3.64008 3.74941 3.82745 3.68772 4.69195 3.7457 3.8041 3.52304 3.97693
"871" " FLJ46300 " 3.79896 3.23567 3.5385 4.09231 4.24289 3.64291 3.9098 3.34822 3.95612 3.44852 3.46562
"872" " PDPK1 " 5.96754 5.854335 7.139545 6.284355 5.05145 5.112385 6.09612 5.8282 7.07258 6.14488 7.245925
"873" " TERF1P2 " 3.21154 2.96007 2.79625 3.09982 3.37689 3.05258 3.15572 2.94721 3.09882 3.25984 2.91653
"874" " C12orf63 " 2.53571 3.11739 2.5006 2.41251 2.49925 2.50553 2.89102 2.71599 2.43291 2.39934 2.59894
"875" " LOC729461 " 4.99734 4.076775 3.441945 3.619835 4.13936 3.36272 3.18864 3.686395 3.49473 3.29601 3.287795
"876" " LOC729461 " 4.28945 3.68647 3.26715 3.39956 3.82741 3.34659 2.74775 3.34352 3.21254 3.40023 3.05609
"877" " LOC729461 " 5.133895 4.23587 3.49162 3.835105 4.392655 3.64546 3.252495 3.91394 3.60624 3.363935 3.57136
"878" " LOC729461 " 5.48949 4.57702 3.54053 3.75484 4.26881 3.68524 3.23549 3.8431 3.56059 3.65449 3.30106
"879" " LOC729461 " 4.9289 4.37686 3.70109 3.83175 4.27048 3.47998 3.42412 3.75589 3.71646 3.73269 3.31713
"880" " ATG4A " 3.07852 2.87606 3.10139 3.08952 2.9195 2.97093 3.20749 3.04688 2.93582 3.04199 3.14185
"881" " C19orf67 " 3.82681 3.72911 3.72188 3.77015 4.34881 3.63268 3.93454 3.43567 3.72582 4.08442 3.35039
"882" " LOC400499 " 3.25331 3.32193 2.85269 3.23321 3.13665 3.12738 3.32998 3.279 3.14136 3.16019 3.11923
"883" " ZNF818P " 3.43555 3.34065 3.62569 3.58028 3.21492 3.49486 3.3304 3.32296 3.47822 3.20443 2.98919
"884" " SMARCE1 " 4.01344 5.18927 5.52444 5.01289 5.13834 4.7234 4.63393 4.60858 5.22998 4.85663 3.90601
"885" " PID1 " 6.23419 6.76056 5.77228 6.18263 6.09 6.05266 6.59298 5.82686 5.88206 6.14287 5.77773
"886" " ALDH9A1 " 2.64919 2.88727 2.81125 2.75912 2.76543 2.9631 2.61193 2.69467 2.67836 2.62954 2.85134
"887" " C14orf167 " 2.9052 3.05644 3.22863 3.49109 2.95512 3.00205 3.12062 2.70084 2.94997 3.37277 3.31562
"888" " BNIP3 " 4.09899 3.11293 4.71428 3.66393 4.94726 3.92411 3.53229 3.11651 4.74929 3.74044 3.463
"889" " RIMBP3 " 3.49004 3.85025 3.97512 3.79873 4.3071 3.94636 4.53917 3.72159 4.28084 3.93487 3.81612
"890" " OR2L5 " 3.31538 2.86235 2.76552 2.86033 2.86662 2.87093 2.58504 2.9391 2.72624 2.95627 2.89531
"891" " RAB44 " 3.56243 3.53662 3.40306 3.76969 3.06734 2.95233 3.41868 3.31235 3.326 3.82492 2.83752
"892" " ABCB8 " 5.94836 5.56809 5.51285 5.90794 6.263 6.00621 5.51357 4.93763 6.21519 5.7551 5.8025
"893" " ARIH2 " 3.84373 4.33508 4.13338 4.17415 3.88404 4.01308 3.77962 3.66464 3.83133 4.37835 4.40178
"894" " FLJ42280 " 2.83866 2.75388 2.89196 2.93013 2.639 2.71314 2.66053 2.84373 2.66218 2.70072 2.81838
"895" " OR4Q2 " 3.08606 3.10693 2.9905 2.94684 3.21279 3.02575 3.04976 3.21172 3.07213 3.16339 3.08865
"896" " CXorf24 " 3.84392 4.23742 4.33735 3.71982 4.19128 3.6892 4.04151 3.90675 4.63571 3.99724 4.16803
"897" " ZNF729 " 4.24767 2.92475 3.48023 2.95511 3.80001 3.6697 2.84779 2.73091 2.43533 2.92836 3.21868
"898" " FLJ45684 " 3.21189 3.5469 3.55439 3.39251 3.83025 3.17872 3.04187 3.22858 3.47666 3.53036 3.4933
"899" " LOC442381 " 2.77042 2.67133 2.70523 3.12176 3.12227 2.66038 2.47515 2.55522 2.80673 3.53811 2.55282
"900" " FLJ46836 " 4.22026 4.19178 4.0073 4.22501 3.88117 4.25065 4.1904 4.05587 3.95058 3.95155 3.97072
"901" " SLFN12L " 3.0954 4.28142 2.65652 3.25122 4.06668 4.31086 3.90049 4.56863 2.99025 2.65174 3.18703
"902" " C1orf191 " 3.52747 3.98434 3.54507 3.71485 3.35019 3.46415 3.36184 3.34463 3.53275 3.47691 3.37293
"903" " ND4 " 12.0436 12.137 11.9849 11.8809 11.5864 11.7203 11.8875 11.8094 11.776 11.9078 12.0351
"904" " ND1 " 12.1067 12.2555 12.1387 12.1623 11.8925 11.638 12.0401 11.8441 11.6755 12.0005 12.0063
"905" " ND2 " 9.74062 10.5582 9.91552 9.70441 10.1621 9.28594 8.76041 10.4256 9.64162 9.64091 9.84301
"906" " LOC100289143 " 3.79714 3.82144 4.28892 4.43481 4.01583 4.16191 4.70115 4.11238 4.38463 3.72197 4.37178
"907" " ND5 " 11.9201 11.9274 11.8473 11.8093 11.5178 11.6891 11.8196 11.8105 11.798 11.9348 12.003
"908" " COX1 " 12.3744 12.4171 12.5572 12.4058 12.4987 12.3976 12.4635 12.4257 12.3764 12.4441 12.4194
"909" " ND6 " 6.81045 8.41397 7.09928 8.83646 7.08676 7.5707 7.06946 7.68359 6.85613 6.69326 6.53771
"910" " COX2 " 12.5371 12.5233 12.5631 12.4312 12.5752 12.4363 12.5145 12.3494 12.5056 12.4535 12.5752
"911" " CYTB " 12.5209 12.4778 12.4555 12.4656 12.2813 12.474 12.4978 12.3858 12.319 12.4584 12.5374
"912" " COX3 " 10.558 10.8871 10.484 10.2443 10.3394 10.2667 10.46 10.4298 10.1591 10.4249 10.7856
"913" " LOC100288313 " 3.98216 3.8725 3.76125 3.96825 3.72466 3.73979 3.76698 3.79712 3.94042 3.69844 3.58794
"914" " OR14A2 " 4.08889 3.64648 3.74117 3.24307 3.78861 3.68906 3.70008 3.50273 3.62992 3.63541 3.83385
"915" " C1orf150 " 3.40191 3.43161 3.04274 3.15656 2.91589 2.97108 2.91901 3.40143 2.94277 3.06964 2.92788
"916" " SCYL3 " 5.3341 5.74508 5.99639 5.24278 5.95758 5.86916 6.16829 5.13876 5.78845 5.52064 6.43975
"917" " SNX3 " 2.91235 2.70485 2.90784 2.71941 2.67755 2.83788 2.37809 2.80997 2.64109 2.85869 2.98219
"918" " LOC644634 " 3.23026 3.6237 3.84164 4.12473 4.44764 3.5738 3.86861 3.45131 3.43173 4.54959 2.71981
"919" " C1orf137 " 2.93941 2.87154 2.57422 2.63304 2.66665 2.55685 2.65574 2.7311 2.53936 2.79823 2.53097
"920" " FLJ32154 " 3.83404 3.40464 3.31647 3.54273 3.41855 3.35209 3.30991 3.13283 3.39027 3.47502 3.29107
"921" " ANKRD60 " 4.29685 4.04169 4.15235 4.1109 4.28746 4.23402 4.08114 4.25919 4.05107 4.19395 3.74017
"922" " C9orf141 " 6.48968 6.72349 6.34542 7.13218 7.0773 6.51485 6.07754 6.62359 6.05167 6.80189 6.20507
"923" " NCBP2L " 3.21746 3.2568 3.43397 3.5216 3.48313 3.08904 3.35308 3.66645 3.37601 3.32344 3.25222
"924" " PCIF1 " 5.69814 4.86869 4.60933 4.0804 4.37859 4.49788 4.58164 4.05601 4.5525 4.67192 5.04366
"925" " C10orf126 " 2.81846 3.04435 2.86828 3.57153 3.09937 2.81236 2.82201 2.83027 2.84237 2.74687 2.81835
"926" " ZSCAN5C " 5.59727 4.72333 4.64551 4.77712 4.95783 4.80961 4.95992 4.58651 4.724 5.17416 4.88463
"927" " SSX9 " 3.29429 2.83844 2.65998 2.63948 2.63178 2.84888 3.16551 2.71334 2.67127 2.86843 2.58461
"928" " FLJ26850 " 3.88565 3.81233 3.72816 3.59773 3.75314 3.54396 3.9213 3.92758 3.86629 3.59919 3.47546
"929" " OR2J1 " 2.80407 4.15125 2.55432 2.40479 2.73644 2.55733 2.56504 2.63621 2.91774 2.60276 2.64267
"930" " IRG1 " 2.87843 2.96734 2.81669 2.85076 2.68298 2.87882 2.78189 2.86277 2.91058 2.76875 2.68546
"931" " C20orf187 " 2.73388 3.11166 2.68437 2.72597 3.05271 2.7415 2.62192 2.94629 2.73206 2.72435 2.5701
"932" " MAGEB5 " 2.70612 3.10502 2.85055 3.00685 2.85659 2.86743 2.73178 2.87185 2.88755 2.6238 2.7032
"933" " C10orf31 " 3.13973 3.21148 2.82554 3.0157 3.14135 3.19294 2.90647 2.87233 2.97379 3.15895 2.75902
"934" " CENPO " 6.64207 5.68277 6.39454 5.71531 5.95648 5.72771 7.02514 5.67131 6.45805 6.17799 6.26444
"935" " FLJ43763 " 3.07305 3.40574 3.22352 2.86796 3.03104 2.88305 2.98949 3.12872 2.90753 3.30174 2.7138
"936" " LOC284009 " 5.09584 3.88387 4.43476 3.93807 4.16062 4.16335 4.00206 3.61338 4.09019 4.74073 3.71169
"937" " SDCCAG1 " 13.0694 12.9988 12.9456 13.0312 13.2528 13.1174 13.1311 13.0219 13.0454 13.087 12.8817
"938" " C18orf62 " 3.08781 3.01165 2.90674 3.08869 3.61381 3.23686 2.81319 3.41343 3.10892 3.23138 3.21774
"939" " FLJ45743 " 3.13291 3.21507 2.8663 2.80666 3.14709 2.76778 2.89154 2.74765 2.88105 3.06168 2.75899
"940" " LOC151760 " 4.58097 5.01821 4.03272 4.52327 4.39041 4.32093 4.17598 4.40179 4.36246 4.21132 5.62413
"941" " LOC152586 " 2.61767 3.00496 2.66484 2.62744 2.72017 2.77186 2.58935 2.55226 2.69729 2.7604 2.60612
"942" " SEPT14 " 8.31583 8.68963 7.59749 7.39384 6.7405 7.32984 8.4538 7.87768 8.12005 8.26957 8.15637
"943" " SEPT14 " 8.31583 8.68963 7.59749 7.39384 6.7405 7.32984 8.4538 7.87768 8.12005 8.26957 8.15637
"944" " OR10J3 " 2.8192 2.8434 2.6312 2.66333 3.11145 2.83929 2.4277 2.66019 2.82815 2.51025 2.74108
"945" " C8orf44 " 6.03306 6.54567 6.06337 5.40265 5.04849 4.5604 4.88901 5.3558 6.57291 6.62232 6.55114
"946" " IGKV4-1 " 3.59894 3.68897 3.14481 3.26577 3.17845 3.30311 3.1753 3.6875 3.27235 3.45923 3.4195
"947" " IGKV2-40 " 2.47413 2.75251 2.4715 2.63499 2.30906 2.44751 2.19484 2.81708 2.30674 2.29587 2.22
"948" " IGLV6-57 " 3.7953 5.38466 3.59597 3.6314 3.66952 3.55912 3.49441 5.76317 3.86474 3.78814 3.32832
"949" " IGLV7-46 " 2.56018 2.66552 2.63649 2.58667 2.90961 2.38252 2.55219 4.13935 2.47135 2.55265 2.45372
"950" " TRGV3 " 3.3144 3.03797 2.7288 3.17204 3.40453 3.53628 2.95476 4.27541 2.77779 2.94783 2.97957
"951" " TRBV23OR9-2 " 4.12853 3.26281 3.56406 3.53691 3.61469 3.86262 3.41684 3.35197 3.57069 3.22494 3.4936
"952" " IGHE " 3.6095 3.66899 3.54815 4.18256 3.66468 3.39977 3.68682 3.43327 3.42459 3.22886 3.21406
"953" " IGHV3-48 " 4.77025 9.00484 4.80104 5.81166 5.01336 5.89563 5.83143 9.04827 5.08866 5.08235 4.66137
"954" " IGHV3-48 " 4.75332 9.8087 4.49039 5.50787 4.69163 6.03693 5.05344 9.86177 4.7313 4.694 4.48611
"955" " IGHV4-59 " 3.43454 9.59987 3.3806 3.90026 3.33058 4.55295 3.05374 9.23661 3.44455 3.07189 2.97886
"956" " IGHV7-81 " 3.19306 3.07524 3.10385 3.38961 3.26174 3.02146 3.18636 3.2021 3.07273 3.43137 3.05801
"957" " C11orf89 " 3.52978 3.62079 3.50299 4.39291 4.22814 3.48425 3.62268 3.80325 3.89778 3.93931 3.47663
"958" " KIR3DL1 " 6.23877 5.07149 5.58643 4.07095 6.47538 4.56506 5.61992 5.72604 5.66152 5.84665 4.87674
"959" " LCN8 " 3.12842 2.46773 2.92699 3.03229 3.26597 2.79057 2.87716 2.76363 3.06034 3.51799 2.90172
"960" " PTMAP5 " 8.89167 8.18611 9.29991 9.20515 9.04971 8.95618 8.83935 9.08447 8.72066 9.05256 9.34566
"961" " ANKRD42 " 5.40562 5.87816 5.79231 5.65261 6.03518 5.31045 5.31103 5.30464 5.6782 6.06528 5.23556
"962" " HEATR7B1 " 3.4279 3.1866 3.38751 3.32103 4.50842 3.46814 3.40142 3.30383 3.33109 4.08394 3.19836
"963" " ATL3 " 7.07037 7.20691 7.34063 6.63127 7.52427 7.81081 7.43084 7.69772 6.77844 6.68719 7.58104
"964" " HLA-DQB1 " 5.07501 6.78264 4.49761 6.61404 5.25087 7.24767 5.68966 8.98938 4.9434 5.1564 5.53473
"965" " LOC392364 " 3.05043 3.52583 3.11845 3.22781 2.8979 3.05244 2.94946 3.29814 3.12288 3.8754 2.95644
"966" " HLA-DQB2 " 4.86425 5.92854 4.78098 6.01282 4.70165 6.44767 5.16779 8.28971 4.79342 5.03803 5.17502
"967" " MAGEB17 " 3.51849 3.44108 3.35288 3.44489 3.9098 3.40562 3.28639 3.09434 3.20609 3.20553 4.71248
"968" " FLJ39632 " 7.56978 6.843935 7.345705 7.316585 5.449835 6.35234 6.64773 5.75283 5.20067 5.63811 7.94992
"969" " LOC100129307 " 3.83756 3.67756 3.77389 4.25869 3.95857 3.63343 3.60608 3.71478 3.67608 3.58199 3.55514
"970" " MGC5590 " 2.97764 3.17503 3.35289 3.01461 3.77702 3.13282 3.30157 3.10221 3.08433 3.35633 3.34355
"971" " MGC39584 " 4.12393 3.29146 3.13639 3.03249 3.37238 3.51505 2.27576 2.46892 3.62748 3.59227 2.98799
"972" " FLJ35424 " 3.14788 3.02872 3.05877 3.25836 3.70725 3.22681 3.07339 3.18297 3.12197 3.44999 2.69994
"973" " FLJ44313 " 4.30389 4.24455 4.32303 4.43226 4.32889 4.47974 4.2328 4.1352 4.08439 4.60001 4.10334
"974" " PPP3R1 " 3.20556 2.99547 3.310945 3.49696 3.507505 3.00216 3.704345 3.336225 3.159305 3.29882 3.057885
"975" " CCNYL3 " 2.31842 2.38847 2.24079 2.14536 2.22602 2.21998 2.37221 2.42504 2.30449 2.31393 2.27901
"976" " KLHL31 " 3.11221 2.94076 2.73626 2.57935 2.82874 2.92095 2.85415 2.59492 2.82818 2.93181 2.61132
"977" " FLJ35934 " 5.15099 3.94133 5.65048 4.71586 5.07913 4.76859 5.50959 4.63604 5.44798 5.22544 4.94082
"978" " C12orf61 " 4.34673 4.31153 4.24362 4.56116 4.31817 4.21061 4.29331 4.04605 4.08319 4.35761 4.188
"979" " C1orf229 " 4.01516 3.8895 4.21757 3.83949 4.00128 3.8702 4.09699 4.02545 4.04671 3.83837 3.94121
"980" " WDR33 " 5.25632 5.02054 5.74028 6.06259 5.36095 5.90674 4.75934 5.88745 5.3883 5.4342 5.18785
"981" " ANKRD61 " 3.26385 3.16675 3.93621 3.91817 3.76432 3.72393 4.20324 3.21925 3.79369 4.18941 4.08279
"982" " LOC100132346 " 3.95093 3.86871 3.93478 3.62126 3.74258 3.29788 4.04707 4.11996 3.99522 3.78445 3.87102
"983" " LOC100132178 " 2.85677 2.50455 2.61559 2.59956 2.69705 2.68591 2.73899 2.6815 2.73957 2.65293 3.14253
"984" " FMN1 " 3.16559 3.41869 2.77883 3.06921 3.00311 3.0093 3.37121 3.43822 3.33211 2.61248 3.64412
"985" " SEPT10 " 5.11444 5.7566 5.15808 5.45627 5.52982 5.41969 4.70552 5.64763 5.64387 5.11463 4.77131
"986" " FLJ45340 " 5.70179 5.3632 5.18485 5.48616 5.60266 5.59255 5.27587 5.56263 5.90552 6.0069 6.01899
"987" " LOC342541 " 6.30362 5.55249 6.33062 6.32552 6.89249 6.19853 6.59485 6.05623 5.87046 6.27065 6.56841
"988" " FAM27D1 " 6.48507 6.07893 6.08291 6.31919 5.65605 5.93867 4.30065 5.7826 4.74454 6.18885 5.17169
"989" " PTRH1 " 3.90248 3.98725 3.74726 3.54894 4.10976 3.90085 3.75405 3.43257 3.80886 4.26355 3.50192
"990" " OR7E125P " 5.26226 4.834675 4.998415 4.920405 5.704755 4.609385 4.99645 5.599525 5.140005 7.3401 5.07453
"991" " OR7E125P " 5.71379 5.26209 5.49157 5.08291 6.26626 5.08426 5.36572 6.11152 5.72673 7.87008 5.56416
"992" " CTSB " 5.54835 4.9922 5.48244 5.13645 5.85115 4.97229 5.17061 5.66702 5.58421 7.71578 5.73754
"993" " LOC400986 " 6.5899 6.19401 6.73196 6.60994 6.66129 6.62001 6.49875 8.08589 5.8524 7.77901 6.73409
"994" " GOLGA6B " 4.29189 4.35016 4.1881 4.83816 4.75919 4.26681 5.00712 4.56818 4.74923 4.49998 4.41536
"995" " LRRC68 " 7.26178 6.17854 6.82364 6.07833 6.25803 5.93881 7.58194 5.60527 6.23295 6.8543 6.69188
"996" " ZNF66P " 5.43172 6.54986 6.10297 5.39018 6.30878 5.95547 6.31192 6.11458 4.98887 6.9818 5.95076
"997" " CCNYL2 " 2.31222 2.43775 2.38077 2.33028 2.40706 2.35154 2.27151 2.35009 2.58322 3.16519 2.36421
"998" " MZT2A " 5.56013 4.82045 6.14133 5.9603 5.29377 5.35992 5.182 5.43938 6.00182 6.76671 5.32249
"999" " C20orf61 " 3.60383 3.65173 3.24464 3.78209 3.87249 3.5938 3.32701 3.17779 3.18995 3.68173 3.27697
"1000" " HLA-DQB2 " 3.69383 4.8776 3.61849 4.8622 3.73194 4.79207 3.62293 7.10221 3.61735 3.65624 3.48244
"1001" " NPIPL2 " 9.90508 9.84023 10.0977 10.1035 9.77642 9.84351 9.22744 9.54971 9.58614 10.1193 10.332
"1002" " C5orf60 " 4.19322 3.68623 3.58097 3.92715 3.878 3.53512 3.63374 3.80228 3.60308 3.60633 3.68916
"1003" " C1orf167 " 3.51367 3.47954 4.12306 4.07309 3.53926 3.47228 3.56493 3.86512 3.7913 3.80514 3.37117
"1004" " C20orf90 " 4.83983 4.77321 4.97568 5.66777 5.4787 5.00396 5.06688 4.73867 4.82208 5.17591 4.78833
"1005" " MRRFP1 " 4.11085 4.48374 3.89212 3.75161 3.689 3.58938 4.23025 3.87502 4.02246 3.23376 3.88144
"1006" " C15orf51 " 7.20349 8.27841 6.08487 7.81253 6.91395 8.46128 9.03877 8.47273 5.57165 6.23795 6.14035
"1007" " NBPF1 " 11.1684 10.9505 10.5478 10.6246 10.8616 10.8605 10.4873 10.6181 10.3945 10.9341 10.5776
"1008" " ZNF540 " 3.73722 3.58328 3.49133 4.13311 4.0284 3.65348 3.34063 3.53404 3.65148 3.66983 3.79835
"1009" " LOC120824 " 3.25617 3.41192 3.00303 3.07002 3.37328 2.81266 2.91935 3.18904 3.03212 3.50806 3.12749
"1010" " TTLL13 " 3.22671 3.15147 3.10096 3.68197 2.92056 3.23071 3.30443 3.21847 3.28793 3.3625 2.98005
"1011" " C6orf100 " 3.02049 3.31659 2.86418 2.85076 2.9154 2.79753 2.88328 2.72604 2.916 2.95875 2.91473
"1012" " C1orf50 " 3.81763 3.48002 3.47845 3.45658 3.81719 3.3179 3.61981 3.66644 3.47767 3.37203 3.82822
"1013" " LOC100133130 " 3.48145 3.38585 4.46417 3.38205 3.49517 3.43609 3.53753 3.51121 4.11022 4.00981 4.19336
"1014" " P4HA2 " 3.99911 4.50249 3.34457 3.58172 4.06988 3.36011 4.08023 4.14456 3.98275 4.01661 4.29991
"1015" " PRSS29P " 4.72655 4.87738 4.75022 5.06853 5.01442 4.62323 4.98991 4.55281 4.78423 4.81613 4.88747
"1016" " DGCR6L " 4.90633 4.43984 6.22155 5.44823 7.00052 4.78106 5.95615 4.58742 5.47243 4.30773 4.59733
"1017" " C8orf8 " 2.16785 2.29977 2.38762 2.31804 2.22434 2.17701 2.21769 2.25436 2.27096 2.37193 2.22032
"1018" " LRRC63 " 3.34181 3.38874 3.49224 3.57068 4.2762 3.94271 5.11286 3.69666 4.84164 4.60248 3.81023
"1019" " SMG1 " 9.35094 9.34178 9.45892 9.46124 9.18326 9.27017 8.46902 9.13455 8.93062 9.52649 9.67056
"1020" " SMG1 " 9.35094 9.34178 9.45892 9.46124 9.18326 9.27017 8.46902 9.13455 8.93062 9.52649 9.67056
"1021" " SMG1 " 10.6085 10.1075 10.3873 10.5246 10.1796 10.2271 9.75239 10.0022 9.99125 10.4972 10.6503
"1022" " LOC100132992 " 7.77344 7.14024 7.56444 7.34775 7.26711 7.12904 7.88552 7.48126 7.13723 7.65041 8.40334
"1023" " C3orf79 " 2.8104 3.28833 3.10953 3.46002 3.00312 2.66913 2.63074 2.7934 2.70731 3.136 2.88764
"1024" " LOC100133746 " 3.76396 3.54264 3.66316 3.86692 3.72092 3.68681 3.82633 3.43594 4.04285 3.91778 4.2707
"1025" " C2orf86 " 3.5097 3.29644 3.44282 2.89072 3.47713 3.5613 3.23632 3.47163 3.45905 3.70747 3.0064
"1026" " C5orf60 " 4.41439 3.62859 3.81833 4.43504 4.0251 3.57825 3.74206 3.80173 3.80607 3.97232 3.89521
"1027" " GOLGA8H " 5.30269 5.31551 4.82491 5.10731 4.61553 5.50084 6.9531 5.58577 5.91062 4.91823 5.22728
"1028" " LOC100129278 " 2.95287 2.55758 2.54558 2.80041 2.72918 2.72172 2.76701 2.67159 2.65485 2.89695 2.61235
"1029" " FAM92A1 " 6.21167 5.88199 5.94319 6.48298 4.7306 5.50502 5.86907 5.44997 5.52889 5.16833 5.22143
"1030" " IGKV1-5 " 6.33468 9.72182 5.82834 5.53468 6.31092 6.6782 5.34277 11.1996 5.52945 5.98312 5.52751
"1031" " OR7E87P " 2.59273 2.85716 2.53294 2.34736 2.7364 2.47767 2.36357 2.39159 2.62178 4.07598 2.45739
"1032" " OR7E87P " 5.39114 4.9432 5.19124 4.72646 5.39261 4.70512 4.85231 5.60897 5.46418 7.74814 5.15057
"1033" " LOC644249 " 4.75455 4.87806 5.139685 4.829995 3.435425 3.841015 4.43844 3.645215 4.9276 4.02531 4.375005
"1034" " RNF8 " 3.72646 4.33612 4.66848 3.82083 4.17903 3.76295 3.9979 3.50773 4.40283 4.14625 4.06964
"1035" " IGKV1D-8 " 3.54191 3.81867 3.3638 3.11398 3.18378 3.07414 3.26152 4.13422 2.8858 3.26543 3.17525
"1036" " FAM115A " 3.44152 3.6628 3.15035 3.35603 4.28047 3.62574 2.63153 3.89695 4.12189 3.55736 3.16123
"1037" " IGKV3D-11 " 3.44052 8.76013 3.1596 2.84619 2.78259 3.13076 2.74037 8.05955 3.00017 3.26007 2.83091
"1038" " LOC652493 " 3.74342 8.97533 3.38816 4.59344 2.99912 3.77166 3.80234 8.18936 3.72134 3.19336 3.10686
"1039" " LOC100132247 " 8.67238 8.6213 9.28084 8.90893 8.57357 8.58712 8.33702 8.19099 8.68493 8.84627 9.1564
"1040" " H2AFY " 4.60772 4.57852 4.7163 4.6883 5.0685 4.04427 4.89479 3.89876 5.22819 5.02488 5.3063
"1041" " SRP19 " 5.13135 5.29454 5.97646 5.97059 5.36288 5.40092 6.19809 5.68707 5.41662 5.46001 5.38653
"1042" " NBLA00301 " 2.97434 2.92023 2.80406 2.88375 2.93512 3.09861 2.58163 3.29423 3.07343 2.85798 2.99677
"1043" " FTH1P5 " 3.30367 2.86503 3.03211 3.1319 3.01311 2.98702 3.08197 3.21416 2.69608 2.70022 3.32556
"1044" " GP1BB " 5.581295 6.17995 6.99314 6.517975 6.168385 5.316335 5.60967 5.374805 5.414985 5.599215 4.9483
"1045" " EPAG " 2.93822 3.35533 2.9547 3.32329 3.59123 3.37105 4.07819 3.33534 3.01404 2.9927 3.27291
"1046" " RFC1 " 7.58178 8.54758 7.56953 8.93925 6.63657 8.30321 7.44775 8.31882 7.24663 7.6028 7.80532
"1047" " ALDOAP2 " 5.0014 4.20072 4.54933 4.31772 5.03356 4.42695 4.67826 4.33098 5.06566 4.73874 4.95303
"1048" " HSP90AA2 " 7.00567 6.5207 7.9663 8.07565 7.16047 7.10853 6.65366 7.52443 7.62022 7.91551 7.50061
"1049" " TARP " 2.41058 3.20122 4.73418 2.39746 2.29975 2.90289 3.74882 3.47573 2.36512 2.17756 2.2693
"1050" " A2M " 5.36375 8.73543 4.87802 9.80876 3.93018 9.78917 2.27306 9.26516 5.30487 3.5417 3.54708
"1051" " NAT2 " 3.39505 3.12177 3.25241 3.19697 3.16203 3.08758 2.74325 3.25553 3.16337 3.05058 3.02816
"1052" " ACADM " 8.25482 8.29013 7.50716 6.8846 7.4147 8.02734 5.87162 7.92645 7.5886 7.26262 8.1995
"1053" " ACADS " 5.21469 4.74085 4.59517 4.81199 4.49004 4.69752 4.79053 4.37611 4.54114 4.10314 4.45952
"1054" " ACADVL " 8.97708 8.80917 7.59821 7.46765 8.83468 8.52359 8.59773 8.1093 8.3509 6.94454 8.1926
"1055" " ACAT1 " 5.50079 5.5213 5.809 5.56489 5.39302 6.18979 7.13561 6.06019 5.33807 5.79625 6.12365
"1056" " ACVRL1 " 4.08922 4.1192 3.7758 4.61127 3.58838 5.0432 3.72453 5.15356 3.75422 3.63156 3.72758
"1057" " PSEN1 " 7.21842 7.23092 8.34643 7.534 7.71413 7.66795 7.11874 7.6018 7.88022 7.60408 8.39587
"1058" " ADA " 4.92457 5.18173 4.57415 5.05281 5.50962 5.24721 5.01036 5.40702 5.16513 4.89832 4.90883
"1059" " SGCA " 3.875 3.59994 3.63821 3.90602 3.66517 3.6759 3.52615 3.55869 3.81262 3.56158 3.78482
"1060" " ADRB2 " 3.70621 4.11005 3.65711 3.71336 3.84714 3.89549 3.46465 4.16402 3.57374 3.81457 3.7646
"1061" " ADRB3 " 3.40608 3.57206 3.25866 3.17618 3.69326 3.16879 3.33023 3.04146 3.29626 3.54225 3.41868
"1062" " ADSL " 6.2342 5.38287 7.08815 7.22113 7.33303 6.46322 6.85462 6.1577 6.40843 6.39695 6.82637
"1063" " AGA " 6.84761 6.54186 7.10776 5.46095 7.7367 6.75276 7.79551 6.40812 5.9912 7.38396 6.72846
"1064" " AGL " 6.72104 6.47543 6.69143 8.6351 6.64266 7.09572 6.74232 6.50562 6.29459 7.30558 6.92466
"1065" " AGT " 4.40118 4.4 3.486 3.40197 3.62774 3.68649 3.95973 4.29878 3.60233 3.53583 4.59193
"1066" " AGXT " 4.63117 3.82021 3.50958 4.219 4.12187 3.84433 3.89317 3.66745 3.65266 4.0092 3.40104
"1067" " ALAD " 6.61726 6.35004 5.0236 5.49479 5.69233 5.82285 5.86352 5.66089 5.3391 5.12572 5.66304
"1068" " ALAS2 " 3.80048 5.90484 3.59084 3.88413 3.65433 3.51935 4.0798 4.68069 3.89739 3.66042 3.36989
"1069" " ABCD1 " 6.58281 6.89221 5.80793 5.55506 5.22818 5.36664 5.79384 5.40118 5.25567 5.17364 6.07458
"1070" " ALDOA " 8.00607 6.78151 7.84398 7.28087 8.18615 7.23492 7.49476 6.88292 8.03434 7.69008 8.10575
"1071" " ALDOB " 2.92466 2.96313 2.96475 2.89826 3.09945 2.75252 3.21084 2.99772 3.07186 2.89518 2.96195
"1072" " AMPD1 " 2.72645 3.28359 2.58285 2.67136 2.74078 2.90732 2.52151 4.25537 2.63822 3.03287 2.46593
"1073" " APOA1 " 4.09421 3.969905 4.1294 4.42492 4.280985 4.026045 4.153305 3.902345 3.891815 4.06194 3.946195
"1074" " APOC3 " 3.87634 3.924235 3.699155 3.67712 4.105705 3.502905 3.67463 3.656135 3.748505 3.865805 3.89288
"1075" " APOE " 5.07428 6.50753 4.3863 7.93755 5.01606 7.06103 4.87083 7.08239 4.46274 4.36668 4.63768
"1076" " APOH " 2.80476 2.68623 2.68802 2.75553 2.82002 2.74335 2.59196 2.73714 2.63751 2.58972 2.72394
"1077" " FAS " 4.78538 5.10082 4.5145 5.32683 4.80394 6.256 5.10648 7.11349 5.57748 4.56701 4.69079
"1078" " AR " 5.41501 5.32482 7.38976 6.13253 7.8478 7.8896 8.85754 7.18718 4.55152 5.50683 8.75699
"1079" " ARG1 " 2.83522 3.18647 2.64524 3.12923 3.00231 3.13882 2.79925 2.80154 2.66159 2.80904 2.7198
"1080" " ARSB " 5.15749 4.99001 5.3901 5.48125 4.77845 5.6192 5.43295 4.89825 4.44249 5.36469 4.74771
"1081" " ARSE " 4.21075 3.68956 3.85887 3.89292 4.45282 4.62055 3.50416 4.04756 4.0886 3.93633 3.83326
"1082" " ASPA " 2.64256 3.00442 2.31989 2.68719 2.46182 3.15743 2.32623 4.70108 2.36131 2.48834 2.14458
"1083" " ASS1 " 9.12564 8.42532 8.48058 7.40077 9.09718 8.30822 8.39274 7.96616 7.2953 7.21948 7.14146
"1084" " ATM " 5.26702 6.53243 6.05232 5.91544 5.58159 7.30619 6.66977 6.90637 6.2083 6.03549 6.90314
"1085" " ATP7A " 6.97727 7.51448 6.30113 5.6893 7.11237 7.03032 7.57701 6.77194 6.92586 6.49476 6.42473
"1086" " ATP7B " 5.18949 4.53276 5.60499 5.22282 5.04721 4.43683 6.11368 4.38507 5.07616 4.89662 5.23849
"1087" " BCHE " 2.28099 2.46 2.33386 2.45882 2.57307 2.54017 2.39216 3.55707 2.40414 2.41129 2.53598
"1088" " BLM " 6.71628 5.52626 6.03271 5.80224 5.96248 5.09938 5.52022 4.15253 5.72389 6.30826 5.53701
"1089" " BRCA2 " 4.2216 4.05964 5.77971 5.65486 5.40484 5.14335 5.73413 5.06589 5.86315 6.53634 5.46055
"1090" " BTD " 5.43556 5.39096 5.91752 5.06502 5.94225 5.76326 6.34824 5.59702 5.29583 6.10987 6.9888
"1091" " BTK " 2.76658 3.82327 2.83827 2.92685 2.72197 3.11328 2.90366 3.5306 2.81874 2.8097 2.75013
"1092" " SERPING1 " 5.20028 7.2159 4.42684 7.63098 7.1683 9.6217 5.73177 9.95473 5.00209 4.71249 4.73342
"1093" " C2 " 3.5849 3.64645 3.81954 4.91726 3.62568 4.57474 3.15987 5.43228 4.07086 3.26911 3.63316
"1094" " C2 " 3.48674 3.61808 3.69024 4.7888 3.42892 4.42841 3.1906 5.2677 3.97049 3.26092 3.55144
"1095" " C3 " 4.83821 7.38464 4.13685 7.72506 3.78886 10.1553 4.53743 10.9012 4.55655 3.78334 5.88852
"1096" " C8B " 2.79483 3.0248 2.75884 2.7166 3.07585 2.9247 2.7858 2.70833 2.83082 2.99829 2.74908
"1097" " CA2 " 3.88057 5.53009 3.8773 4.22046 5.44162 4.49541 3.59385 5.21688 5.40089 4.85027 3.77108
"1098" " CACNA1A " 3.7395 3.51175 3.62061 3.51972 3.91413 3.5016 3.53899 3.50698 3.74069 4.72854 3.74477
"1099" " CACNA1S " 3.1251 2.65398 2.91482 3.24271 3.0551 2.8625 2.88142 2.83282 3.03235 2.84602 2.92069
"1100" " CD3G " 3.50838 3.62536 2.99478 3.57353 3.35603 3.88397 3.04761 3.86354 3.02689 3.00078 2.85724
"1101" " CD40LG " 2.61367 2.92288 2.65643 2.75567 2.53986 2.51995 2.37676 3.19145 2.68984 2.7488 2.68825
"1102" " CDK4 " 9.7498 8.60683 9.5092 8.9937 9.14064 9.09532 9.55284 8.26216 8.48435 9.42678 9.53887
"1103" " CDKN1C " 5.09963 4.84791 5.50012 5.70015 5.14929 5.7155 4.98098 5.46305 5.11304 4.92991 4.65986
"1104" " CETP " 3.56557 3.47212 3.50302 3.98372 3.39908 3.46508 3.58638 3.54177 3.67943 3.55306 3.51244
"1105" " CHRNE " 4.00599 4.45539 3.93895 4.19957 4.30233 4.12919 3.95025 3.9996 4.39423 3.56854 3.96858
"1106" " LYST " 6.91412 6.73288 6.10555 5.68211 8.02643 7.04429 6.64614 6.66846 6.90061 5.80567 7.11254
"1107" " ERCC8 " 3.92234 4.14582 4.51319 4.36342 4.15414 4.22645 4.22041 4.04349 3.6344 4.43407 4.46029
"1108" " CLCN1 " 3.52127 3.55927 3.74413 3.84206 3.64791 3.66603 3.74803 3.41219 3.46649 3.73383 3.33074
"1109" " CLCNKB " 3.41074 3.28913 3.46156 3.4219 3.59566 3.30627 3.16099 3.19521 3.57725 3.87325 3.40814
"1110" " CLN3 " 6.97001 6.811 7.82594 6.31855 7.12101 6.89974 8.26724 6.26924 7.42187 6.54681 7.70969
"1111" " COL1A1 " 7.17155 7.36357 6.13759 9.30332 7.56194 10.237 6.99467 9.60458 6.51987 5.88556 5.64542
"1112" " COL1A2 " 6.15038 8.02261 5.36259 9.46669 6.29303 10.4859 5.57902 9.87189 5.34633 4.95118 4.2946
"1113" " COL3A1 " 4.9433 5.90062 4.52414 8.06175 5.14965 9.42861 4.48571 8.62471 4.48251 4.29614 3.64853
"1114" " COL4A3 " 3.62276 3.81354 3.43794 3.7663 3.95084 3.58218 4.61478 3.79226 3.37907 3.60512 3.407
"1115" " COL4A4 " 3.24241 3.34743 3.19817 3.36364 3.52254 3.30057 3.69249 3.22355 3.00142 3.26617 3.17774
"1116" " COL5A1 " 4.2447 4.67524 4.13185 6.27664 5.94297 6.44604 5.64259 5.1585 4.49965 4.1784 3.95936
"1117" " COL7A1 " 3.81335 4.32241 3.83274 4.22806 4.44186 4.27454 3.82064 3.89278 3.91772 4.14961 3.93602
"1118" " COMP " 3.67211 5.19358 3.60803 4.78565 3.54259 7.47083 3.67368 4.06149 3.60998 3.21226 3.31976
"1119" " CP " 3.97578 10.5058 3.41987 3.12968 4.91431 5.09486 2.21696 7.7033 4.00081 2.89068 3.56218
"1120" " CPOX " 4.89328 5.55122 4.68762 5.1032 4.94112 5.18612 4.85864 5.0814 5.10752 5.2443 5.10027
"1121" " CPT2 " 8.42478 7.54805 8.01623 6.95855 7.90913 8.38729 7.16269 7.87708 7.61151 7.06153 8.36422
"1122" " CPT2 " 6.09317 5.75958 5.91984 4.95186 6.04 5.57936 5.35578 4.93811 4.99963 5.07328 6.45199
"1123" " CST3 " 9.13069 9.26679 9.73241 9.00196 9.14977 9.76826 10.5063 10.5386 9.8999 9.76351 9.47416
"1124" " CSTB " 7.91029 8.21274 7.78238 7.77796 9.02108 8.68939 8.58928 8.80274 8.69592 8.08527 8.45976
"1125" " CYBA " 5.32121 5.55735 5.71287 5.97045 7.05667 6.49923 5.52347 6.26581 6.44411 4.78144 6.24284
"1126" " CYP17A1 " 2.72888 3.38952 2.80288 2.94113 2.74986 2.63113 2.73846 2.84963 2.81155 2.68972 2.80722
"1127" " CYP1B1 " 6.24526 6.1416 4.61685 5.85289 6.8646 7.50838 3.98448 7.70677 3.73898 3.70976 3.80202
"1128" " CYP2D6 " 4.80695 4.72475 4.68839 4.00781 4.31485 4.5435 4.99259 4.97247 4.87068 5.50523 4.79686
"1129" " DDB2 " 7.06549 6.86063 6.25405 6.23605 5.52467 6.26879 6.49401 7.13747 6.4422 7.48315 6.31542
"1130" " DLD " 7.78566 7.56091 7.25965 6.68239 6.37854 6.57906 6.92997 7.2918 7.22812 7.30997 7.63548
"1131" " DMD " 3.65461 4.54811 3.58423 3.76985 3.92961 4.41921 3.12691 5.70516 3.7107 4.12775 3.53892
"1132" " DPYD " 4.08487 6.2533 3.6075 4.90873 4.64321 6.22461 3.82637 7.83719 5.55328 3.73056 4.21044
"1133" " SLC26A3 " 2.61433 2.4528 2.61055 2.62378 2.80021 2.46146 2.66688 2.62122 2.67143 2.6654 2.64684
"1134" " SLC26A2 " 4.16195 4.05546 4.15771 4.37127 5.24606 5.70728 3.35388 4.81217 5.2359 4.48579 4.72177
"1135" " TOR1A " 7.01833 6.95973 6.28593 5.87938 6.2489 6.08699 6.75678 6.04329 5.73475 6.53506 6.25837
"1136" " TAZ " 5.30834 5.96373 5.85539 5.25506 5.5368 5.27114 5.57331 5.30857 5.57761 5.49429 5.90297
"1137" " EMD " 7.87842 8.31426 7.7453 6.33464 8.61012 7.39305 7.15408 7.56995 7.33924 7.83902 8.78069
"1138" " ENG " 8.06457 7.65021 6.47666 7.42312 7.60512 7.88002 5.94474 8.10703 6.53507 5.56546 6.71588
"1139" " EPB42 " 3.53732 4.99487 3.59593 3.30769 3.31531 3.59588 3.51807 3.66635 3.41933 3.4286 3.41791
"1140" " EPHX1 " 9.19587 7.56368 6.8353 5.47011 8.2462 8.0571 7.22276 7.84602 6.90987 7.90228 9.09576
"1141" " EPOR " 4.13335 4.49448 3.98538 4.15212 4.10774 4.05775 5.12241 4.31441 4.71175 4.27976 4.91823
"1142" " ERCC3 " 8.27334 8.16042 7.96823 7.57422 7.3471 7.49673 7.90942 7.2007 7.92111 7.72996 7.68574
"1143" " ERCC5 " 5.06541 6.33487 6.48912 6.23332 6.48443 6.28193 5.88312 6.62909 7.73935 6.67758 7.77022
"1144" " ERCC6 " 6.82181 6.45848 6.7853 5.58739 5.5158 6.15717 6.20638 6.03199 6.85579 6.52402 6.51904
"1145" " ESR1 " 8.06779 8.7558 8.53242 7.99039 8.57254 9.55063 7.12749 7.61768 7.06457 8.46329 8.19577
"1146" " ETFA " 6.84345 7.79311 7.76774 6.5857 7.4056 7.58884 8.39132 7.65362 8.29887 7.64399 7.11029
"1147" " EXT1 " 6.62619 7.44836 7.11061 7.02536 7.49931 7.20053 6.42144 7.15179 6.64022 6.53734 6.55249
"1148" " F11 " 3.05353 3.2799 3.165 2.93673 3.1399 3.22736 2.95609 3.25761 3.05821 2.73786 3.07502
"1149" " F13A1 " 3.553 5.4548 3.05187 4.06349 3.91315 8.13755 3.38674 8.05369 3.25366 2.98285 2.8712
"1150" " F5 " 3.30571 3.92796 3.00119 3.38756 3.52912 3.42019 5.28037 3.6688 3.15467 3.36499 3.25536
"1151" " F7 " 4.92415 5.96604 4.93959 4.52565 4.65432 4.44265 4.85061 4.28969 4.62121 4.36943 5.07744
"1152" " F8 " 4.51421 5.51001 4.12716 4.16209 4.13706 4.57789 4.59793 5.9144 4.53697 4.38466 4.73283
"1153" " F9 " 2.85909 2.93194 2.71471 2.62723 2.48311 2.69238 2.69139 2.91992 2.60303 2.82832 2.72985
"1154" " FABP2 " 2.67951 3.05362 2.51359 2.78776 2.48524 2.40206 2.60754 2.53872 2.60446 2.72252 2.22759
"1155" " FANCA " 5.30655 4.55266 6.40787 5.77046 5.14053 5.19947 5.04757 3.83287 5.62564 6.61273 5.22136
"1156" " FANCC " 5.10954 4.96112 4.74238 4.43612 4.67648 4.65959 5.18356 4.44407 4.51536 5.77699 4.88234
"1157" " FAH " 7.80741 8.55706 6.77151 5.74041 6.38417 6.8301 7.55934 5.98739 6.58818 6.77413 7.54737
"1158" " FBN1 " 4.51416 6.9507 4.00401 7.87841 4.53403 9.03117 4.36534 7.7613 4.10974 3.69796 3.89504
"1159" " MS4A2 " 2.61483 5.7986 2.51244 2.83496 2.62098 2.60539 2.69333 3.61145 2.63052 2.49013 2.50818
"1160" " FGFR2 " 9.3949 6.26349 4.83545 4.59835 5.17545 5.33449 4.60797 5.97258 4.83668 8.24892 5.38134
"1161" " FGFR3 " 5.07146 4.75741 6.38413 5.71805 4.58858 4.77083 5.09856 4.17226 4.51837 4.87951 5.08761
"1162" " FH " 6.70899 5.92263 6.29104 5.92411 5.00365 5.89769 6.37903 5.04595 5.12693 6.84658 6.68568
"1163" " FXN " 6.90963 6.51773 6.32004 5.98722 6.28185 6.5597 6.95834 6.79347 6.373 6.20602 7.43827
"1164" " FSHR " 3.05439 3.31107 3.00959 2.86652 3.20144 2.94228 3.14701 3.14343 2.93051 2.88698 2.93394
"1165" " FTL " 9.16235 9.24429 8.59719 10.2161 7.56581 10.9102 8.51381 10.0931 8.65071 8.90327 9.94406
"1166" " FUCA1 " 5.36988 5.42756 5.38505 5.53251 5.04519 6.39055 6.20231 6.59879 4.80977 4.84455 5.47874
"1167" " FUT1 " 4.94227 4.50958 4.96323 4.83457 4.41553 4.7191 4.5241 4.49742 4.65127 5.36686 4.88903
"1168" " FUT3 " 3.72451 3.78845 3.87114 4.03868 4.77819 3.82385 4.96725 4.03673 4.7341 3.48567 4.30822
"1169" " FUT6 " 3.44392 3.35162 3.57635 3.58315 3.53917 3.47183 5.05855 3.69869 3.48148 3.44784 4.82043
"1170" " G6PC " 3.31151 3.31132 3.29964 3.24107 3.49166 3.19844 3.12328 3.44618 3.11656 3.06254 3.25091
"1171" " GAA " 6.51909 7.26846 6.4529 7.1231 6.08912 6.4466 6.44836 6.19199 6.10877 4.63054 5.42538
"1172" " GALC " 5.59833 6.63591 4.04653 5.58823 5.37502 6.50078 5.35484 5.81527 6.03016 5.28726 6.63788
"1173" " GALK1 " 6.64481 5.25696 5.6256 5.42919 5.88251 5.25034 5.44386 4.77894 5.09655 5.64806 5.43035
"1174" " GALT " 6.82911 6.1832 5.6002 5.06744 6.00377 5.5518 6.42566 5.92676 5.49082 5.25594 6.23818
"1175" " GAMT " 6.54307 5.72516 6.98882 5.84662 6.15703 5.94736 7.29469 6.39386 6.57144 7.30742 6.68266
"1176" " GBA " 7.82345 8.15255 7.71595 6.06841 7.49548 6.77038 7.9406 6.3766 6.86157 7.15203 8.11018
"1177" " GBE1 " 4.98639 5.75751 4.72657 5.5278 4.94764 6.21319 4.71336 6.15319 6.59668 6.26124 5.92299
"1178" " GCDH " 5.65818 4.99984 5.77377 5.03706 5.60152 5.88748 6.1882 5.24216 5.97681 6.22073 6.2927
"1179" " GCGR " 4.00049 4.06298 3.87075 4.35143 4.08767 3.93771 3.81773 3.81648 3.78919 3.75766 3.91109
"1180" " GCH1 " 4.59305 4.37454 5.74794 4.66576 5.8277 5.61052 4.92247 4.94593 5.04168 4.87541 4.9256
"1181" " GHR " 5.2897 5.06278 4.11123 4.0196 4.9427 6.87346 4.5834 6.62747 5.12874 3.65212 7.02879
"1182" " GIPR " 4.20635 4.37226 4.49801 4.63199 5.31313 4.17836 5.21302 4.17592 4.43324 4.88046 4.66826
"1183" " GJA1 " 5.73411 6.60487 4.03793 6.57823 5.33352 7.5446 4.01421 7.49218 4.17918 4.64759 4.67085
"1184" " GJB1 " 4.00578 3.87884 4.00723 3.77657 3.76381 3.82845 5.34493 4.00699 3.87437 3.67265 3.79631
"1185" " GLI3 " 5.04882 6.37319 4.75138 6.99396 7.90075 8.22055 3.89192 7.63553 7.18942 6.81397 8.13409
"1186" " GLA " 6.46087 5.42398 5.80703 4.92006 9.81678 6.0603 6.50246 6.52687 5.7493 6.55215 7.12442
"1187" " GLDC " 4.54209 5.01072 4.9248 5.06087 4.7768 4.74234 4.46131 3.86235 4.25619 4.32672 5.16408
"1188" " GP1BA " 3.41893 3.70626 3.29522 2.95761 3.47672 3.1216 3.29048 3.13309 3.13836 3.14622 3.38358
"1189" " GP9 " 4.19402 4.55612 4.08991 4.14711 4.23223 4.07049 4.275 4.14013 4.09534 4.36625 3.88645
"1190" " GPI " 9.56228 8.85829 8.69746 8.35753 9.59136 9.10392 9.8677 8.23622 10.957 10.081 9.41597
"1191" " NR3C1 " 4.04642 6.06386 5.80372 5.81651 5.46046 6.14702 4.99268 6.39726 4.71146 4.39236 5.58189
"1192" " GSN " 7.0162 8.06155 7.04419 7.18948 8.1214 8.71853 7.77057 9.47441 7.68371 6.70788 6.89717
"1193" " GSS " 8.5192 8.17883 6.86954 6.12103 7.6483 7.08119 7.81215 6.77805 7.07287 6.8189 6.87502
"1194" " MSH6 " 6.79119 6.48653 7.12448 6.65223 6.14306 6.57551 6.69242 6.42141 6.83026 6.82966 7.11861
"1195" " GUCY2D " 3.95799 3.89165 3.75032 4.11249 3.91741 3.81726 3.97046 3.64742 3.62688 3.7979 3.64665
"1196" " GUSB " 7.04439 6.08418 7.06018 6.17639 8.14658 7.2146 8.40569 6.3808 6.67353 7.04381 6.78954
"1197" " HADHA " 8.5428 7.84754 8.38884 7.9112 8.58412 8.5435 8.80876 8.17147 8.4781 8.66387 8.2096
"1198" " HADHB " 8.08895 7.70964 7.79211 7.09439 7.86733 8.1077 8.10513 8.07905 8.11191 7.729 7.20062
"1199" " SERPIND1 " 3.06873 3.25153 3.07114 3.46589 3.57636 3.47443 3.17418 3.30352 2.93561 3.43087 3.16088
"1200" " CFH " 3.09566 7.38214 2.71103 4.34698 3.00369 6.28987 2.55307 8.58506 2.79275 2.4686 2.71721
"1201" " HGD " 6.96807 6.04917 4.80582 3.70586 4.27561 5.01992 7.83305 5.51965 4.55852 5.89121 5.63712
"1202" " HK2 " 5.84323 7.14329 7.7105 7.04067 8.13188 7.488 7.37312 7.44864 9.34114 7.82764 7.17992
"1203" " HMBS " 6.42492 6.90985 6.23067 5.24064 6.50904 6.27507 7.42544 5.5174 6.10334 6.14745 6.65785
"1204" " HMGCL " 5.56233 5.21741 5.95158 5.24436 5.57382 5.99078 5.77629 5.64584 5.56283 5.28981 5.60926
"1205" " SHH " 3.85901 3.81778 3.65411 4.36728 3.95339 3.78328 3.77526 3.80399 3.79266 3.85206 3.62331
"1206" " HPRT1 " 6.80808 6.03729 6.68927 6.00036 7.01863 5.81579 5.18972 6.76814 6.20958 7.38793 6.49303
"1207" " HPS1 " 4.56959 4.58861 5.9281 5.26135 5.04884 5.00002 6.20634 5.30089 5.42662 4.82439 5.43255
"1208" " HSD11B2 " 5.16812 3.75502 4.4154 4.31801 4.36105 4.68982 5.4138 4.45607 4.44083 4.52694 6.97201
"1209" " HSD17B3 " 3.42563 4.12252 2.84472 3.19166 2.95406 2.9825 3.2407 3.50136 3.03924 2.78791 3.13559
"1210" " HSD3B2 " 2.98778 3.16969 2.97518 3.00326 2.79897 3.01134 2.95868 3.19421 3.17091 2.94527 2.76099
"1211" " SGSH " 6.84641 5.24419 6.89857 5.69845 6.0892 5.98959 6.55345 5.52285 6.585 5.59625 7.37967
"1212" " HTN3 " 2.5988 2.92052 2.5275 2.50003 2.81082 2.48685 2.39887 2.53916 2.68224 2.55703 2.59214
"1213" " ICAM1 " 4.19601 5.70524 3.88508 5.40831 4.65594 6.77194 4.0316 8.24481 5.61929 4.63103 5.07993
"1214" " IDS " 8.19981 8.64212 7.27518 7.12205 8.62396 8.15186 6.90112 8.63076 8.73958 7.51912 7.5881
"1215" " IDS " 8.90393 9.03846 7.9696 7.7323 9.79902 8.69085 7.24462 9.20332 9.32996 8.46503 8.40322
"1216" " IDUA " 7.16344 5.99776 6.54582 6.21681 6.12309 6.54667 7.0803 6.33521 6.25059 6.46268 7.028
"1217" " CFI " 2.46564 2.9425 2.45382 2.96782 2.56769 4.31017 2.42697 6.65458 2.43372 2.57194 2.32169
"1218" " IL2RG " 3.55517 5.7289 3.52405 4.60242 4.05905 5.36378 3.66487 7.33188 3.45701 3.72499 3.20836
"1219" " INSR " 5.685 6.4347 6.15039 6.37802 5.30611 6.03075 5.61333 6.3103 6.39324 6.59617 5.42546
"1220" " PDX1 " 3.40903 3.09858 3.29718 3.56945 3.71679 3.44645 3.42073 3.29361 3.34644 3.3015 3.74294
"1221" " ITGA6 " 5.80257 6.16777 2.92182 5.51572 7.15565 7.26743 6.8562 7.8512 7.91848 4.90766 6.39379
"1222" " ITGB2 " 5.12678 6.67365 4.77017 6.43976 4.4218 7.10688 4.82879 7.67654 4.92037 4.53929 4.2933
"1223" " ITGB3 " 3.64504 4.85833 3.50027 4.76279 4.04034 5.24318 3.45545 6.54 3.61658 3.82478 3.59499
"1224" " ITGB4 " 5.53264 4.75316 6.83906 6.62313 8.50694 6.58578 8.05358 7.8339 7.90809 4.01246 7.53147
"1225" " JAG1 " 6.12119 6.55634 4.61825 6.3464 6.09943 7.76455 5.11557 7.37587 4.32315 6.63006 4.74055
"1226" " JAK3 " 3.88067 4.40395 4.2344 3.63517 4.23072 4.1731 3.93819 4.50185 3.61254 3.49841 4.046
"1227" " KAL1 " 5.55059 5.98132 7.77026 5.4626 3.88588 5.05738 5.08692 5.42886 3.91832 6.00481 3.61843
"1228" " KCNA1 " 4.49417 4.88075 4.53018 4.84896 4.96163 4.68889 4.2402 4.47567 4.79365 4.59955 4.53888
"1229" " KCNQ1 " 3.81013 3.65944 4.21616 4.27881 3.63915 3.79019 3.59522 4.18883 5.03394 3.67648 3.74937
"1230" " KCNE1 " 3.54916 3.85346 3.48115 3.54925 3.6395 3.5952 3.39465 4.33549 3.09561 3.21531 3.43515
"1231" " KHK " 3.81983 3.77529 4.68372 4.55272 4.99646 4.52635 4.81441 4.06644 5.3627 5.0586 4.5358
"1232" " KIT " 4.19835 5.9567 4.92326 3.62193 3.41548 3.98646 3.23136 7.4796 4.37713 3.38081 3.21356
"1233" " KRT12 " 3.08159 3.1219 3.43715 3.37068 3.16852 3.16396 3.04979 3.17205 3.23512 3.33326 2.95571
"1234" " KRT18 " 10.7271 8.76553 9.56412 8.93496 10.01 8.37268 10.5906 8.49253 9.98052 8.60126 9.33301
"1235" " KRT9 " 3.85127 3.7068 3.76008 3.81653 3.88971 3.6327 3.85513 3.64946 3.88296 3.31005 3.40844
"1236" " LCAT " 4.91567 4.88862 4.6901 5.10661 4.87501 5.93729 5.38399 5.26237 6.07097 4.44328 5.14204
"1237" " LEP " 2.97243 2.85273 2.89137 3.3922 3.03223 3.94813 3.06388 4.90503 2.97614 2.86434 2.88644
"1238" " SGCG " 4.22049 3.41849 3.82892 3.59335 3.18359 3.42647 2.82002 3.3001 3.06135 3.30599 3.1428
"1239" " SGCB " 8.14615 7.15117 4.7081 6.51115 6.73486 7.28528 3.52685 7.21747 4.2626 8.41081 7.23455
"1240" " LHCGR " 3.08433 2.86823 3.13243 3.24269 3.30896 3.15419 3.026 3.00329 2.92426 2.92145 2.82723
"1241" " LIG1 " 6.45467 6.07385 6.72192 6.44898 6.25904 5.86592 6.69708 5.47516 5.98324 7.12413 6.59898
"1242" " LIPC " 2.75886 2.69498 2.61086 2.87603 2.85494 2.85007 2.66857 2.76633 2.73266 2.51886 3.02942
"1243" " LPL " 4.21371 4.85216 3.84296 4.71065 4.00984 7.52113 3.93613 7.28121 4.12139 3.75085 4.03525
"1244" " KCNH2 " 4.68669 4.23952 5.09617 5.30948 4.74721 4.59129 4.48811 4.02304 5.73896 6.20889 4.62878
"1245" " LYZ " 3.4553 9.13395 3.32218 6.37581 3.05229 9.28761 4.48015 10.6019 3.27285 2.57785 3.28391
"1246" " MAOA " 3.56149 3.91992 3.55736 3.173 3.77757 4.86254 4.57342 5.85742 6.10637 5.64202 3.39533
"1247" " MBL2 " 3.13971 3.38824 2.99972 2.97449 3.05124 3.06912 3.1454 3.15108 2.93203 2.94544 2.98775
"1248" " MEFV " 3.69018 3.94246 3.74221 4.22149 3.75755 3.99983 3.44555 3.8317 3.68708 3.83499 3.98324
"1249" " CIITA " 3.30658 3.73057 3.46752 4.12444 3.73984 4.24709 3.32993 4.9756 3.41237 3.14334 3.27994
"1250" " MICA " 3.07564 4.16638 2.59467 3.46216 4.16101 4.65106 5.47319 4.33761 4.71844 3.42001 4.27006
"1251" " MLH1 " 7.39057 6.74937 7.8864 6.85082 6.75659 6.87694 7.76467 7.11589 7.05205 8.085 7.45691
"1252" " MPO " 3.75162 6.87071 3.52331 3.37013 3.69236 3.27556 3.64056 3.85984 3.74737 3.82998 3.1087
"1253" " MSH2 " 6.44982 5.90867 6.66634 5.6214 5.91739 5.55667 6.3852 5.29654 6.36945 7.10052 6.70065
"1254" " MTM1 " 5.45175 6.73288 5.18913 4.81866 5.78248 5.40982 6.13058 6.12906 5.5664 4.9851 5.53201
"1255" " MTTP " 3.03773 3.29723 3.02456 2.83976 2.96508 2.88701 2.96255 2.93421 2.98975 3.02546 2.91397
"1256" " MTR " 6.38706 6.32016 6.16856 6.07852 5.79705 6.64749 6.0349 5.90647 5.80539 6.72643 7.26795
"1257" " MUT " 7.62188 7.41847 7.7136 6.21649 5.73351 6.47395 7.76008 6.53013 7.0027 7.75881 7.25533
"1258" " MYBPC3 " 4.35778 4.21819 4.32886 4.56322 4.37837 4.08965 4.1276 4.20841 3.91005 4.17889 3.93421
"1259" " MYH7 " 3.91159 4.4061 3.62048 4.24166 3.96032 3.97308 3.82307 4.12769 4.47279 3.92919 3.67334
"1260" " MYL3 " 3.74039 3.14835 3.32424 3.16827 3.24917 3.28549 3.30158 3.38518 3.6241 3.48188 3.78709
"1261" " MYO5A " 5.6624 7.18178 6.6201 6.63838 6.16961 6.5361 7.15937 6.7719 6.82372 5.0969 4.90959
"1262" " MYO7A " 4.72475 4.37127 4.99977 5.14362 5.13013 4.70915 4.72601 4.64454 4.44069 5.76774 4.52568
"1263" " MYOC " 3.05565 3.10864 2.85552 2.92724 2.98695 3.03595 2.80641 3.32239 3.00895 3.16921 2.85018
"1264" " NAGA " 6.54551 5.53632 6.57759 6.2389 7.70319 6.76075 6.72621 6.27057 5.68391 6.13342 5.88152
"1265" " NAGLU " 6.19342 6.16442 6.35418 6.15686 6.6885 6.3055 7.0961 5.78416 6.38823 5.61015 5.77402
"1266" " NCF1 " 3.61395 4.58178 3.45347 3.52154 3.38499 4.01095 3.61952 4.89275 3.46643 3.53337 3.67572
"1267" " NCF1 " 3.609165 4.62905 3.456455 3.69201 3.440295 4.124345 3.549595 5.07136 3.455115 3.51185 3.66391
"1268" " NDP " 3.62083 2.98159 3.37887 2.87879 3.4597 4.64657 3.21199 3.98576 3.16865 3.41678 6.44643
"1269" " PNP " 6.72219 6.65266 7.66199 7.23828 8.30188 7.2724 7.90924 7.45726 8.04862 7.97489 7.60229
"1270" " NPC1 " 7.12352 7.2054 6.42291 6.37677 7.32534 7.45022 6.92872 6.79973 6.68876 7.75261 6.11245
"1271" " NPHP1 " 4.34943 4.48612 3.93398 4.10181 4.4417 4.31962 4.13729 4.69985 4.55338 4.02679 4.2974
"1272" " GPR143 " 6.03191 4.36822 4.23995 4.62622 4.47975 4.31288 4.6829 4.11267 4.27092 5.09355 5.24593
"1273" " OAT " 5.14052 6.73553 9.03308 7.17422 8.06246 8.48298 7.02848 8.56061 9.07391 7.15977 8.07888
"1274" " OCA2 " 3.92995 3.84126 3.74583 4.01209 4.26163 4.24228 3.39215 3.42538 4.15347 4.18536 4.1621
"1275" " OCRL " 6.95208 6.49471 7.75807 6.68715 7.45051 7.10196 8.08992 7.12842 7.21392 7.43056 7.26214
"1276" " PAH " 6.45874 3.81146 3.34458 3.5806 3.48859 3.25725 3.72649 3.28804 3.25135 5.84376 6.09524
"1277" " PAX6 " 3.67958 3.47924 3.53057 3.77814 3.86069 3.71675 3.63516 2.91856 3.63335 4.0619 3.66023
"1278" " PCBD1 " 8.46621 7.77699 8.57783 7.67494 7.14478 6.81012 8.23351 7.55197 8.36608 8.11028 8.38202
"1279" " PCCA " 4.37242 5.36359 6.06394 4.98106 5.47582 6.0013 6.0221 5.7223 5.7605 5.7851 5.94012
"1280" " PDE6B " 4.30778 4.5868 3.49172 3.161 3.72664 3.67852 3.30035 3.43424 3.66229 3.54894 4.10658
"1281" " PDHA1 " 7.24864 7.94981 7.32105 6.19803 6.68947 6.48433 7.24558 6.87028 7.11983 7.5609 7.64601
"1282" " PEPD " 7.52327 6.95986 5.881 6.62596 7.44856 8.12669 7.75765 8.20554 8.87062 7.80271 7.85501
"1283" " PEX12 " 3.64148 4.90724 5.82647 4.27547 4.42053 4.75256 4.89613 4.45223 5.21352 4.55126 4.85577
"1284" " PEX6 " 5.72627 4.71184 6.14665 5.35336 5.09894 5.10317 5.90249 4.82576 5.49386 5.32185 6.01169
"1285" " PEX7 " 4.23127 5.01662 4.45491 4.37704 5.48733 5.05224 5.37635 4.45372 4.232 4.14359 4.40144
"1286" " PGAM2 " 5.96498 5.05328 5.64172 5.71774 4.9582 5.39465 4.85127 4.82582 5.35496 4.77785 7.43018
"1287" " PGK1 " 9.2796 9.62244 9.35548 8.67172 9.99126 9.35948 10.0122 8.69752 10.1709 10.0576 9.68684
"1288" " PHKA2 " 7.52151 7.11283 6.71309 5.77587 5.83053 6.05524 7.17305 6.28874 6.75522 6.38234 6.99464
"1289" " PHKG2 " 7.85649 6.47645 7.7087 6.51727 7.13085 6.33492 7.51267 6.16161 7.15202 7.0972 8.32751
"1290" " PKD2 " 5.07359 5.81051 5.09165 6.03015 5.14388 6.12602 3.8908 6.56 5.66607 4.49568 5.35056
"1291" " PKLR " 3.29276 3.46576 3.4197 3.92187 3.5138 3.20384 3.5515 3.05318 3.34214 3.55733 3.51083
"1292" " PKP1 " 4.0716 4.64398 4.18526 4.99359 6.23831 4.64617 5.48347 4.1678 4.68548 4.65977 4.47608
"1293" " PLA2G2A " 4.00763 4.07812 3.96341 3.94899 3.94572 5.30457 6.93494 6.32308 3.8913 3.80676 4.89876
"1294" " PLG " 3.10374 3.35261 3.04983 3.05275 3.13835 2.83341 3.00223 3.03824 3.01405 3.02405 2.83852
"1295" " PLOD1 " 7.53399 7.21106 6.8406 7.25229 7.27038 7.93828 7.20596 6.70837 7.93502 7.99541 6.59457
"1296" " PMM2 " 6.71558 6.52176 7.32198 6.27143 7.58779 6.75476 7.44423 5.88329 7.47642 6.35153 7.99789
"1297" " PMP22 " 6.73565 9.11778 5.38906 8.40714 9.39532 10.3404 7.1319 9.98365 8.51947 5.28037 8.63828
"1298" " PON2 " 7.82958 8.04976 6.88956 6.59841 8.31761 7.93278 8.39579 7.92854 7.52353 6.26081 8.26407
"1299" " POU3F4 " 3.41191 3.29188 2.99492 3.45108 3.32629 3.11656 2.96287 2.60459 3.09391 3.40927 2.94281
"1300" " PPT1 " 9.39037 9.80085 8.21872 8.02719 9.27798 8.82789 9.23034 8.13868 8.0922 8.08793 9.40987
"1301" " PRNP " 8.68825 8.67276 7.2498 8.43287 5.73917 8.56786 4.77268 9.71303 4.3474 5.03418 4.79961
"1302" " PROC " 3.76533 4.03944 3.68899 4.02695 4.19337 3.56082 3.71066 3.46257 3.46407 3.69976 3.73257
"1303" " PROS1 " 3.80788 4.49984 3.416595 3.908975 4.454275 5.14076 2.896355 7.14242 3.42559 3.483225 3.38126
"1304" " PTEN " 7.77301 7.70504 8.43226 8.31727 8.05528 8.31645 8.55221 8.6321 8.6372 7.31136 8.85203
"1305" " PTH " 2.61844 2.50577 2.34067 2.37895 2.47511 2.55066 2.61515 2.5396 2.54841 2.7961 2.41908
"1306" " PTH1R " 3.97886 4.01399 3.65957 3.81769 4.0336 3.98656 3.68191 3.95116 3.86947 3.78311 3.73807
"1307" " PTS " 5.87781 5.68356 5.3857 5.6139 6.0198 5.93424 6.05268 6.41172 5.56681 5.78914 6.36535
"1308" " PEX2 " 6.56691 7.13488 6.72677 6.69636 5.60556 5.88946 6.18795 5.81016 6.88281 4.92176 6.28691
"1309" " QDPR " 5.02195 5.48572 4.0967 5.59742 4.8588 6.22941 5.92345 5.59741 5.536 5.54655 5.47949
"1310" " RB1 " 6.68267 6.35595 7.89482 7.36856 7.49947 7.45755 6.95729 8.10584 7.93555 7.45401 7.69651
"1311" " PRPH2 " 3.63714 3.93758 3.91816 3.76082 3.77585 3.78265 3.69472 3.54555 3.43869 3.46643 3.3791
"1312" " RHAG " 3.43077 3.39262 3.25276 3.06916 3.15643 3.10162 3.18747 2.96389 2.97992 3.06041 2.95745
"1313" " RLBP1 " 3.68162 3.51016 3.33951 3.52651 3.4458 3.43958 3.24222 3.16606 3.26926 3.49346 3.46871
"1314" " ROM1 " 4.07711 3.55725 3.58265 3.23697 3.98742 3.30501 3.9133 3.3893 3.90031 3.74688 3.56402
"1315" " RPGR " 4.4029 5.073 4.32508 4.31166 4.0207 4.35053 4.33581 4.89584 4.56647 4.58939 4.37698
"1316" " RPE65 " 3.30967 2.97169 2.82692 2.96993 3.44927 3.17046 2.8348 2.96924 3.0371 2.90095 2.96213
"1317" " RS1 " 2.99148 3.31969 3.35698 2.8954 3.20992 2.85446 2.99272 3.09116 3.09819 3.29498 2.96551
"1318" " SAA1 " 2.64336 2.50516 2.59783 2.51461 2.47325 2.66686 2.55061 2.50646 2.40219 2.63157 2.42779
"1319" " SAA1 " 2.56637 2.36298 2.53191 2.33388 3.10623 3.30842 2.22506 3.12731 2.31584 2.5496 2.34492
"1320" " ATXN1 " 5.6846 6.6947 5.4836 5.70142 6.73823 7.47881 6.65922 6.7872 7.53832 4.48505 5.36043
"1321" " ATXN7 " 7.75375 7.37061 8.14804 7.62597 7.23366 7.90474 7.29859 8.39508 7.18452 7.58619 7.998
"1322" " SCN4A " 4.19271 3.80863 4.36645 4.4951 4.13237 4.51705 4.14118 4.28223 3.85259 4.18445 3.93685
"1323" " SCNN1B " 7.24721 4.83966 5.76925 5.13545 5.37111 4.88158 5.26403 6.23348 6.30428 7.69804 5.5463
"1324" " SGCD " 3.73895 3.81377 3.54743 4.47307 3.71648 5.2748 3.36957 5.04071 3.64117 4.22889 3.36373
"1325" " SLC12A1 " 3.08243 5.75336 2.85454 3.492 2.89484 2.92486 6.84439 3.20988 2.85874 3.11053 2.85102
"1326" " SLC12A3 " 3.60412 3.65304 3.56835 3.60441 3.79394 3.27083 3.58878 3.80053 3.68913 3.4346 3.27209
"1327" " SLC2A2 " 2.9495 2.90494 2.66432 2.48163 2.99335 2.68601 2.76155 2.83657 2.69359 3.19436 2.51663
"1328" " SLC3A1 " 3.46627 3.76434 3.51363 3.41097 3.93823 3.41492 3.34733 3.43212 3.50875 3.40997 3.2971
"1329" " SLC4A1 " 2.96229 6.48066 2.99889 2.88367 2.95869 2.75288 2.86464 3.23766 2.93309 2.76847 2.68232
"1330" " SLC5A1 " 4.17521 3.57465 4.00856 3.58066 5.46431 6.40998 4.29111 5.01156 4.17704 3.70671 4.23175
"1331" " SMN1 " 7.45286 7.47896 7.77057 7.67031 6.5342 6.47559 7.10085 7.23362 6.60079 7.28149 7.29043
"1332" " SMN1 " 7.94392 7.98221 8.26941 8.16468 6.99796 6.9396 7.60567 7.73097 7.0748 7.85161 7.8195
"1333" " SMN1 " 7.45286 7.47896 7.77057 7.67031 6.5342 6.47559 7.10085 7.23362 6.60079 7.28149 7.29043
"1334" " SNCA " 3.93611 5.98851 3.81227 4.234 4.02125 4.52662 3.54806 6.45697 3.89866 4.34516 3.79072
"1335" " SOX9 " 5.4226 6.08312 5.0672 5.88724 7.93692 7.72984 5.98638 7.56564 7.19738 6.11896 7.30154
"1336" " SRD5A2 " 3.38102 3.3663 3.29517 3.46182 3.60647 3.57081 3.46475 3.50021 3.41908 3.60014 3.30403
"1337" " STAR " 3.69431 3.80693 3.95894 4.03086 3.77539 3.78773 3.96 3.52998 4.18419 4.05572 3.75721
"1338" " ABCA4 " 3.27847 3.45204 3.15801 3.49849 4.03792 3.3823 3.30203 3.7834 3.42863 3.2619 3.65238
"1339" " STS " 7.25203 9.26334 8.53382 5.3868 6.11459 5.1978 10.471 6.2008 4.26367 5.87565 5.97848
"1340" " ABCC8 " 3.94622 4.26117 7.02609 5.05438 4.64062 5.0663 4.11301 4.35728 5.39826 5.93289 4.53265
"1341" " TAT " 3.18727 5.56924 6.36628 3.78147 3.53893 3.96025 9.63187 4.65208 2.98999 5.30683 3.90958
"1342" " SERPINA7 " 2.63802 2.84354 2.67084 2.71291 2.75309 2.61002 2.67311 2.58518 2.59293 2.62053 2.65905
"1343" " TCN2 " 4.28249 4.33844 4.38669 4.2992 6.87 6.3492 4.12879 5.55859 5.27075 3.87479 4.79326
"1344" " TGFBI " 5.38944 6.96156 4.41506 7.56329 6.11548 7.94109 4.70076 7.69117 6.14281 4.5771 4.64751
"1345" " TGM1 " 3.86519 4.12601 3.74704 3.94408 3.71597 3.66052 3.57843 3.5664 3.77766 4.11364 3.9187
"1346" " THBD " 4.05665 4.31788 4.03098 4.78871 5.13891 5.5572 6.19397 6.74718 5.55532 3.97183 3.89202
"1347" " TIMP3 " 3.71625 5.73805 3.93919 9.23305 3.51749 8.50251 2.5322 7.3146 4.28123 2.76984 4.49677
"1348" " TIMP3 " 4.90439 7.61852 5.88149 9.97535 5.84857 10.0887 3.61537 8.79123 5.95069 4.56185 6.79819
"1349" " TNNI3 " 4.42663 4.02064 4.85452 4.413 4.39794 4.10305 4.17357 4.23584 4.54282 4.91357 4.44343
"1350" " TNNT2 " 4.28775 4.93116 4.0863 5.20767 5.11861 4.65395 4.7383 4.29917 4.59119 4.13237 4.64457
"1351" " TPI1 " 8.65018 7.24027 7.81875 7.8802 7.56932 7.38696 7.47241 6.79105 7.79413 8.20288 7.70106
"1352" " TPI1 " 8.56079 7.21639 7.89066 7.83384 7.86605 7.54767 7.16351 7.03077 7.84319 8.1158 7.26043
"1353" " TPM1 " 7.34215 7.75843 7.52361 8.56786 7.32665 8.8049 7.73175 8.98963 7.28494 7.18238 7.44587
"1354" " TPMT " 5.9785 5.23253 5.38296 4.32133 4.59872 5.39646 6.33146 4.84932 5.26529 4.80347 6.14004
"1355" " TSC1 " 6.64505 7.19026 6.25431 5.77519 6.62233 6.38095 6.82875 6.52071 5.82199 6.75886 6.16485
"1356" " TSHR " 3.35034 3.33447 3.14819 3.31572 3.23475 3.23031 3.27928 3.69123 3.17075 3.1883 3.36609
"1357" " TTPA " 3.71493 3.61778 3.39614 3.5335 3.75633 3.41869 3.53618 3.50177 3.547 3.31917 3.40869
"1358" " TTR " 3.27701 3.10924 3.12973 3.42133 3.39025 3.383 4.55828 2.91585 3.26804 3.25787 3.21706
"1359" " TYR " 2.66872 3.12447 3.19986 2.72523 2.90678 2.80258 2.51396 2.55376 2.70816 2.76614 2.76583
"1360" " TYR " 2.74358 2.94104 2.84539 2.82035 2.95916 2.7201 2.48419 2.5551 2.71805 2.73234 2.95911
"1361" " UMPS " 6.75213 5.76481 6.43512 5.16234 5.94274 6.12122 6.50297 5.54481 6.53636 5.9332 7.48054
"1362" " UROD " 7.55549 7.39978 7.02837 6.49445 7.11947 7.30076 7.14916 6.92032 6.88323 7.12841 7.3889
"1363" " UROS " 8.42405 6.95615 8.10536 7.0696 6.57399 6.85445 7.85637 6.65396 7.43814 6.78483 8.2938
"1364" " WAS " 4.66848 5.02901 4.4919 5.15451 4.5233 4.87932 4.51388 5.77089 4.47096 4.64586 4.52472
"1365" " XDH " 3.7112 3.75673 3.45469 3.5333 4.50673 3.47935 4.17588 5.05313 3.49771 4.99942 3.72614
"1366" " XPA " 6.57541 6.18274 5.70603 5.76245 5.55373 5.62085 6.31038 6.7525 5.7516 6.22446 6.52792
"1367" " MID1 " 6.07769 5.86312 3.7526 4.90271 5.32032 5.3497 6.03083 7.80676 4.41649 5.12183 6.81092
"1368" " AIRE " 4.27668 4.7458 4.18579 4.4535 4.35372 4.10751 4.13447 4.04971 4.25156 4.23915 4.00534
"1369" " APOB " 3.44123 3.63202 3.15938 3.19032 3.51335 3.1803 3.18323 3.1104 3.22982 3.43064 3.04101
"1370" " BLMH " 7.32734 7.15561 6.9161 7.30995 6.34408 6.58723 6.6327 6.03202 5.968 5.62871 4.59798
"1371" " SLC25A20 " 5.34635 5.19564 5.82164 4.67107 4.35097 4.96076 4.9621 4.84659 4.74528 5.63442 5.13286
"1372" " CHM " 5.57244 6.00974 5.17248 4.91911 5.90639 5.96219 5.93591 5.61979 5.3089 6.08297 5.66779
"1373" " TPP1 " 6.85346 7.27079 7.02751 6.80936 6.99029 7.9083 6.68768 7.52454 6.12091 6.07525 7.71427
"1374" " ABCC2 " 3.24582 2.91943 3.1086 2.93249 2.96509 2.9599 8.00247 3.2067 3.44272 2.95341 3.19677
"1375" " COL5A2 " 4.37664 5.04209 3.96159 6.4035 4.88449 7.10737 4.07742 6.55606 4.17477 4.07289 3.53417
"1376" " CRYAA " 5.23258 5.07499 5.19594 5.51281 5.34491 5.10225 5.22227 5.25266 5.10684 5.27613 4.80817
"1377" " CSF2RB " 3.70862 4.15464 3.42888 4.25378 3.65444 4.0574 3.49805 5.45961 3.64167 3.80106 3.37997
"1378" " CTSK " 5.53369 6.44189 4.50721 7.94561 4.81001 9.83841 5.76139 8.86444 4.6282 4.59115 5.29364
"1379" " CYBB " 3.78896 7.01483 3.65622 6.13524 3.57763 7.05342 3.59104 8.64665 3.73554 4.11277 2.84914
"1380" " CYB5R3 " 8.19369 7.5948 8.69474 8.40761 9.40683 8.98644 8.35151 8.56597 8.18283 7.79207 7.64774
"1381" " EGR2 " 4.23889 4.28242 4.45354 4.59544 4.86378 6.29897 4.1523 8.91269 4.38897 5.71442 4.52131
"1382" " ERCC2 " 6.44842 5.55603 6.61077 5.7976 5.99614 6.04347 6.28874 5.28334 5.8872 6.32199 6.64345
"1383" " G6PD " 7.61325 7.53101 7.21531 6.09645 8.00516 6.32275 7.63648 6.18008 7.50978 6.38953 7.4912
"1384" " GALE " 6.08366 5.05555 5.85646 5.15589 5.52424 5.21725 6.17769 5.00938 5.15861 5.13121 6.36227
"1385" " GLB1 " 7.47488 7.19769 6.8853 6.25064 7.06072 6.89503 8.20284 6.68051 6.50265 6.32184 7.25275
"1386" " GM2A " 8.34291 7.18853 7.48515 8.08342 9.00729 8.347 8.719 9.03045 7.40007 7.02758 7.94904
"1387" " GNRHR " 2.8903 2.68298 2.80649 2.88448 2.73208 2.57189 2.73812 2.62536 2.78748 2.60275 2.59473
"1388" " GP1BB " 5.02936 4.93731 5.23743 5.53859 5.60831 5.57027 4.91984 4.73441 4.90936 4.99439 4.97099
"1389" " GUCA1A " 3.62983 3.36523 3.60293 3.63105 3.74683 3.31442 3.38269 3.47215 3.47522 3.45297 3.50279
"1390" " HFE " 5.14703 4.13489 3.38549 3.33915 4.26992 4.29559 5.07662 3.83356 3.71885 3.47627 4.65794
"1391" " HLCS " 6.77317 6.28402 6.42391 5.99073 6.49685 6.63559 7.6766 5.43312 6.72289 7.50169 7.08521
"1392" " HRG " 2.62908 2.66078 2.46611 2.69787 2.64163 2.46544 2.51572 2.6098 2.40231 2.52618 2.55498
"1393" " HSD17B1 " 3.97084 4.16322 4.34093 4.69547 4.33324 4.39731 4.34552 4.3039 5.05542 3.73133 4.53995
"1394" " HSD17B4 " 7.51339 6.52857 7.25808 6.69888 6.99205 7.48481 8.4078 7.4525 7.51512 7.45311 7.33853
"1395" " IAPP " 3.17264 2.72318 2.55453 2.52732 2.59792 2.65378 2.44125 2.65105 2.58091 2.66264 2.67295
"1396" " IFNGR1 " 5.58749 7.10035 5.33988 5.81648 8.73861 8.45026 6.82836 8.07901 5.74867 5.27616 5.83295
"1397" " IL2RA " 3.39315 3.55421 3.29956 3.67907 3.85326 3.33136 3.21885 4.23618 3.52423 3.59014 3.83298
"1398" " IL4R " 5.22561 5.7923 4.10515 5.37779 6.52809 6.15704 6.95063 7.98893 5.55791 4.52803 5.9622
"1399" " ITGA2B " 4.62047 4.14217 4.98608 3.98428 4.27331 3.83904 3.64071 3.69406 3.41063 3.45708 3.51158
"1400" " KEL " 4.30745 4.30429 3.88923 3.93443 4.23574 4.0197 4.63343 3.57274 4.15245 4.55207 4.05485
"1401" " KRT10 " 3.77682 3.6989 4.00197 3.50316 6.12958 3.35255 3.51164 3.72131 3.79282 3.46947 3.552
"1402" " KRT17 " 5.89024 5.496 5.88163 5.83026 6.24302 6.16791 4.45054 9.08814 5.91582 5.12888 5.68993
"1403" " KRT2 " 3.37886 3.61603 3.51591 3.37827 3.55993 3.25933 3.76025 3.45342 3.49719 3.49889 3.00823
"1404" " KRT5 " 5.28884 4.9253 4.41332 5.43878 5.51123 6.31876 3.21828 8.77504 5.05221 5.49076 5.3216
"1405" " L1CAM " 3.42782 3.92713 4.20696 5.20585 4.32293 4.11665 4.22178 4.17786 6.19764 4.06651 4.20062
"1406" " LAMA2 " 4.03416 3.65816 3.64707 4.253 3.98176 6.06138 3.37596 6.96101 3.73659 3.57404 3.54307
"1407" " LOR " 3.47807 3.18673 3.30271 3.39266 3.52698 3.24707 3.3678 3.22739 3.16554 3.95296 3.26611
"1408" " LTBP2 " 4.08705 6.9623 3.99939 6.62299 4.91113 7.30479 4.79101 7.35583 5.29131 4.40887 5.11272
"1409" " MAT1A " 3.28749 3.68234 3.63868 3.495 3.81245 3.55007 3.41191 3.49799 3.59863 6.00793 3.55197
"1410" " PAFAH1B1 " 8.40098 8.02594 7.23656 7.31964 7.14487 7.63334 7.702 8.28061 8.13578 8.3091 7.09636
"1411" " MVK " 5.57785 4.62617 5.46264 5.06479 5.16378 5.12753 6.3088 4.2349 5.32406 6.27507 5.35535
"1412" " MYL2 " 3.52945 3.26387 3.31879 3.94469 3.58733 3.42334 3.33696 3.33123 3.68456 3.39773 3.18984
"1413" " NCF2 " 3.1923 4.3264 3.15818 3.92237 3.48382 4.82318 3.16089 4.798 3.23078 3.07522 3.75641
"1414" " NEU1 " 7.6696 6.87569 7.37517 6.6183 6.61436 6.83043 7.62343 7.04522 6.77521 7.05517 7.47653
"1415" " NEU1 " 8.46963 7.57838 8.11299 7.1288 7.33387 7.55617 8.4041 7.70959 7.44935 7.8464 8.34739
"1416" " NOTCH3 " 5.99685 7.03355 6.18971 7.44128 7.86914 7.79057 8.07412 7.35464 6.60058 6.30193 7.46969
"1417" " OXCT1 " 5.01725 5.43699 6.95613 5.41559 6.57664 6.89269 5.26497 6.04625 4.5485 6.1073 6.98996
"1418" " PAFAH2 " 5.86274 5.8027 6.43697 5.43258 5.96301 5.86059 5.96775 5.55815 5.37926 5.76054 5.56874
"1419" " PCSK1 " 3.07638 2.73596 7.38402 7.80436 2.70053 2.9839 3.13337 3.31636 2.96049 6.27199 2.90843
"1420" " PDE6A " 2.96137 2.81348 2.81082 2.96724 3.35139 2.98699 3.06638 2.75662 2.90219 2.86503 3.1184
"1421" " SLC26A4 " 3.04921 2.8484 2.89241 3.03356 2.83985 2.9062 2.8246 3.0073 3.13858 3.04059 2.73198
"1422" " PECAM1 " 3.95115 6.21755 3.89206 6.74878 4.40698 7.08196 3.55781 9.0171 3.64337 3.24951 2.92943
"1423" " ABCB4 " 3.23408 3.62178 4.01742 3.60539 3.17838 3.1713 3.10402 3.25983 3.08073 3.19138 3.2587
"1424" " PHEX " 3.69569 4.01032 3.48682 3.72645 3.8236 3.78448 4.30423 3.97835 4.09797 3.9042 4.31039
"1425" " PON1 " 3.73803 3.47603 3.1793 3.37158 3.50133 3.25079 3.61472 3.48863 3.29271 3.80159 3.56167
"1426" " PSEN2 " 6.85458 5.75203 5.56593 5.33413 5.38317 5.79759 6.50191 5.33923 5.55667 5.57194 6.34546
"1427" " RAG1 " 4.26007 3.35025 2.67515 2.84808 2.88991 2.85385 2.80297 2.88801 3.15013 3.13514 3.34561
"1428" " RFX5 " 6.64041 6.75981 6.40873 5.81846 6.52555 6.81836 6.87588 6.19532 5.66613 6.18285 7.49579
"1429" " SELE " 3.47005 3.84483 3.4003 3.51893 3.53838 4.92021 3.08899 7.25267 3.15325 3.32113 3.19803
"1430" " SHOX " 3.29722 3.0078 3.27878 3.29511 3.08682 3.05054 3.4079 3.43618 3.23105 3.32107 3.14278
"1431" " SLC10A2 " 3.31986 3.29181 3.24575 3.41168 3.71781 3.68447 3.1776 3.51854 3.28885 3.74165 2.96011
"1432" " SLC5A5 " 3.40106 2.88932 3.14446 3.54076 3.42558 3.2911 3.42752 3.31026 3.09747 3.67392 3.20489
"1433" " SOD1 " 9.33561 9.1864 8.33678 8.01072 8.8474 7.76171 8.3663 8.22153 8.2999 8.552 7.11376
"1434" " STK11 " 6.1669 5.5172 5.504 5.42852 5.54881 5.44559 6.21186 5.51066 5.51243 6.46119 5.78966
"1435" " SUOX " 7.23777 5.59878 6.09649 5.24932 6.1549 5.96504 6.67541 5.93602 5.63598 5.63881 6.43043
"1436" " HNF4A " 3.91882 4.03418 3.94334 4.23219 3.93177 3.90924 3.76193 3.75979 3.76353 4.16491 3.57168
"1437" " HNF1B " 2.87223 3.01584 3.00067 2.99386 3.13454 2.89499 2.9578 2.90506 2.90415 3.22593 2.92454
"1438" " TEK " 4.25552 4.6794 4.28883 4.91376 4.51512 4.69015 3.89219 5.80467 4.12849 3.745 3.78456
"1439" " THPO " 3.69994 3.58432 3.50441 3.67228 3.7558 3.61444 3.73035 3.83341 4.40782 3.73628 4.26652
"1440" " UGT1A1 " 3.54597 3.47301 2.891 3.24398 3.3496 3.29578 3.04845 3.21875 2.91089 3.32376 3.29585
"1441" " BARD1 " 6.54951 6.45611 6.06266 5.08343 5.75221 5.64496 5.549 5.57627 5.22664 5.85324 6.07003
"1442" " PEX1 " 7.10713 7.22226 7.3 5.92318 5.60479 6.33094 6.76506 6.6715 6.41866 7.0585 6.7665
"1443" " TWIST1 " 4.7635 5.35218 7.16184 5.61502 5.70872 6.02097 5.19621 6.33062 4.55599 6.37707 4.80758
"1444" " NR0B1 " 2.82626 3.07554 2.88736 3.22181 2.77746 2.85959 3.17525 3.20855 3.12623 3.61146 3.03299
"1445" " AK1 " 6.07161 5.30473 5.72553 5.24672 6.0936 5.56212 6.11712 5.23161 5.31778 5.81495 5.85706
"1446" " ALB " 2.95585 7.71582 11.1296 3.3475 4.08094 3.25057 9.8101 3.5694 3.06331 3.69347 3.29972
"1447" " ALPL " 3.9624 6.05538 5.27823 4.62864 3.77366 4.45592 4.78581 6.31797 3.92276 3.79509 3.567
"1448" " AMH " 5.02414 4.88341 4.61581 4.92965 4.90711 5.10042 4.81798 4.7725 4.62654 4.71435 5.23453
"1449" " AMPD3 " 3.3553 3.89042 3.42839 4.26961 3.88816 4.15911 4.24339 4.28574 5.90118 5.52131 4.15994
"1450" " AMT " 3.93847 4.05655 5.02434 4.28411 4.15508 4.40735 4.17486 4.70078 4.55411 4.77261 4.58085
"1451" " APOA4 " 3.90252 3.970185 3.7736 3.810835 4.1 3.60214 3.81694 3.92011 3.731455 3.9682 4.112685
"1452" " APOC2 " 4.47631 4.66499 4.43875 5.3217 4.71528 4.70654 4.60514 5.70172 4.49143 4.43612 4.74662
"1453" " APP " 7.37936 8.6042 6.49406 9.0295 10.4176 10.2563 10.0676 10.3882 10.3214 9.93044 9.7926
"1454" " APRT " 6.5215 5.61886 7.00234 6.63855 6.40775 6.32682 6.94689 5.90227 6.5924 6.36807 6.63866
"1455" " AQP2 " 4.07804 3.97791 4.03684 4.5714 4.69088 4.4085 4.03969 4.08634 3.89693 3.91922 3.87408
"1456" " ARSA " 6.02323 5.5612 5.86334 4.75813 7.76325 6.32634 6.87343 5.43879 5.41992 6.35385 5.38359
"1457" " SERPINC1 " 3.3943 3.33712 3.15778 3.65057 3.42931 3.22756 3.37208 3.07711 3.16427 3.21255 3.60003
"1458" " ATRX " 5.32852 5.50112 5.92838 4.97209 5.43359 6.18084 5.92252 4.86157 5.96387 5.72416 6.30451
"1459" " ATRX " 6.67524 6.91483 6.90305 6.65321 6.60043 7.30153 6.95848 7.0299 6.61779 7.00771 7.33598
"1460" " AVP " 3.76694 3.61688 3.67827 4.19335 4.10961 3.78336 3.78794 3.73591 3.70563 3.69809 3.57496
"1461" " C1QB " 3.58419 5.80111 3.88005 7.44228 3.41338 7.28386 3.70633 8.42918 3.7684 3.05706 2.8577
"1462" " CFTR " 2.85067 3.12339 2.86037 2.85271 2.93102 2.96019 3.10812 3.57285 2.93033 2.9968 2.88589
"1463" " COL10A1 " 2.85971 4.83879 2.87376 5.06237 2.91491 6.23892 3.01224 3.43762 3.03974 2.92317 2.45981
"1464" " COL17A1 " 3.90083 3.90331 3.82336 4.26486 4.33624 4.59467 5.29914 6.16513 4.15254 4.19198 4.13592
"1465" " COL4A5 " 4.37153 3.85426 2.5824 2.84089 7.05793 5.73731 4.75493 5.1441 5.20565 5.90546 6.43218
"1466" " CRYBB2 " 4.76028 4.48613 4.59354 4.90505 5.09158 4.77082 5.01761 4.33498 4.75301 4.67764 5.12306
"1467" " CYP11B1 " 4.42617 3.97861 4.05837 4.00357 4.93585 4.20193 4.16881 4.07932 4.32196 4.50794 4.21801
"1468" " CYP11B2 " 4.02382 3.73446 3.38572 3.33127 3.97627 3.52528 3.43686 3.38958 3.49932 3.78038 3.20807
"1469" " CYP1A1 " 3.28028 3.26175 3.06981 3.22796 3.21599 3.02288 3.41324 3.20949 3.29892 3.56174 2.82637
"1470" " CYP21A2 " 3.55369 3.79813 3.60081 4.22677 3.51639 4.52182 3.90183 4.61002 3.81419 3.76999 3.62899
"1471" " CYP21A2 " 3.50168 3.78417 3.57467 4.19935 3.48944 4.50786 3.86881 4.6002 3.79014 3.76267 3.61502
"1472" " ELN " 4.84241 5.02639 4.94291 5.27818 4.98115 5.99436 4.48911 5.77583 5.04008 4.81919 4.80303
"1473" " EPX " 3.76117 4.46431 3.376 3.62218 3.65976 3.47226 3.51279 3.40123 3.5353 3.69015 3.5749
"1474" " EYA1 " 7.56596 5.68754 3.63511 4.20002 3.87214 3.78685 3.57083 3.88629 3.27666 7.23619 3.87876
"1475" " F10 " 4.06186 3.80144 3.86683 4.28296 4.1345 3.94572 3.79489 5.10952 3.82944 4.03923 4.08745
"1476" " F12 " 4.23 4.28175 4.70392 4.61737 4.73272 4.33815 4.65149 4.41995 5.31295 4.67308 4.74086
"1477" " F2 " 3.19759 3.09525 3.04682 3.03268 3.08593 3.00504 3.18402 3.01838 2.99881 3.10141 2.96554
"1478" " FBP1 " 7.90555 7.22091 8.23086 6.14738 5.9578 5.8553 10.4442 6.91423 7.08454 8.02901 7.91997
"1479" " FGA " 3.06685 3.02604 3.0027 3.02609 3.0671 2.78769 2.80942 3.14808 2.91618 3.08566 2.77971
"1480" " FSHB " 3.60927 3.40977 3.34177 3.64594 3.85606 3.36594 3.52397 3.36434 3.7957 3.59035 3.40364
"1481" " FUT2 " 3.92956 4.52187 4.78892 5.19207 6.23609 5.89292 5.97532 4.83082 4.83705 5.42814 6.04958
"1482" " GALNS " 7.28331 6.63575 6.75571 6.51343 6.60155 6.88604 6.5064 5.92288 6.45864 7.44984 6.66916
"1483" " OPN1MW " 3.29897 3.75135 3.34059 3.67597 3.18891 3.4739 3.58925 3.25944 3.34502 3.38815 3.27285
"1484" " GDNF " 4.21759 3.9921 3.97144 4.20802 4.13587 4.14274 3.96429 3.88154 4.05142 3.73726 4.09253
"1485" " GH1 " 2.98422 2.37764 2.68215 2.98491 3.02491 2.92037 3.2063 2.64472 3.15441 3.44465 2.81734
"1486" " GNAS " 7.92721 7.15933 8.37732 8.18025 8.23417 7.81578 7.82795 7.41014 7.66918 7.80331 7.89013
"1487" " HBA2 " 5.38183 10.8818 5.75978 5.72339 4.97344 6.48729 5.36691 11.1161 6.07414 6.70114 4.14404
"1488" " HBB " 2.82654 10.6014 2.98715 2.64765 2.24604 3.77549 2.64986 9.94935 2.96466 2.37146 2.27969
"1489" " HBD " 3.6315 7.14745 3.56162 3.82495 3.68065 3.54009 3.72428 4.46563 3.8594 3.74717 3.54626
"1490" " HEXA " 7.17635 7.52723 5.65982 6.15207 8.21174 7.85459 7.68506 7.11168 6.98821 6.94303 6.88431
"1491" " HEXB " 7.85771 7.90582 7.00742 7.53315 7.22886 7.94314 8.67337 8.33649 6.47356 7.20583 7.70752
"1492" " HOXA13 " 4.79706 4.87847 4.43858 4.68002 4.91035 4.83599 4.99185 4.53595 4.54432 4.65096 4.86515
"1493" " HOXD13 " 4.23275 4.09962 4.28811 4.27859 4.17483 4.47805 4.54166 3.90017 4.09487 4.23289 3.99287
"1494" " HTR1A " 3.31751 3.41274 3.2269 3.43212 3.24911 3.21493 3.31364 3.34454 3.28449 3.31244 3.32418
"1495" " KCNJ11 " 3.34962 3.35942 4.12873 4.21177 4.2017 3.84589 4.31691 3.56678 5.33201 4.80985 4.159
"1496" " KRT14 " 5.05913 4.9866 5.07548 5.79348 5.19881 5.46432 4.24849 8.13388 4.97274 5.31952 5.41433
"1497" " LDLR " 7.41539 6.11984 7.8234 7.2896 8.007 8.05669 8.28007 8.49111 8.67593 8.95084 6.88864
"1498" " MAN2B1 " 6.88044 6.51882 6.71513 6.71685 7.16588 7.26723 7.65738 6.93594 7.06891 6.32205 7.12532
"1499" " MC2R " 3.07735 2.87561 2.79597 2.91807 3.20057 2.65524 2.92926 2.79692 2.9896 2.73948 2.69765
"1500" " MPZ " 3.34135 3.15121 3.25572 4.19548 3.55398 3.66208 3.29804 3.12896 3.17272 3.56402 3.31204
"1501" " OTC " 2.60344 2.61978 2.56155 2.72433 2.49277 2.55226 2.4991 2.61532 2.60539 2.622 2.76176
"1502" " PCCB " 7.64085 7.62709 7.2001 6.67923 6.338 6.58005 8.19691 6.38837 7.8847 6.79032 7.69874
"1503" " PLP1 " 3.91274 3.8614 3.71322 4.07294 3.99105 3.81255 3.51107 5.25243 3.92734 3.91959 3.87249
"1504" " PMS1 " 6.69319 6.37447 7.03179 6.57922 6.49914 6.7659 7.09244 6.68885 7.11447 6.92401 7.11508
"1505" " PMS2 " 6.13834 6.81258 6.89234 5.47302 6.45636 6.60592 7.39404 6.10023 6.70545 6.45813 8.16523
"1506" " RAG2 " 2.64648 2.33727 2.52868 2.47273 2.52273 2.58768 2.46565 2.52554 2.51069 2.50412 2.57429
"1507" " REN " 3.57171 2.85981 3.07216 3.37217 3.32726 3.1491 3.55187 2.93033 3.20818 3.03551 3.70292
"1508" " RFXAP " 4.03016 4.40209 4.47346 4.33054 4.08911 3.90584 4.32075 4.35118 4.49601 4.58993 4.3568
"1509" " RHO " 3.50022 3.4543 3.55546 3.74393 3.19144 3.32045 3.65823 3.1491 3.32507 3.40496 3.73242
"1510" " RYR1 " 3.76659 3.75483 3.6885 3.85515 3.71767 3.61503 3.8317 3.88462 4.06622 3.68449 3.49677
"1511" " SAG " 3.89231 3.54088 3.793 3.79313 3.81316 3.61322 3.84838 3.78547 3.66376 3.67111 3.79553
"1512" " SFTPB " 3.44416 3.45215 3.34823 3.04224 3.58447 3.3602 3.36467 3.26385 3.35344 3.42947 3.24464
"1513" " SMPD1 " 5.43831 5.36694 5.73104 5.15881 5.0494 5.9535 6.21272 5.4849 5.38905 4.77566 5.70579
"1514" " TAP2 " 6.13962 6.39944 4.99025 5.54158 5.61566 5.73451 6.12427 5.64461 5.58753 4.37794 6.63971
"1515" " TAP2 " 5.87844 6.21004 4.82878 5.49577 5.43428 5.8007 5.85029 5.478 5.4594 4.3799 6.43774
"1516" " HNF1A " 3.5608 3.42047 3.51361 3.79194 3.65731 3.4784 3.52076 3.19452 3.28709 3.30797 3.34704
"1517" " TP53 " 7.82263 7.11828 8.05551 6.93661 8.91489 8.09387 8.36958 7.4665 8.2153 8.37885 10.029
"1518" " TPO " 2.77941 3.06987 3.00007 3.10229 3.484 2.84158 3.07999 3.96373 3.46841 3.1842 2.85465
"1519" " TSC2 " 7.764 6.95586 8.02235 7.17164 7.843 7.33136 7.57182 7.01796 8.06482 8.25417 8.53105
"1520" " TSHB " 2.83399 2.89033 2.84361 2.80286 2.89868 2.80084 2.74315 2.85502 2.87812 2.78375 2.70359
"1521" " TYRP1 " 3.90493 3.08723 2.68228 3.02435 2.91038 2.99683 2.4174 2.40081 2.64775 2.97591 4.62927
"1522" " VHL " 6.53489 5.88419 7.1895 6.10471 6.76174 6.50309 6.08729 6.48187 7.19525 6.76239 7.74999
"1523" " VWF " 3.69878 3.92567 3.45089 4.31052 3.5467 5.13242 3.53136 6.4225 3.39949 3.55223 3.08771
"1524" " WRN " 5.77918 6.00193 6.27113 6.10461 5.02925 5.74989 5.75377 6.66601 6.10679 6.03882 5.50015
"1525" " CRX " 4.18115 3.81038 3.79851 4.28099 4.04854 4.09843 4.14582 4.06123 3.83909 4.22299 3.87834
"1526" " DCX " 3.31946 3.42928 3.94559 3.24979 3.60181 3.25714 3.24436 3.39447 3.25885 3.57798 2.8835
"1527" " GDF5 " 3.70939 3.51976 3.32534 3.6703 3.80811 3.66802 3.47309 3.1405 3.40444 3.33354 3.53978
"1528" " GDF5 " 3.31523 3.1744 3.11535 3.28359 3.85903 3.32546 3.28563 3.44479 3.38125 3.48899 3.19639
"1529" " HBA1 " 5.38183 10.8818 5.75978 5.72339 4.97344 6.48729 5.36691 11.1161 6.07414 6.70114 4.14404
"1530" " HBG1 " 3.48245 6.70621 3.58323 3.39032 3.5786 3.25442 3.613 4.67487 3.45465 3.28717 3.1819
"1531" " HBG1 " 3.48245 6.70621 3.58323 3.39032 3.5786 3.25442 3.613 4.67487 3.45465 3.28717 3.1819
"1532" " CD53 " 3.56476 5.98655 3.09428 5.83993 2.92907 6.76993 2.95482 7.71334 3.07215 2.62391 2.54135
"1533" " GSTM1 " 4.49905 4.31046 8.05057 6.81749 5.3489 4.66828 7.87882 6.80347 7.31885 4.05136 4.59632
"1534" " C8A " 3.09185 3.00047 2.83722 3.17023 2.96615 2.94484 2.83358 3.00351 2.85567 2.82134 2.83009
"1535" " IL5RA " 2.89981 3.0404 2.73875 2.89667 3.09655 2.77574 2.73676 2.98894 2.70618 2.95289 2.81618
"1536" " IL6R " 4.95047 5.573 5.07019 5.11155 5.42048 5.58358 3.91289 5.66718 5.76594 4.65291 5.53788
"1537" " FCGR1A " 3.17981 2.93313 2.80512 4.76239 2.951 4.65464 2.88167 6.11025 2.98475 2.75638 2.42176
"1538" " FCGR1A " 3.58736 3.44798 3.2068 4.96193 3.49384 4.87898 3.23072 5.95956 3.33162 3.04963 3.03719
"1539" " CRP " 2.85381 3.02912 3.07173 3.16825 2.86591 2.97197 2.82355 2.8205 3.04922 3.07453 3.00127
"1540" " FCGR3A " 3.4674 4.78029 3.31686 6.7548 3.21206 6.32464 3.29199 6.56903 3.28913 2.91029 2.84896
"1541" " FCGR3A " 3.4598 3.90086 3.15996 4.99742 2.91396 5.41122 3.05093 5.06 3.13062 2.83146 3.06038
"1542" " IL10 " 3.29842 3.0432 3.30097 3.542 3.56664 3.39012 3.19721 3.69779 3.2063 3.51658 3.63614
"1543" " CR1 " 3.02371 3.23668 2.80725 2.93818 3.10069 3.32757 3.01497 3.58586 2.83236 2.87005 2.9945
"1544" " IL1A " 2.90318 3.3032 2.73639 3.66754 3.54083 3.57401 3.18444 3.74158 3.05997 3.44741 3.48122
"1545" " IL1B " 3.28308 3.45843 3.07148 3.40903 3.28536 3.85521 3.16816 7.82435 3.30149 3.34727 3.07134
"1546" " SLC11A1 " 3.15812 3.4209 3.06529 3.81292 3.19107 4.1126 3.42912 4.12716 3.02894 2.78663 2.91999
"1547" " CCR5 " 3.42574 3.70735 3.72044 3.71811 3.53803 3.52007 3.37755 4.20528 3.29472 3.44569 3.46841
"1548" " GC " 2.76725 2.96832 2.8137 2.96082 2.79981 2.67872 2.72176 3.01551 2.84057 2.76781 2.74618
"1549" " IL8 " 3.91065 5.11214 4.00007 4.66803 6.2248 5.41041 3.87112 6.05333 5.03845 4.94753 4.73728
"1550" " IL2 " 2.41006 2.33549 2.32019 2.55196 2.3503 2.32869 2.3591 2.48833 2.29681 2.38133 2.3472
"1551" " C7 " 2.85367 3.37204 2.70168 2.75599 2.84392 5.9858 2.32697 7.50988 2.82205 2.85533 2.65954
"1552" " IL3 " 3.40998 3.12521 3.41903 3.52942 3.30181 3.17995 3.15449 3.27713 3.21557 3.28673 2.95729
"1553" " IL4 " 3.13485 2.87486 2.80404 2.85127 3.01852 2.9313 2.91153 2.79407 2.90648 2.87457 2.82563
"1554" " IL9 " 2.8129 2.73487 2.82807 2.90202 2.89687 2.8581 2.69714 2.65974 2.74275 2.72584 2.77742
"1555" " CD14 " 3.76411 6.04147 4.0836 7.02049 3.94172 8.25093 4.75693 9.45301 3.7888 3.54088 4.04954
"1556" " TAP1 " 6.43467 7.44046 6.05973 6.51178 6.43309 7.66728 8.49547 7.43147 6.52195 4.97061 7.73113
"1557" " TNF " 4.17154 4.09324 4.06278 4.25125 4.34115 4.04981 4.00449 4.4489 4.2612 3.89956 5.02358
"1558" " LTA " 3.28238 3.45431 3.03054 3.09007 3.8859 3.35469 2.98841 3.33992 3.38131 3.48232 2.91253
"1559" " LTA " 4.009 4.18761 3.71815 3.90281 4.62365 4.09244 3.70516 4.06845 4.10441 3.96279 3.84282
"1560" " IGFBP1 " 4.71985 4.42779 3.96426 4.47787 4.84703 4.31781 4.4705 4.39581 4.14057 4.54029 4.38017
"1561" " IGFBP2 " 7.68322 7.72942 7.32281 7.2836 9.2775 6.80581 9.65275 7.48727 7.34521 5.82765 8.75664
"1562" " IGFBP5 " 7.0912 8.79003 4.73999 9.06703 7.13371 8.6233 10.2661 9.8004 5.29142 5.3603 11.7849
"1563" " IL6 " 2.98587 2.65542 2.69429 2.78484 2.77127 2.92475 2.58414 5.28327 2.79169 2.74867 2.58916
"1564" " IL6 " 3.57618 3.65646 3.46197 3.50281 3.71342 4.01404 2.88094 9.33096 3.41054 3.71638 3.3904
"1565" " HGF " 3.38022 5.1175 3.07151 3.96672 3.42261 3.43854 3.33996 4.89927 3.03342 3.11434 2.83549
"1566" " SERPINE1 " 4.47963 4.27045 3.91854 7.30003 5.08078 7.9495 4.6849 8.23855 5.00572 4.86632 3.99897
"1567" " NOS3 " 4.25131 3.76629 4.16242 4.39933 4.20499 4.34762 4.18754 4.55887 4.64993 4.02993 4.15644
"1568" " IFNA2 " 2.79783 2.49929 2.48874 2.66761 2.47542 2.64295 2.50007 2.48724 2.58268 2.77677 2.5331
"1569" " C8G " 4.59972 4.35195 4.00926 3.85561 4.67298 4.08352 4.27847 3.87836 4.15858 4.46874 3.88331
"1570" " ORM1 " 3.33953 2.94443 3.50917 2.68519 3.22814 2.57211 3.32581 3.13194 3.43322 2.51199 3.20762
"1571" " ORM2 " 3.62032 3.18751 3.81546 3.04179 3.39259 2.92726 3.48688 3.49986 3.83944 3.53688 3.40892
"1572" " CXCL12 " 5.5831 8.02921 6.98249 6.0634 2.90295 7.8965 3.91198 8.73269 3.75365 2.92774 6.11676
"1573" " CD44 " 7.42542 8.0158 9.46064 8.35061 11.0737 10.6618 10.229 10.09 9.82846 9.70314 8.03505
"1574" " IGF2 " 3.09905 5.81616 7.74177 5.54335 3.32166 6.59708 2.86292 7.17964 4.2254 3.63158 2.91381
"1575" " HPX " 4.28743 5.05002 6.32116 4.19117 3.733 4.10639 5.5357 4.24792 4.88166 4.00659 5.62662
"1576" " CD4 " 4.10225 5.3002 3.94738 4.96762 4.26394 5.4501 4.3263 5.80469 4.22026 4.22909 4.06323
"1577" " IFNG " 2.94642 3.14818 2.95662 2.85788 2.89218 2.88102 2.88008 2.87672 2.77673 2.84038 2.85411
"1578" " NOS1 " 3.596 3.33691 3.35895 3.69234 3.36924 3.50961 3.21075 3.18485 3.42927 3.61706 3.39573
"1579" " HTR2A " 3.01518 2.86607 2.97091 2.83416 3.18031 2.53919 2.66284 2.77011 2.78217 2.88531 2.85166
"1580" " BDKRB2 " 3.39618 4.04338 5.92398 4.32865 4.32372 3.73935 4.55233 4.9266 4.31303 3.88603 3.9469
"1581" " SERPINA5 " 4.93361 4.79169 7.72153 5.75681 3.896 2.87368 3.98746 4.14392 4.57935 5.61505 6.57994
"1582" " NOS2 " 3.67354 3.63663 3.61067 3.88927 3.50134 3.91235 3.47361 3.40441 3.66682 3.70504 3.54549
"1583" " CD79B " 4.04309 3.73086 3.76816 3.91263 4.13682 3.81201 3.92634 3.6554 3.83613 3.95899 3.69954
"1584" " IL10RB " 7.75084 7.1191 6.47084 6.46998 6.80549 7.04918 7.15064 7.03113 6.79792 7.45082 6.85695
"1585" " IFNAR1 " 7.11797 6.74445 7.06301 6.05917 7.08784 6.77131 7.42141 7.21826 6.79817 6.59847 6.86711
"1586" " BCL2 " 8.11277 6.50121 6.29249 6.49799 6.63546 6.7178 5.17747 5.93563 5.50601 7.5471 6.53345
"1587" " CXCR1 " 3.14351 3.15978 2.78724 2.87883 3.42542 2.86105 3.76964 3.09661 3.85876 3.10536 2.77873
"1588" " RFX2 " 5.17895 4.58627 4.40793 4.1653 4.95948 5.15995 4.20585 6.66677 5.54442 4.32809 4.02001
"1589" " GSR " 8.54265 8.40692 7.95689 7.77463 8.116 7.90658 9.2089 7.88226 8.03337 8.14353 7.53741
"1590" " VTN " 3.92904 4.47994 4.2668 4.74473 4.48799 3.8419 4.13658 4.02034 4.3753 4.08061 4.12925
"1591" " FASLG " 3.46769 3.63496 3.29278 3.21779 3.77896 3.21801 3.29301 3.65633 3.16814 3.37132 3.20241
"1592" " IL13RA2 " 2.48187 2.69624 2.41313 2.64042 2.92873 2.81085 2.60838 2.9167 2.5228 2.69135 2.64911
"1593" " IL11 " 4.49921 4.62205 4.50722 4.83553 4.69337 4.98448 4.49999 4.67865 4.44574 4.61323 5.10256
"1594" " SELL " 3.45924 4.66004 3.17765 3.71046 4.38537 3.71496 3.80899 4.23586 3.29496 3.28534 3.582
"1595" " TGFB1 " 4.60172 6.21782 4.18531 6.138 6.43113 7.01981 4.42006 6.44507 6.67964 5.33455 6.29742
"1596" " RPL9 " 9.7026 9.2271 9.91704 10.1931 8.75719 9.8612 9.22794 10.336 9.82028 10.2285 10.2247
"1597" " RPL9 " 9.46463 8.97758 9.675125 9.97191 8.560915 9.670555 8.989325 10.1086 9.567625 9.99674 9.989065
"1598" " ACY1 " 6.12445 5.34695 7.62751 6.46365 6.75109 6.17123 7.2525 6.74876 6.92351 6.71354 7.69634
"1599" " ADH1A " 3.17415 2.93958 3.03474 3.24354 3.47899 4.05686 2.96866 4.66749 3.04438 3.27471 2.72128
"1600" " ADH1B " 3.0704 3.10182 2.93619 2.76645 2.62179 8.33993 2.66365 8.4654 2.99723 2.49359 2.76963
"1601" " ADH1C " 2.85578 3.50345 2.71193 2.83621 3.64746 4.98183 3.19972 5.83231 2.91662 2.69848 2.83385
"1602" " ADH4 " 2.68067 2.76145 2.52114 2.82392 2.72181 2.76193 2.75544 2.60464 2.67615 2.72328 2.8292
"1603" " ADH5 " 6.63737 6.53249 6.53684 6.01772 6.8222 7.01509 5.97091 6.36323 6.39815 6.40161 6.33384
"1604" " ADH7 " 2.82013 3.02749 2.57408 3.14661 3.31747 3.13903 2.50871 3.0997 2.51404 2.99541 2.74777
"1605" " ADORA1 " 5.17665 5.34397 5.28349 5.56892 5.96092 4.90131 4.67377 4.75568 5.3723 5.52517 5.42143
"1606" " ADORA2A " 4.15969 4.30693 4.36355 4.21738 4.18884 4.66354 4.28774 4.26046 4.03058 4.19856 5.61
"1607" " ADORA2B " 4.8158 4.48452 4.75581 6.05853 5.31156 5.00737 4.57488 5.31757 5.13817 4.83458 4.8843
"1608" " ADRA1D " 4.54638 4.69291 4.60087 4.69049 4.61122 4.44644 4.45626 4.2879 4.48062 4.98646 4.06847
"1609" " ADRA1B " 4.33772 3.83025 4.9723 4.53744 4.35619 4.39852 4.32884 4.17486 4.22345 4.08834 4.26962
"1610" " ADRA1A " 3.22866 3.23612 3.4142 3.17664 3.40774 3.15876 3.18115 3.51033 3.07477 3.2005 3.15778
"1611" " ADRA2A " 5.42133 4.44881 4.90008 5.07951 4.90379 5.53969 4.5123 6.19616 4.61186 4.8898 5.44288
"1612" " ADRA2B " 3.96533 4.17118 3.70773 3.8902 4.4411 4.21282 3.79958 4.10069 3.8702 4.21947 4.26529
"1613" " ADRA2C " 4.99242 6.06487 4.81779 5.33116 4.37177 4.69234 5.13261 4.87708 5.03576 4.42586 4.34324
"1614" " ADRB1 " 4.14593 4.5245 4.09072 4.31944 4.39318 4.37173 4.04262 3.9309 4.15273 3.78066 3.67324
"1615" " AGTR2 " 2.97654 3.10042 2.96117 3.20614 3.22089 2.87614 2.79124 3.27628 3.04968 2.88207 2.70029
"1616" " AHCY " 8.84394 8.37283 7.22385 7.57405 7.51046 7.39836 8.65434 7.34915 8.18194 8.10459 8.6575
"1617" " ALAS1 " 6.50864 6.20357 6.45747 6.17999 5.7324 6.41137 5.99487 6.57442 6.71002 5.70572 6.59612
"1618" " ALDH1A1 " 2.84793 4.84947 2.83441 3.87699 3.42648 5.207 3.21259 7.28184 2.9116 3.54066 3.195
"1619" " ALDH2 " 5.19504 5.71112 8.3848 5.73066 6.32871 8.32324 9.39617 8.40267 5.61805 4.22952 6.91192
"1620" " ALDH3A1 " 3.78866 3.98714 3.64455 4.35653 3.93521 4.36978 3.92063 4.10929 3.60078 3.86993 3.9089
"1621" " ALDH1B1 " 6.51815 6.13254 5.81489 6.50242 7.02471 7.15083 6.29623 6.63984 5.33859 5.18852 6.73144
"1622" " ALDH1A3 " 4.92514 5.34305 5.057 5.02991 5.38903 5.74994 4.48221 8.04606 5.43602 4.84013 5.56143
"1623" " ALDH3B1 " 5.90569 5.72768 5.68512 6.02678 6.36668 5.37533 6.6655 5.646 6.36836 5.72955 5.6572
"1624" " ALDH3B2 " 7.05141 7.06673 6.70703 5.49144 7.67284 7.22363 10.4021 5.89405 9.55764 7.24602 5.98422
"1625" " ALDH9A1 " 5.89359 7.14843 7.13648 6.25232 6.55925 7.37242 7.13741 6.79849 7.23399 6.40635 7.6834
"1626" " ALOX12 " 3.77159 3.44528 3.52199 3.99863 3.63618 3.79645 3.3316 3.35486 3.83435 3.83599 3.6275
"1627" " ALOX5 " 3.90286 6.87099 3.90519 5.05877 3.87403 6.00269 4.18281 7.41883 4.10796 4.17004 3.36938
"1628" " AMY2A " 4.96861 6.41406 4.45336 4.57684 4.73354 5.18344 3.81021 6.46709 5.51291 5.17429 6.40024
"1629" " ANXA1 " 4.7646 8.78706 3.43231 8.76291 9.90755 10.1264 4.66892 11.139 7.58198 3.70152 7.9621
"1630" " ATP1A1 " 9.72833 9.91012 9.49247 9.30608 10.0445 9.88224 10.7295 9.72082 9.78522 10.2249 9.63673
"1631" " ATP1A2 " 3.16174 3.58127 3.29025 3.81952 3.61387 4.00813 3.22287 3.98627 3.7507 3.52251 3.06181
"1632" " ATP4A " 3.87659 3.9136 3.75021 3.79638 3.91297 3.36171 3.69883 3.43705 3.6906 3.63165 3.60543
"1633" " ATP4B " 3.06122 3.13009 2.77849 2.96134 3.43423 2.72666 2.88875 2.99341 2.93215 2.79737 2.9781
"1634" " AVPR1A " 3.14063 3.09417 3.08018 3.87005 3.27579 4.05763 3.18434 4.12618 2.87543 2.74996 2.75102
"1635" " AVPR1B " 3.00567 2.76961 2.8532 2.99069 3.49825 3.00491 2.88826 2.87934 2.78155 3.56997 3.42087
"1636" " BCKDHA " 8.38545 7.81215 7.3305 6.34771 6.93476 7.57826 8.66405 7.07502 7.9782 9.04315 7.66712
"1637" " BDKRB1 " 3.19023 3.57489 5.94532 4.64081 4.46979 3.72843 5.98494 5.62304 5.67944 4.23503 4.09993
"1638" " BLVRA " 6.9581 6.62851 7.72452 6.49767 7.59411 5.58449 7.73684 5.97848 7.12799 6.57074 7.39153
"1639" " BLVRB " 9.07972 7.86404 6.55093 6.25631 7.70031 6.65142 8.70962 6.92884 6.26749 6.23965 7.9375
"1640" " TSPO " 6.12932 6.48275 7.05511 7.35989 8.35613 7.9723 7.32082 6.72876 7.04551 6.76074 6.92278
"1641" " C4BPA " 2.98643 3.15141 2.83477 2.86159 2.83034 2.86201 2.69914 3.7938 2.66978 2.76306 2.91882
"1642" " C4BPB " 2.93293 3.2027 3.06226 3.0273 3.07072 3.06594 2.9049 3.26331 2.93428 3.03755 2.97804
"1643" " CA4 " 3.55995 3.55441 3.63162 3.43974 3.90607 3.51199 3.45047 3.55585 3.85238 3.70529 3.55163
"1644" " CACNA1B " 3.62643 3.59115 3.76888 3.84875 3.89206 3.41866 3.75793 3.42097 3.49866 3.82364 3.43321
"1645" " CACNA1D " 7.89847 4.82004 7.09 5.76163 6.72373 6.426 5.74351 5.01351 5.36767 6.87038 5.19775
"1646" " CACNA1E " 3.18385 3.08914 3.0636 3.34031 3.62917 3.43412 3.63958 3.07706 3.09422 3.10081 3.11234
"1647" " CACNA2D1 " 7.10591 4.23432 3.30958 4.45161 3.69816 5.07454 3.08794 5.98402 3.37243 6.23384 4.64855
"1648" " CACNB3 " 7.45209 6.26154 8.83975 8.32425 8.15989 7.8114 8.87707 6.2289 8.83294 8.91525 8.6905
"1649" " CACNB4 " 3.33306 5.14997 3.19067 3.62408 4.47028 4.40689 3.40098 4.36038 3.24609 3.40181 3.20954
"1650" " CACNG1 " 4.23893 3.7143 3.47953 4.19729 3.68291 3.47899 4.07364 3.62347 4.16001 3.59048 3.86205
"1651" " CALCB " 3.74404 3.54299 3.05551 3.52465 3.18417 3.1027 3.2002 3.27549 3.37436 3.42297 3.15929
"1652" " CCK " 3.25194 3.45952 3.38462 3.90185 3.53459 3.4865 3.06434 3.36714 3.18702 3.54164 3.1658
"1653" " CCKAR " 3.4942 3.68204 3.20247 3.62006 3.25983 3.32539 3.20799 3.47658 3.40705 3.73939 3.3177
"1654" " CD3D " 3.48916 3.61444 3.33767 3.27703 3.7035 3.76076 3.34916 4.85286 3.2596 3.12559 3.08162
"1655" " CD3E " 3.4085 3.60604 3.03138 3.16614 3.05424 3.76497 2.87262 5.29774 3.01803 3.37874 3.00025
"1656" " CGA " 4.54903 3.53056 3.59488 3.30774 3.4679 3.17664 3.1252 3.28275 3.5565 3.67222 3.02538
"1657" " CGB " 4.03543 3.87782 3.74886 4.1374 4.27774 4.14102 3.59228 3.60001 3.65801 3.81656 4.25284
"1658" " CHRM1 " 4.60777 4.51448 4.34651 4.06767 4.7641 4.05306 5.19618 3.87595 4.09824 4.54096 3.95411
"1659" " CHRM3 " 6.36974 4.89503 3.8235 3.97079 3.87031 3.45196 2.97052 3.15033 3.4306 3.79795 3.56667
"1660" " CHRM4 " 3.77898 3.9472 4.02289 3.70774 3.97792 3.94234 3.79576 3.59774 3.93128 3.86482 3.74942
"1661" " CHRNA2 " 4.38509 3.93479 4.11268 3.94774 3.96511 3.75738 3.87758 3.47155 3.68935 4.11416 4.01561
"1662" " CHRNA3 " 3.85864 4.0571 3.50215 3.8705 3.56863 3.78749 3.60716 3.76815 3.63893 3.51245 3.44069
"1663" " CHRNA4 " 3.87449 3.72264 3.32872 3.77976 3.78102 3.1904 3.31419 3.10966 3.55574 3.51224 3.56677
"1664" " CHRNA5 " 5.62077 5.81804 5.02931 5.33328 6.50849 5.4433 3.36646 4.17504 5.3711 4.07645 4.46428
"1665" " CHRNA7 " 3.81692 3.97839 3.64873 3.52785 3.8827 3.97918 3.56958 4.05587 3.93519 3.95754 3.5907
"1666" " CHRNB1 " 5.09939 4.29747 3.84093 4.39059 4.52941 4.37146 5.98315 4.1437 5.74351 4.54307 5.95078
"1667" " CHRNB2 " 4.0044 4.02169 7.0137 6.00983 4.52237 4.39657 4.31543 4.53062 6.39717 6.76683 4.18576
"1668" " CHRNB3 " 2.88306 2.95632 2.98136 2.75781 2.92768 2.74054 3.09097 2.89154 3.03516 3.23959 2.761
"1669" " CHRNB4 " 3.80844 4.62289 4.50695 4.51831 4.75719 4.32324 4.92363 3.82007 4.41059 4.07681 3.79465
"1670" " CHRND " 3.76309 4.02335 3.70423 3.82632 3.93169 3.68318 3.6736 3.71598 3.83276 3.92547 3.53971
"1671" " COMT " 7.31542 7.54612 7.87184 7.12123 8.11491 7.40278 9.31404 7.16312 8.58255 7.47529 6.64625
"1672" " CRAT " 7.76148 7.25319 6.83042 4.99118 7.00185 6.92879 7.59531 6.06633 6.71218 4.27271 7.69898
"1673" " CRH " 3.08966 2.85735 2.94416 3.4334 2.77098 2.96547 2.78735 2.93612 2.90705 2.80075 2.72915
"1674" " CSF1 " 7.35674 6.19889 5.27477 5.86756 5.62446 7.1546 5.16018 7.8768 5.44864 5.24376 5.79159
"1675" " CSF2 " 2.8044 2.5806 2.68091 2.87207 2.79598 2.64648 2.7956 2.57253 2.56915 3.20213 2.66779
"1676" " CYP1A2 " 3.88045 3.55612 4.04678 3.75289 3.92354 4.07037 3.90966 3.59295 3.80826 4.14108 3.94622
"1677" " CYP2A6 " 3.57481 3.45456 3.52541 3.41459 4.22179 3.60857 3.62361 5.79998 3.61626 3.79972 3.95049
"1678" " CYP2A7 " 3.66001 3.72959 3.84932 3.57133 4.3202 3.89089 3.98974 4.23649 3.9468 4.10303 3.84789
"1679" " CYP3A7 " 2.82701 2.6046 2.5976 2.76315 2.69186 2.65454 2.71677 2.98009 2.82935 2.77972 2.69292
"1680" " CYP2A13 " 3.7602 3.63963 3.61834 3.83308 4.12972 3.79217 3.78098 5.38406 3.63527 3.88302 4.00094
"1681" " CYP2B6 " 2.91844 2.76384 2.75881 2.50813 2.87968 2.44438 2.92248 3.08695 2.75253 2.61537 8.77109
"1682" " CYP2C19 " 2.56424 2.66102 2.68676 2.56222 2.91388 2.6562 2.76134 2.66719 2.60829 2.58475 2.90247
"1683" " CYP2C8 " 3.68498 8.25396 2.97337 2.70883 3.16812 2.89343 3.69049 3.63796 2.56634 3.47075 2.75882
"1684" " CYP2C9 " 2.81249 2.78147 2.98061 2.95435 3.56292 2.77603 2.60128 3.04371 2.83475 3.00104 2.83162
"1685" " CYP2C18 " 2.83333 2.99245 2.66327 2.99916 2.88023 2.87331 2.94252 2.8757 2.77995 2.97416 2.98714
"1686" " CYP2E1 " 4.14383 4.08799 4.34793 4.07977 4.08026 3.97342 4.02672 4.33042 5.28024 4.40737 6.05881
"1687" " CYP2F1 " 3.23817 2.93094 3.25047 3.39624 3.07193 3.28604 3.44861 2.96573 3.12343 3.45915 3.08851
"1688" " CYP2J2 " 5.81343 7.02015 6.45305 5.37561 5.47847 5.15458 6.33864 4.92316 5.39283 4.91084 4.57292
"1689" " CYP4A11 " 2.66581 3.50282 2.92841 2.82486 3.18998 2.66526 2.80371 2.64734 2.90798 3.30387 2.65902
"1690" " CYP7A1 " 3.11613 2.93664 2.79488 2.81952 2.59495 3.02531 2.52677 2.69565 2.86824 2.76916 2.72356
"1691" " CYP11A1 " 3.25859 3.61846 3.29855 3.39647 3.27975 3.70184 3.37468 3.4552 3.46045 3.23116 3.00948
"1692" " CYP24A1 " 4.77828 3.42337 3.45561 3.75133 3.83521 3.49996 2.51899 2.64205 3.38012 3.68612 3.33068
"1693" " CYP26A1 " 3.12186 3.37129 3.11317 3.3371 3.22287 3.02603 3.03377 2.97454 3.04041 3.25995 2.9723
"1694" " CYP27A1 " 5.30184 5.01989 3.59179 4.65478 6.01893 7.31879 5.46186 6.97424 5.8476 3.91581 4.44655
"1695" " CYP27B1 " 3.79736 3.96748 4.60716 4.32678 4.6676 4.24917 5.48156 4.33689 4.53085 4.71822 4.39735
"1696" " CYP51A1 " 6.31462 4.97111 6.08057 5.9379 5.97965 5.52708 6.25707 5.87571 5.54223 7.11191 5.47302
"1697" " DBH " 4.1544 3.74727 3.94655 3.87317 4.13205 3.92363 3.92848 3.64705 3.97186 4.08441 3.79159
"1698" " DCK " 7.01142 6.53555 6.77441 6.75449 6.40698 6.55917 5.66282 6.21625 6.13174 6.84871 6.2905
"1699" " ACE " 4.46434 4.5922 5.03168 4.44919 4.54893 4.53362 5.06701 4.48804 5.3511 4.71311 4.36453
"1700" " DDC " 3.39363 3.26757 3.46443 3.97923 3.53283 3.36726 3.45518 3.34618 3.27686 5.91003 3.22022
"1701" " DHFR " 7.83766 7.41802 7.54159 6.99136 6.78671 6.3456 8.18714 5.8586 6.74276 8.0235 8.13394
"1702" " DHFR " 8.0144 7.6267 7.77209 7.18419 7.13857 6.48673 8.46333 5.84268 6.89324 8.23505 8.5246
"1703" " DIO1 " 3.43588 5.05329 3.49359 3.8347 3.68083 3.73178 3.91765 3.84368 3.47453 3.76942 4.40523
"1704" " DRD1 " 3.1651 3.27228 3.04506 2.84515 3.0086 2.94319 3.08114 2.88621 2.98923 3.1747 2.98294
"1705" " DRD2 " 4.27783 4.16453 4.25102 4.84096 4.45165 4.32743 4.10285 4.75118 4.50167 4.37345 4.70822
"1706" " DRD3 " 3.18489 3.41275 3.30181 3.46751 3.6567 3.24511 3.18155 3.07716 3.41291 3.08501 3.22502
"1707" " DRD4 " 4.61229 4.01134 4.9405 4.61691 4.51529 4.49503 4.26473 4.25053 5.10879 4.77474 4.18932
"1708" " DRD5 " 4.16607 3.795225 3.595245 3.83177 4.089 3.707855 3.647765 3.924305 3.79656 3.873655 3.749875
"1709" " DRD5 " 4.19931 3.98579 3.56147 3.73004 4.09703 3.83348 3.63187 3.86637 3.64148 3.7678 3.84232
"1710" " EPO " 3.94966 3.62618 3.87459 3.62174 5.0243 3.78031 3.65079 3.41876 3.65725 3.56562 3.55425
"1711" " FGF1 " 2.80677 3.62976 2.86341 3.77992 3.0404 3.84255 2.76938 5.24192 4.04942 3.0977 3.10604
"1712" " FKBP1A " 8.54448 9.37256 8.68794 8.73687 10.0891 9.64633 9.09707 9.76078 9.35032 9.18728 8.96641
"1713" " FKBP1A " 4.40676 4.91824 4.90262 4.75925 6.36095 5.61782 5.35261 5.58648 5.37803 5.32813 4.79441
"1714" " FOLR2 " 3.28183 3.63852 3.4352 4.05888 3.44806 4.66998 3.21899 5.74818 3.50544 3.06279 3.20688
"1715" " FOLR3 " 3.39823 3.99346 3.76348 3.73105 4.01658 3.87002 3.54539 3.79828 3.52995 3.57125 3.41933
"1716" " GAST " 3.83798 4.50426 3.98991 4.29126 4.37281 3.47396 4.15064 4.21729 3.73865 4.11654 4.16537
"1717" " GABRA1 " 3.12921 3.19332 2.92011 3.0605 3.2308 2.7544 3.02592 3.05326 3.00718 3.27023 3.00455
"1718" " GABRA2 " 2.85411 2.78485 2.88702 2.80108 2.77286 2.62229 2.7101 3.0922 2.68908 2.82044 2.68089
"1719" " GABRA3 " 4.85485 3.7861 4.17246 3.61325 3.8022 3.25913 3.77481 3.53518 3.921 6.78666 3.54621
"1720" " GABRA4 " 3.13091 3.18441 3.18239 3.21027 3.14441 3.0107 2.81498 3.51016 3.17511 3.08939 2.98227
"1721" " GABRA5 " 3.4436 3.98557 3.4965 3.71699 3.91416 3.54365 3.23787 2.96038 3.67287 3.44012 3.79387
"1722" " GABRA6 " 3.28271 3.221 3.14187 3.18235 3.12833 3.19481 3.32158 3.18385 3.34202 3.42886 3.05729
"1723" " GABRB1 " 2.76797 2.77516 2.71381 3.07527 2.86859 2.57799 2.76312 2.71229 2.60776 2.62431 2.70685
"1724" " GABRD " 4.47153 4.23659 5.54647 4.32022 4.50713 4.19631 4.31051 4.1576 4.57409 4.255 3.67112
"1725" " GAD1 " 3.05028 3.05669 2.74783 3.32313 3.43955 3.62043 4.07389 3.28782 5.19551 3.76276 3.65412
"1726" " GAD2 " 3.32117 2.9481 2.86848 3.18595 3.02088 2.84488 3.13414 2.97114 2.93583 2.80631 2.75137
"1727" " GART " 7.42724 6.75903 7.49036 7.11757 6.85041 6.90761 7.67888 6.50699 7.36432 7.90233 7.80444
"1728" " GAS6 " 3.24328 5.30503 4.54098 5.00309 3.62113 5.97872 3.54853 6.83185 6.14161 4.56222 5.16234
"1729" " GGCX " 6.1144 5.78182 6.09686 5.18876 7.21621 6.24922 7.04533 5.84545 6.18342 5.72002 5.94802
"1730" " GHRHR " 3.58841 3.22482 3.50354 3.51701 4.0696 3.49792 3.52721 3.7619 3.49307 3.26 3.48795
"1731" " GLRB " 3.15719 3.89403 5.53114 3.94197 3.34773 3.83335 3.20866 3.81656 3.22056 3.72893 3.63679
"1732" " GNRH1 " 3.86391 3.9793 3.99099 3.96941 4.14771 4.05851 3.90413 4.10952 4.06756 4.32874 3.81711
"1733" " GRIA1 " 3.08694 2.94654 2.82681 2.95059 2.77415 2.90173 2.6996 3.0472 2.70726 3.74698 2.94245
"1734" " GRIA4 " 2.67363 3.65684 2.67752 2.88264 2.98489 2.72539 2.50697 3.73108 2.57832 3.3811 2.60663
"1735" " GRIK3 " 5.81636 3.62445 3.75557 5.07361 3.59191 3.65734 3.49443 5.49554 5.40307 5.019 4.26397
"1736" " GRIN2B " 3.15028 3.26961 2.88864 3.02919 2.85313 3.02099 2.87973 2.82717 3.01705 3.03887 3.20371
"1737" " GRIN2C " 3.69449 3.56685 3.8776 4.02229 4.24017 3.47799 3.42269 3.43623 3.63246 4.10868 3.36131
"1738" " GRIN2D " 3.80815 4.46709 3.9597 4.19677 4.11294 4.03537 4.48847 3.56006 3.98125 3.944 4.38406
"1739" " GRINA " 8.6571 7.81474 8.59157 7.59215 7.72733 6.94418 8.03935 7.1059 7.8076 7.9546 7.89382
"1740" " GRM2 " 3.8824 3.24091 3.50624 3.7879 3.89508 3.55589 3.5295 3.47837 3.55548 3.60762 3.37652
"1741" " GRM3 " 2.69961 2.57493 2.81332 2.87591 4.16865 3.53816 3.13515 2.82165 2.78381 2.6188 2.76647
"1742" " GRM4 " 4.43882 4.18834 6.28244 4.65289 4.17731 4.17621 5.39599 3.89074 5.30772 6.26999 3.7496
"1743" " GRM6 " 3.38186 3.35077 3.8362 3.82009 3.99457 3.22953 3.33485 3.27499 3.568 3.55566 3.22577
"1744" " GSTA2 " 3.11656 3.00733 3.2013 3.29964 2.83076 2.95419 3.4193 2.84654 3.20557 3.69921 2.95528
"1745" " GSTA3 " 2.37581 2.92548 2.71576 2.73194 2.22988 2.57251 6.82125 2.40267 2.42954 2.93718 2.2913
"1746" " GSTM2 " 5.00272 4.91901 6.69589 5.64601 6.08993 6.27741 5.90265 6.62142 6.2538 3.5946 6.39408
"1747" " GSTM3 " 4.00026 4.90097 8.61599 5.64114 6.52676 5.52642 7.41262 5.61916 4.78123 3.55544 4.3807
"1748" " GSTM4 " 6.33699 6.64395 6.77419 5.85931 7.04582 7.13827 7.12786 6.80689 7.12595 4.71125 7.29768
"1749" " GSTM5 " 3.27948 3.22037 3.88144 3.23651 3.69124 3.65974 3.64302 6.01309 3.37114 3.18143 3.14209
"1750" " GSTP1 " 5.47327 6.96904 5.29792 8.1203 6.65281 9.37247 10.4661 9.28768 5.30793 4.7928 9.53256
"1751" " GSTT1 " 6.79481 6.3662 6.87018 6.14739 8.04792 7.35075 8.56404 7.51665 8.16574 6.57724 4.07016
"1752" " GSTT2 " 4.72115 4.20573 7.02398 5.43269 7.48783 7.15739 6.09804 4.7141 5.35091 3.86685 9.14743
"1753" " GUCY1A2 " 3.10567 4.10261 4.22317 5.00581 5.26866 6.07208 6.69796 5.4523 6.28539 4.02329 3.81985
"1754" " GUCY1A3 " 4.92742 6.36876 5.03491 6.21686 4.06297 5.55676 8.16622 7.56044 4.5968 6.65649 4.18007
"1755" " GUCY1B3 " 4.32207 5.89244 4.44314 6.1019 4.45191 5.63358 6.04677 6.59497 4.58834 5.82911 4.45195
"1756" " GUK1 " 8.69629 7.66532 8.37937 7.70603 8.30719 8.05 8.93901 7.55135 7.50337 7.39191 9.02572
"1757" " HMGCR " 8.02893 7.08083 7.48211 7.34339 7.71863 7.07199 8.51906 7.10766 6.58669 9.26556 7.89056
"1758" " HPGD " 2.19275 5.54829 1.98047 3.84223 3.17705 3.22752 2.67457 3.89672 2.09879 3.96029 3.01902
"1759" " HSD3B1 " 3.0147 2.8356 2.98386 2.84283 3.12529 2.80797 2.87739 3.01134 3.12011 3.00088 2.91782
"1760" " HSD3B1 " 3.26704 3.5422 3.24594 3.02958 2.70519 2.9691 2.64486 2.66802 3.1583 3.3938 3.03339
"1761" " HTR1B " 3.8782 4.29158 4.30358 4.47253 4.03326 4.13986 4.00702 4.0696 3.82644 4.13878 3.97775
"1762" " HTR1D " 4.2792 4.47561 4.06171 4.03265 4.69611 4.43597 4.63461 4.19271 4.2795 4.63535 4.68743
"1763" " HTR1E " 3.11698 3.07552 2.82589 3.15613 3.17057 2.90329 3.31569 3.24104 2.84811 3.3668 2.85736
"1764" " HTR1F " 2.96452 3.17075 4.63587 3.6663 3.52263 3.89885 3.02683 3.33152 2.83645 3.08571 2.86787
"1765" " HTR2B " 3.57429 3.86603 3.20823 3.55852 3.46672 3.94577 3.2088 4.14713 3.07175 3.3227 3.22813
"1766" " HTR2C " 3.00305 3.30404 2.6581 2.57039 2.87263 2.50542 2.57867 2.83519 2.68842 2.69923 2.78844
"1767" " HTR4 " 3.19762 2.96971 2.80818 3.01687 3.4981 2.95038 2.79979 3.24693 2.97642 3.31598 2.86578
"1768" " HTR6 " 3.53225 3.17752 3.60403 3.30614 3.52874 3.3346 3.33114 3.12257 3.1813 3.41676 3.25857
"1769" " IGF1R " 8.02597 5.38922 6.15193 6.92313 7.21868 5.59602 4.8549 6.59824 6.89858 8.00342 6.53689
"1770" " IGF1R " 10.021 6.77558 8.4139 8.91015 9.34889 7.55167 6.54015 7.53003 8.78233 9.92045 9.0152
"1771" " IGF2R " 7.00864 7.15183 6.25048 6.23062 6.4599 6.88914 7.6815 7.18355 6.4717 5.95777 6.59603
"1772" " IL1R1 " 4.49682 7.98982 3.82989 4.34765 4.78808 7.97164 6.44959 7.81143 4.48707 3.86027 6.83636
"1773" " IL2RB " 3.31406 3.55704 3.2575 3.63822 3.65144 4.21371 3.28475 5.66341 3.97175 3.22884 3.29503
"1774" " IL5 " 2.70679 2.86288 2.52643 2.56909 2.58063 2.72418 2.64508 2.73778 2.64358 2.48344 2.62448
"1775" " IL7 " 3.32099 3.50398 3.05586 3.46736 3.43517 3.80422 2.80942 3.91951 2.99706 3.41533 3.1542
"1776" " IL12A " 3.18613 3.24885 3.23652 3.27385 3.26539 3.13982 3.24913 3.23104 3.1776 3.10506 3.41378
"1777" " IMPDH1 " 6.89696 6.13722 6.61938 6.41773 6.45432 6.33059 6.42276 5.96835 6.9688 6.30317 6.73109
"1778" " IMPDH2 " 7.57314 6.00006 8.53681 8.11584 7.78488 7.56647 7.24733 7.95968 7.78778 8.49498 9.19486
"1779" " ITGA4 " 4.11834 5.68555 3.61437 5.32808 3.99175 4.74401 3.73694 5.5383 3.68733 3.91796 3.63917
"1780" " ITGAX " 3.09539 4.05322 3.06444 4.70438 3.33426 5.02605 3.14792 5.33826 3.29109 3.29447 2.90811
"1781" " ITGB6 " 5.04207 6.94414 4.34907 6.42297 7.73806 8.02057 9.15831 8.52678 7.9188 3.69148 5.5873
"1782" " ITGB7 " 4.88185 4.62927 3.8396 4.03851 4.74933 4.54863 4.16692 4.59759 4.45365 4.27139 4.8909
"1783" " KCNJ5 " 3.64584 4.04524 3.71025 4.06766 4.13585 4.47876 3.96087 4.12135 3.7212 4.13891 3.50992
"1784" " KCNJ2 " 4.196 4.3285 3.71248 4.45854 4.67048 4.70967 4.0433 5.89552 3.80233 3.8913 3.68779
"1785" " KLKB1 " 2.71295 2.84931 2.62443 2.98516 3.03031 2.72539 2.63394 3.17875 2.76329 2.90893 2.78347
"1786" " KNG1 " 3.11296 2.98639 2.80517 2.7794 2.92656 2.77855 2.88785 3.09678 2.87388 2.91946 2.73607
"1787" " LHB " 4.33027 3.87434 4.17903 4.15815 4.06368 4.87594 4.08304 3.82323 3.81036 3.33118 3.77876
"1788" " LTA4H " 7.06347 8.26203 7.4833 7.1226 6.49332 7.4844 8.07807 7.45379 7.44756 7.23753 8.02626
"1789" " CYP4F3 " 4.29175 4.48826 3.62446 4.13171 3.94664 4.01605 3.89954 3.98833 3.69647 4.56654 4.16535
"1790" " MAOB " 6.44747 6.18459 6.03368 5.62304 4.0802 5.05247 4.92609 7.4379 4.27549 3.91727 4.06257
"1791" " KITLG " 5.81477 6.22774 5.26859 4.6732 4.02049 3.92149 5.03345 5.37897 4.1517 4.43832 4.58192
"1792" " NR3C2 " 3.95351 4.5704 4.25726 4.15215 3.96529 4.3757 4.28944 5.05147 4.15591 4.64379 3.95183
"1793" " NQO1 " 8.77514 8.31792 7.66025 6.4553 8.1945 8.11831 7.73849 6.76211 7.95396 7.26988 9.44938
"1794" " NQO2 " 6.78153 6.73295 6.02141 5.64793 5.83519 6.40747 7.06519 6.68702 6.90531 5.42371 7.0705
"1795" " NQO2 " 6.72458 6.31401 4.52172 4.60861 5.83077 5.69038 5.80554 5.36846 5.59128 5.44077 5.47516
"1796" " NPY " 4.20731 3.99256 4.03586 4.66473 4.48997 4.72461 3.75307 3.89853 4.06419 4.28901 4.17814
"1797" " NPR1 " 3.73524 3.25216 3.59631 3.85545 3.67564 3.58799 3.7108 4.57015 3.62887 3.32947 3.00343
"1798" " NPR3 " 3.42732 4.35383 3.26585 3.6458 4.27311 4.14871 5.63035 3.54609 3.50165 4.03727 4.29332
"1799" " NPY1R " 9.84573 3.70177 7.93187 9.47232 5.7699 3.54695 3.5668 6.40163 2.89922 8.69219 4.70824
"1800" " NPY2R " 3.61619 3.69471 3.54499 3.77384 4.00565 3.60585 3.333 3.82641 3.53505 3.67948 3.72891
"1801" " OPRD1 " 5.08963 4.12832 4.97191 4.77692 5.27607 5.25351 4.60965 4.56272 5.09167 5.36507 4.37661
"1802" " OPRK1 " 3.61811 3.68776 3.55505 3.64074 3.42482 3.46285 3.53845 3.39361 3.48682 3.55989 3.47568
"1803" " OPRM1 " 3.02239 2.8763 3.10723 3.31469 3.1327 2.97185 3.10719 2.97411 3.10708 2.86596 2.92188
"1804" " OXT " 4.51649 4.52935 4.42106 4.58996 4.4631 4.53139 4.39146 4.49939 4.20151 4.40181 4.2193
"1805" " OXTR " 4.60531 4.47593 4.11185 4.59984 4.58165 4.40266 4.05829 5.9736 5.06623 4.31606 4.51309
"1806" " P4HA1 " 7.20785 7.0677 8.2879 6.95415 7.04994 6.88011 7.01712 6.04745 8.03138 7.19108 7.55419
"1807" " P4HB " 10.2058 9.64957 9.97049 9.64038 9.77792 9.53279 10.105 8.70974 8.99604 8.05677 9.59529
"1808" " P4HB " 11.0162 10.4411 10.82 10.3706 10.7481 10.3686 11.0097 9.42038 9.91499 9.22081 10.5829
"1809" " PAM " 7.92116 7.03244 4.76859 6.09698 7.05797 7.81282 5.9009 7.91235 7.40417 4.3764 6.80949
"1810" " PDE3A " 3.71726 3.38075 7.90962 5.2431 2.97676 4.35578 2.92011 4.76918 3.28677 3.01692 2.82309
"1811" " PDE3B " 4.41068 4.79034 4.67165 4.328 4.23377 5.19865 4.31929 4.73338 3.63843 4.15374 3.77542
"1812" " PDE4C " 4.49257 4.36196 4.2615 4.29874 4.61495 3.70921 4.14419 4.06241 4.41265 4.11259 4.1247
"1813" " PDE1B " 3.46328 3.38357 3.65814 4.00776 3.49336 4.64318 3.82044 4.67014 3.58688 3.77492 3.44096
"1814" " PDHB " 6.51811 5.81235 6.90665 5.69942 5.96934 5.9096 6.69259 6.14757 5.91272 7.0819 6.83709
"1815" " PGR " 4.89808 2.99316 4.65087 3.75449 4.87379 2.9348 3.58477 4.33827 5.67031 5.93646 9.63927
"1816" " ABCB1 " 3.13896 3.26675 3.06066 2.82522 3.30592 3.15606 2.80964 3.89148 3.04633 2.84735 2.85343
"1817" " PLA2G1B " 4.70116 4.55145 4.56696 4.47174 4.30996 4.4408 4.42298 4.4213 4.90952 4.4885 4.5473
"1818" " PLA2G5 " 3.7493 3.95645 3.81182 3.7682 4.09185 4.07696 3.52534 4.61837 3.42707 3.38387 3.34953
"1819" " PLAT " 4.77378 5.01569 4.00485 7.88131 6.62737 7.53371 4.63255 9.2738 5.6297 9.93013 3.74035
"1820" " PLCB3 " 6.71703 5.60042 5.75048 5.18772 6.64359 5.82934 6.43193 4.61214 5.37146 5.24792 6.29364
"1821" " PNLIP " 2.91359 2.87681 2.80869 2.89691 2.88598 2.77172 2.78801 2.91468 2.87373 2.93272 2.89447
"1822" " POLR2A " 9.29657 8.46758 8.30657 7.6421 8.98431 8.27355 8.81635 8.2739 8.78515 7.90756 7.97156
"1823" " POLR2B " 8.66111 8.26199 8.49981 8.05456 7.93262 8.1282 8.07692 8.02735 7.38847 8.02401 8.31532
"1824" " PON3 " 4.59481 6.51148 4.2764 4.70812 4.27459 4.64502 8.55585 5.2721 4.19684 6.10236 4.63595
"1825" " POR " 8.21531 7.41712 7.44416 6.87674 7.66051 6.70189 7.54805 6.85012 7.31502 7.43989 6.27035
"1826" " PPIB " 9.99088 10.1987 9.86065 10.2499 9.97864 10.1507 10.7203 9.71083 10.22 10.0062 9.7291
"1827" " PPIC " 5.8927 5.97456 3.31728 4.87438 7.69783 7.74528 7.79335 6.68138 6.96868 5.32339 6.00435
"1828" " PPP3CA " 8.68452 7.8431 8.0165 7.71056 8.8556 7.63979 6.05725 7.92388 8.37166 7.71802 7.7127
"1829" " PPP3R1 " 7.48626 7.18468 7.52042 7.07349 7.39281 7.09781 7.79526 7.00395 7.33652 7.43614 6.51308
"1830" " PRIM1 " 6.76634 5.19895 7.61933 6.57876 5.15141 5.29494 6.19652 5.18876 5.93075 7.071 6.17867
"1831" " PRIM2 " 5.23206 5.00221 5.67309 5.12557 4.77997 4.82053 5.29314 4.51918 5.0484 5.82574 5.75109
"1832" " PRL " 2.65356 2.90855 2.61461 2.72689 2.98219 2.57355 2.56105 2.71622 2.55155 2.91517 2.54897
"1833" " PRLR " 6.62775 7.03214 10.4478 8.57279 9.19628 8.08882 9.37043 7.10375 9.40464 8.07264 9.31054
"1834" " PRRG1 " 6.25004 5.42428 4.43058 5.14809 5.33222 4.78941 4.58516 5.84207 4.60655 4.47922 6.6148
"1835" " PRRG2 " 4.51024 3.95535 4.15045 4.09959 4.39232 4.1366 4.57046 3.92786 3.76667 4.78585 4.777
"1836" " PTGDR " 3.00386 3.22906 2.99346 3.44603 3.02949 3.34775 2.76484 3.95182 2.88248 2.96481 2.8321
"1837" " PTGDS " 4.09219 5.27561 3.94016 4.14629 4.07306 4.47029 3.8979 5.54992 4.18932 4.10342 4.00244
"1838" " PTGER1 " 4.35722 4.23566 4.14944 4.55801 4.8219 4.11503 4.30459 4.32357 4.62409 4.22675 4.33945
"1839" " PTGER2 " 3.51267 3.92009 3.26882 3.2888 3.42469 3.72362 2.76304 4.71093 3.18905 3.57061 2.77858
"1840" " PTGER4 " 4.69926 4.96992 4.29551 5.34387 4.79776 5.66594 6.55585 7.29838 4.45406 4.83675 4.85578
"1841" " PTGIR " 4.1529 4.567 3.99156 4.4028 4.23924 4.62763 4.06998 4.43687 4.04643 4.12792 3.81574
"1842" " PTGIS " 5.55066 5.98187 4.28683 4.64211 3.96033 7.6581 3.51666 7.25156 4.68485 3.87731 3.6335
"1843" " PTGS1 " 4.61796 5.47192 4.09307 5.09103 4.1645 5.19825 4.10988 5.86107 4.01617 4.52282 4.51736
"1844" " PTGS2 " 4.06991 4.45919 3.99885 3.90565 4.11334 4.67797 3.00271 7.49286 3.78324 3.93411 3.73628
"1845" " RARA " 6.26365 6.08543 6.85222 7.22112 7.25422 5.56839 6.07505 6.60193 6.40888 5.80304 6.85314
"1846" " RARB " 4.01219 4.02869 3.94246 4.14976 3.91928 4.28569 3.84746 4.78409 3.76118 3.99831 4.20674
"1847" " RARG " 7.39042 5.80243 6.09849 5.54975 6.84368 6.00194 5.95769 5.98452 6.60457 5.72059 6.86227
"1848" " RPL3 " 10.3931 10.0094 11.1199 10.8597 11.1561 11.1167 10.9361 11.2213 11.4211 10.9088 10.9103
"1849" " RPL4 " 3.49237 3.63203 3.45575 3.98012 3.44375 3.26658 3.66162 3.25847 3.90805 3.55415 3.22808
"1850" " RPL5 " 11.129 10.9132 11.2838 11.0007 11.2347 11.4874 10.8233 11.582 11.8021 11.1105 11.7014
"1851" " RPL5 " 11.1781 10.7729 11.3422 11.1807 11.1622 11.3469 10.8803 11.4485 11.6688 10.97 11.6436
"1852" " RPL5 " 7.14674 6.76076 7.50138 7.35112 7.31392 7.46108 6.90193 7.55219 8.11293 6.95672 7.66154
"1853" " RPL7 " 10.23895 9.74642 10.09815 10.3812 9.84842 9.84863 9.76402 10.27995 10.7143 10.71335 10.3255
"1854" " RPL7 " 10.2829 9.88205 10.1286 10.5104 9.89922 9.96052 9.85653 10.4383 10.7759 10.8043 10.3848
"1855" " RPL7A " 9.20583 8.78494 9.20386 8.43655 9.50631 9.07836 9.76815 9.42763 9.38124 9.4855 9.84898
"1856" " RPL8 " 12.1995 11.556 12.2689 11.8997 12.0169 11.5839 11.5019 11.7118 12.125 12.2904 12.0522
"1857" " RPL11 " 8.77375 8.96127 9.13405 9.4506 9.09251 9.65757 8.95721 9.87098 9.27357 8.77408 9.08049
"1858" " RPL12 " 4.12417 3.26815 4.48466 3.99516 4.52642 4.13426 4.68354 3.7177 4.27973 4.4566 4.14405
"1859" " RPL12 " 10.1778 9.91115 10.533 10.373 10.7349 10.6667 10.4963 10.7218 10.9745 10.5443 10.7521
"1860" " RPL12 " 10.0978 9.89419 10.5027 10.4078 10.734 10.6943 10.5179 10.7485 10.9378 10.5388 10.7355
"1861" " RPL12 " 9.70291 9.58202 10.2203 10.1177 10.3549 10.3029 10.1698 10.4206 10.5637 10.207 10.432
"1862" " RPL23 " 4.66434 5.34937 6.08591 6.47177 6.27756 5.95404 5.76482 5.97597 6.31928 4.9806 5.85765
"1863" " RPL18 " 11.9152 11.3778 11.8828 11.601 11.8691 12.0297 11.9789 11.8715 11.9912 12.1021 12.1317
"1864" " RPL18A " 9.35151 9.37788 10.2767 10.2607 10.3332 10.1173 10.3899 10.1852 10.7434 10.341 10.6536
"1865" " RPL19 " 7.63509 8.14362 8.56012 9.08031 8.52304 8.36043 8.45006 8.30768 8.5724 8.02938 7.90251
"1866" " RPL21 " 7.26011 7.186145 8.183755 8.51595 8.3087 8.248665 8.487325 8.85718 9.05639 8.918465 8.5334
"1867" " RPL21 " 6.97549 6.910745 8.077455 8.46144 8.17284 8.1236 8.443865 8.72177 8.906935 8.867385 8.374005
"1868" " RPL22 " 2.67644 2.95353 3.32725 3.05466 3.01613 2.71685 2.44982 3.41831 3.89287 2.92973 3.00863
"1869" " RPL23A " 9.96997 9.68953 10.7102 10.745 10.2222 10.0665 10.2285 10.3503 10.3084 10.4374 10.2764
"1870" " RPL23A " 10.9749 10.6683 11.6821 11.7593 11.2218 11.102 11.2629 11.3428 11.258 11.4621 11.2589
"1871" " RPL23A " 9.70037 9.13164 10.4676 10.6212 9.88754 9.69568 9.93215 10.0345 9.95529 10.2912 10.016
"1872" " RPL17 " 8.40016 8.34257 9.19511 9.21122 9.25262 9.39569 8.91715 9.37954 9.13611 9.23675 9.40508
"1873" " RPL17 " 3.58193 3.91881 4.37756 4.43637 4.76955 4.2605 3.36671 4.42568 4.07944 4.50744 4.82173
"1874" " RPL24 " 8.79819 8.31972 8.50622 8.97766 8.86817 9.41253 9.12573 9.61316 9.73861 9.20754 9.28524
"1875" " RPL24 " 9.14329 8.40542 8.74109 9.07131 9.01275 9.63293 9.30827 9.82792 9.91545 9.3469 9.51339
"1876" " RPL26 " 7.31746 7.20443 7.51835 7.74031 8.75886 8.16942 8.66063 8.74715 9.37757 7.49707 8.62673
"1877" " RPL27 " 8.80906 8.84431 9.15824 9.01034 9.18368 9.13761 9.09466 9.0689 9.47463 8.60464 8.85725
"1878" " RPL30 " 11.3097 11.0939 11.8142 11.7455 11.0026 10.9272 11.0054 10.9944 11.4854 11.8359 11.4006
"1879" " RPL27A " 5.04132 4.86489 5.52773 5.3524 5.28778 5.25903 4.62432 5.029 5.96097 5.5651 5.99189
"1880" " RPL27A " 4.87109 4.3968 5.29068 4.06164 5.20031 5.07829 5.19222 5.37764 6.01339 5.21004 5.58923
"1881" " RPL29 " 6.54377 6.15173 7.23531 6.4735 7.09726 6.74658 6.63386 7.24876 7.23795 6.70356 7.07782
"1882" " RPL34 " 10.0378 10.0509 10.365 10.5968 10.8218 11.0662 10.0971 10.9967 11.1603 10.5538 10.2419
"1883" " RPL35A " 10.8133 10.2786 10.5265 10.4204 10.7668 10.9883 11.0413 10.9615 11.1533 10.3488 11.5749
"1884" " RPL37 " 5.45654 5.16204 5.85616 5.41095 5.80752 5.6135 5.89016 5.68291 6.55589 5.5731 6.43579
"1885" " RPL37A " 6.8827 6.69506 8.00923 7.49252 7.22253 6.83723 7.36046 7.05054 7.89283 7.45755 7.02048
"1886" " RPL38 " 10.9133 10.5159 11.0653 10.8535 10.7569 10.6875 10.6754 10.8447 11.1469 10.8306 10.9433
"1887" " RPL39 " 8.93913 8.661065 9.362195 9.48501 10.0333 9.86546 9.652695 9.94735 10.243 9.544305 9.91954
"1888" " RPL36AL " 7.20545 6.96242 8.31509 7.94829 9.61479 9.04447 7.54141 8.52557 9.19832 7.77328 8.20459
"1889" " TRYX3 " 3.16303 3.23213 3.00111 2.92998 3.45853 3.13098 2.97401 3.25148 2.92481 3.36095 2.97265
"1890" " ATP2B1 " 7.2575 6.70109 6.81155 6.7612 6.993 6.84552 5.92892 8.03118 6.85663 6.87112 6.75742
"1891" " SPINK14 " 2.6351 2.79249 2.85803 2.91968 3.05459 2.77931 2.94366 2.74305 2.7863 3.00717 2.88865
"1892" " REEP3 " 7.06806 6.56492 6.52767 5.92173 6.05923 5.73635 6.81962 6.60595 6.71004 6.04569 5.83755
"1893" " REEP3 " 8.54786 8.36076 8.07468 7.72218 7.37403 7.60157 8.55686 8.3089 7.96821 8.10168 7.46662
"1894" " ATP2B2 " 3.64545 3.48358 3.62445 3.81857 3.7704 3.97254 3.62453 3.27066 3.49447 4.0412 3.47867
"1895" " BLOC1S2 " 5.77433 5.75499 6.77244 6.41777 6.18592 5.98743 6.732 6.6627 6.85288 5.85709 6.11493
"1896" " C5orf40 " 3.74844 3.81145 3.48299 3.46688 3.5976 3.11929 3.41095 3.50402 3.61659 3.67119 3.76808
"1897" " CLDN20 " 3.2901 3.00681 3.177 2.94127 3.25186 3.35161 3.23456 2.99427 3.08803 3.16778 3.09327
"1898" " DNAJB3 " 2.84321 3.40648 3.08515 3.17197 3.41432 3.13848 3.0091 2.96609 2.95788 3.05718 2.95908
"1899" " ATP2B4 " 7.47726 6.26849 5.98891 7.07167 8.13608 8.36031 6.93111 7.46938 6.88756 6.19541 7.11147
"1900" " C16orf42 " 6.24617 5.28731 5.93499 4.95832 5.86682 5.42955 5.74402 4.77988 5.59596 5.398 5.93878
"1901" " ZNF676 " 3.02928 3.18723 2.71149 2.8128 4.16602 5.26781 2.98938 3.85512 2.62668 2.90302 2.95268
"1902" " CALHM1 " 4.47221 4.7985 4.31046 4.07211 4.83338 4.17314 4.5764 4.13681 4.64409 4.58782 4.0864
"1903" " GOLGA6L1 " 3.82095 3.46927 3.69877 3.64663 4.06983 3.67288 3.28817 4.03157 3.61416 3.37038 3.35578
"1904" " GOLGA6L1 " 3.86896 3.66 3.61243 3.69198 3.95964 3.55351 3.40849 3.75357 3.54313 3.47786 3.28637
"1905" " NCCRP1 " 6.73801 5.4362 5.33345 5.73142 7.36434 4.76761 7.25239 6.30787 5.64365 5.16096 5.44313
"1906" " ZNF429 " 4.88815 6.05621 6.2976 5.08913 5.98066 6.2303 6.83265 5.8864 6.14617 6.09003 7.02532
"1907" " TBC1D3B " 5.57046 6.81939 6.41001 6.21879 6.70177 6.284 6.88172 5.76667 7.21619 5.48146 6.33492
"1908" " TBC1D3B " 5.64795 6.92289 6.49542 6.24401 6.78656 6.39374 6.95891 5.88855 7.29123 5.57156 6.42805
"1909" " TBC1D3C " 5.43037 6.72179 6.36473 6.14544 6.60406 6.1842 6.78804 5.65102 7.10953 5.38294 6.2035
"1910" " SMAD5 " 6.98556 6.30988 7.30809 7.07292 7.21387 7.12529 7.44652 7.11404 7.84275 7.70006 7.36629
"1911" " STX16 " 8.30665 8.06277 8.76983 8.2521 7.73128 7.82305 7.42224 7.26237 7.61814 7.34027 7.49931
"1912" " CCL4L1 " 3.05438 2.94897 3.09999 4.21063 3.22144 4.81634 2.97227 6.24887 3.11545 2.99778 2.97313
"1913" " CCL4L1 " 3.05053 3.17142 3.08618 4.06869 3.23962 3.95725 2.98217 5.67276 3.04086 3.05341 3.01233
"1914" " SLC35E4 " 4.15562 3.65636 4.25887 4.02569 3.99721 4.15096 4.12297 3.59275 4.22905 3.70612 3.91159
"1915" " KRTAP5-5 " 3.96945 3.51794 4.22885 4.05404 4.12553 4.37247 4.52056 3.89212 3.73789 4.87169 3.84189
"1916" " UBE2W " 8.13521 8.23119 7.73327 7.43716 7.59104 7.46997 7.32491 7.43079 7.72262 8.09928 7.58513
"1917" " PTER " 7.22278 6.98536 6.72578 6.82745 7.64821 7.12937 7.57601 6.995 6.47563 7.81595 7.15067
"1918" " SNCB " 4.23744 4.31134 4.30662 4.55824 4.16694 4.06515 4.05479 4.15299 4.35602 3.87003 3.7642
"1919" " HDGFRP2 " 5.92359 5.99904 5.75464 5.92674 6.0212 5.90318 5.96553 5.9821 6.23524 6.85669 6.01007
"1920" " UGP2 " 4.26506 4.11385 4.13603 4.5147 4.31423 3.88554 4.07955 4.0654 4.40629 4.37179 3.7754
"1921" " UGP2 " 6.48046 6.6548 6.72367 5.64203 6.45419 7.20017 6.88093 7.2642 6.45851 6.44936 5.35929
"1922" " TAGLN " 4.57511 5.0275 5.26622 7.30093 5.17325 7.63556 5.20448 7.58288 4.68625 4.11234 4.11102
"1923" " TM6SF2 " 4.02683 4.21453 4.10523 4.18787 4.29649 3.97661 3.55928 3.82064 4.03406 3.89761 3.90144
"1924" " CD36 " 2.80816 4.6711 2.777 3.3254 1.76043 7.21096 3.32169 9.00773 2.62299 1.64908 8.26175
"1925" " C9orf103 " 5.41377 5.77438 5.20144 5.38824 5.52737 5.38535 6.06888 5.56843 5.31992 5.96613 6.25978
"1926" " LEMD1 " 3.23832 3.63107 3.23148 3.09693 3.39943 3.43372 2.92534 2.90882 4.27673 3.27484 3.44996
"1927" " GRB10 " 5.98733 4.98661 4.26952 5.00395 7.63051 7.99733 6.29597 5.95644 6.21202 4.81364 5.89385
"1928" " GALK2 " 5.73083 7.46035 6.44719 6.03297 6.01147 6.31397 7.43754 6.24957 7.29362 5.68723 5.62266
"1929" " GDF6 " 4.02162 3.58169 3.88271 4.27314 3.99117 3.92525 3.96491 3.68145 3.83734 4.03347 3.73911
"1930" " TIMM50 " 8.79704 7.77026 8.20298 7.39116 8.05497 7.79385 8.46041 7.21853 7.03373 8.2525 8.51217
"1931" " OR9A4 " 2.98591 2.45032 2.85058 2.79967 3.65095 2.93406 2.79242 2.81725 2.79845 2.96463 2.86439
"1932" " OR2Y1 " 3.28047 3.30378 3.07416 2.92187 3.18721 3.25779 2.90029 2.91928 3.17399 3.25866 3.12767
"1933" " OR9A2 " 3.30397 3.19263 3.44501 3.30353 3.51193 3.65835 3.12703 3.06712 3.35589 4.67865 3.75239
"1934" " OR2A14 " 3.74834 3.69458 2.9443 3.3751 3.19473 3.53654 3.2381 3.33523 3.10814 3.55826 3.05292
"1935" " LYRM5 " 6.49745 6.19837 6.97037 6.45899 6.21799 6.9592 7.30251 7.53539 7.61951 7.31608 6.07667
"1936" " ZNF425 " 3.79517 3.76881 4.09784 4.13204 3.87216 4.07813 4.02494 4.22804 4.56135 4.20592 3.98571
"1937" " ZNF782 " 5.78455 6.21276 4.92584 4.62967 4.56928 5.48099 5.56253 5.30514 5.02718 5.82675 5.98938
"1938" " TMEM211 " 3.03907 3.27665 2.96039 3.57123 3.83537 3.03209 3.39573 3.18434 3.26092 3.20426 2.82035
"1939" " SPOPL " 6.68904 7.32117 7.10189 6.10785 6.1623 6.06772 7.60077 6.74277 6.51361 6.73501 5.87628
"1940" " CYP27C1 " 3.18304 3.49548 3.37205 3.22955 3.56248 3.52041 2.88644 2.77811 3.12868 3.17709 3.25893
"1941" " OR6V1 " 3.31099 3.24596 3.09086 3.48628 3.75026 3.24325 3.15091 3.15764 3.24848 4.25067 3.05776
"1942" " ZNF470 " 4.396 4.54833 4.43479 4.09429 4.56341 5.06046 3.96156 4.25177 4.23488 4.63326 5.38787
"1943" " ARHGEF37 " 5.72965 5.33122 5.64184 4.53913 5.87397 5.78465 6.13132 5.57775 6.11711 4.9033 5.92047
"1944" " FAM75D1 " 2.87943 2.69077 3.01805 3.44534 3.34578 2.81342 2.98422 2.87114 3.01731 3.06209 2.77695
"1945" " MAP3K15 " 3.08518 3.09036 3.14733 3.43407 3.08109 3.1651 3.14457 2.9704 2.99545 3.20985 2.98116
"1946" " OR4F15 " 3.0767 2.91326 2.74172 2.83263 2.96129 2.94976 2.85399 2.7161 2.93141 2.82304 2.83985
"1947" " LCN9 " 3.08292 3.25153 2.89021 3.14977 2.98238 3.08676 2.82156 2.76899 2.85355 3.10573 2.85538
"1948" " MED11 " 5.57171 5.5867 4.87752 4.71659 5.22441 5.1911 6.58199 5.17916 5.80209 5.18787 5.26315
"1949" " IL17REL " 3.70758 4.93762 4.42442 4.54764 3.8949 3.5214 4.19447 3.75923 4.1652 3.68715 3.8383
"1950" " C9orf170 " 4.14134 4.28979 3.88562 4.1054 3.8559 3.91553 4.23017 3.9342 3.92779 4.14691 4.00039
"1951" " DDI1 " 2.96752 3.47624 2.99812 3.20498 2.98936 2.86802 2.99681 3.1651 3.07532 2.89011 3.09597
"1952" " LCN10 " 4.69723 4.24232 4.01478 4.48988 4.96628 4.55215 4.22441 4.90672 4.2669 4.44673 4.23437
"1953" " BLID " 2.62642 2.90396 2.56121 2.83324 3.35331 3.24805 2.76965 3.35276 2.72424 3.08491 2.77309
"1954" " RAET1G " 4.99092 4.75415 4.93694 4.98205 5.99521 5.10701 5.17571 5.09709 5.29113 5.18134 4.48854
"1955" " C10orf55 " 2.82208 2.80658 2.94986 3.4077 2.94746 3.66242 2.89683 2.96556 3.14292 2.93223 2.878
"1956" " FAM116B " 5.11426 4.90539 5.46876 5.16102 5.15405 5.32726 5.0836 5.00422 5.14987 4.91735 5.06736
"1957" " OR2T34 " 4.10085 3.55213 3.51513 3.29241 4.17199 3.68718 3.48351 3.45219 3.56186 3.88197 3.59855
"1958" " OR2T27 " 3.2046 2.58291 2.62658 3.39503 3.29521 2.85324 2.63047 2.9239 2.69895 2.87735 3.05371
"1959" " OR2T35 " 4.14668 4.19159 3.77228 3.30918 3.84523 3.75529 3.48519 3.74289 3.75899 3.91494 3.62287
"1960" " STX19 " 3.82407 3.61008 3.49986 3.46243 3.51961 3.29859 4.44583 4.27363 3.56866 4.33009 3.56713
"1961" " PIM3 " 5.5626 5.42379 5.38044 5.51893 5.75134 5.51467 5.29498 5.92099 5.29515 5.3478 5.17987
"1962" " VCX3B " 4.91521 4.42385 4.34453 4.23511 3.78066 3.74963 4.15107 3.66128 3.61745 3.92444 3.6277
"1963" " RUNX1 " 7.72315 7.37531 5.74324 7.31616 8.51908 8.14438 7.19036 7.87741 7.50527 7.11446 7.70893
"1964" " ANO7 " 4.31286 4.23983 4.05066 4.6197 4.34914 4.27865 6.30805 4.38158 5.64703 4.559 4.68437
"1965" " OR4E2 " 3.18565 3.32499 3.27407 3.04954 2.88804 2.83171 3.0035 3.61427 3.328 3.41403 2.72997
"1966" " OR52N1 " 6.61232 4.46539 4.64372 3.40585 3.16532 3.19994 3.56782 3.51727 3.23658 3.04106 7.57147
"1967" " OR2G3 " 3.08572 3.32783 2.95225 2.98677 2.9991 2.86603 2.8853 2.76834 2.76249 2.97343 2.97923
"1968" " OR2G2 " 3.40991 4.31205 3.20627 3.34651 4.32557 3.59191 3.35247 3.33133 3.23671 3.54407 2.89068
"1969" " OR52J3 " 3.12549 3.31612 3.10052 2.87994 3.35391 2.84602 3.42213 3.29467 3.06572 3.11678 3.25909
"1970" " OR56A1 " 4.51007 3.60502 3.23384 3.42156 3.5007 3.22648 4.16172 3.56699 3.23979 3.31832 3.9824
"1971" " OR14C36 " 3.73575 2.84334 3.40866 3.57413 3.81622 3.5577 3.35878 2.98967 2.85702 3.29795 3.30358
"1972" " OR13C4 " 2.64755 2.66791 2.59427 3.01497 2.84087 2.60449 2.55978 2.51304 2.53693 2.89862 2.85957
"1973" " OR4C15 " 2.61328 2.6334 2.58105 2.42907 2.77847 2.48824 2.56703 2.69916 2.52963 2.75426 2.44335
"1974" " OR5AS1 " 2.84572 2.74301 2.82835 2.7477 3.28896 2.95477 2.991 2.94988 2.64579 3.24689 2.86346
"1975" " OR52N5 " 3.54464 2.60098 4.12976 2.88008 3.05128 3.18875 3.40366 3.8672 3.1237 3.19045 6.5726
"1976" " OR5C1 " 3.89905 3.62785 3.84421 3.32148 3.72463 3.77124 3.61905 3.95768 3.60472 4.00306 3.60084
"1977" " MTUS1 " 4.73666 5.67687 4.45633 4.05662 5.97317 6.3302 5.13319 6.02761 4.82464 4.16569 4.7498
"1978" " LHX8 " 3.36634 3.1306 3.1703 3.51201 3.28029 3.20396 3.01867 3.12548 3.20087 3.35264 3.33064
"1979" " AFAP1L2 " 3.65612 3.9798 3.68908 4.7296 3.83081 4.32222 3.45932 5.2182 4.61015 3.7307 3.69089
"1980" " ATP5A1 " 7.7241 7.03828 7.93491 7.73476 8.64196 8.22086 8.82997 7.35797 8.74548 8.61968 8.29062
"1981" " OR5D18 " 3.62604 3.20832 3.30734 3.40633 3.00345 3.4157 2.99844 3.15972 3.07007 2.89875 2.71796
"1982" " OR10G9 " 3.49647 3.12099 3.2904 3.20094 3.6416 3.67058 3.02946 4.1427 3.1827 3.43024 3.30774
"1983" " OR5A2 " 3.42259 3.35072 3.04445 3.0036 3.18774 2.98792 2.86324 2.94759 3.19494 3.16082 2.81198
"1984" " OR4C13 " 3.270645 3.610165 3.027665 3.073705 3.638435 3.10953 2.843735 3.66104 3.051415 3.183475 3.15385
"1985" " OR13C9 " 3.0184 3.30426 3.10787 3.09179 3.1511 3.04403 3.05918 3.06383 3.0671 2.92001 3.22625
"1986" " OR2W3 " 3.74741 3.97223 3.78918 3.49371 4.23143 4.25778 3.70987 3.74885 3.87141 3.93457 3.82129
"1987" " OR7G3 " 2.7542 2.8853 2.80271 3.16761 3.0351 2.92768 2.8017 2.58178 2.83272 2.80546 2.66607
"1988" " OR11L1 " 3.98897 3.45976 3.6064 3.65416 3.97248 3.80371 3.34307 3.65382 3.73313 3.51139 3.82315
"1989" " OR5W2 " 2.81589 2.93884 2.8245 2.62105 2.90314 2.66129 2.58095 3.04996 2.84711 2.91732 2.83963
"1990" " OR13C3 " 3.6673 3.99338 3.13832 3.06468 3.46173 3.31089 3.13624 3.3595 3.07494 3.61067 3.23815
"1991" " OR2L8 " 4.26301 4.80143 3.33574 3.22299 3.79812 3.753 3.00357 4.17206 2.84793 3.95186 3.7207
"1992" " OR2T11 " 3.34232 3.24291 3.19091 3.28842 3.27332 3.22913 3.15239 3.15469 3.10559 3.22802 3.38801
"1993" " OR4D5 " 3.16973 3.14682 3.21172 3.13646 3.64045 3.04294 3.07774 3.08622 3.08295 3.16974 2.97889
"1994" " OR14A16 " 3.32615 2.99252 2.74242 2.93423 3.04501 2.79879 2.65247 2.93899 2.74132 2.98358 2.79684
"1995" " OR5D13 " 2.77561 2.68986 2.99319 2.8314 2.79001 2.62058 2.68137 2.70172 2.64171 3.05239 2.61352
"1996" " OR6S1 " 3.12269 2.82514 3.10411 3.08078 3.41899 3.16211 3.11613 3.00027 3.09217 3.07757 3.39101
"1997" " ATP5C1 " 9.03833 8.80294 9.34655 9.24159 9.86325 9.66485 9.56293 8.83216 9.23145 9.89737 9.89352
"1998" " ATE1 " 7.5842 6.42141 7.68054 6.74593 6.39071 6.53401 7.89254 7.03863 7.76758 6.1646 7.06103
"1999" " ATP5E " 7.81238 7.12789 7.89417 7.97023 7.54565 7.11113 7.08808 7.00588 7.7615 7.4296 7.45381
"2000" " GPM6B " 5.38436 5.38227 4.68633 4.75671 5.29144 4.28641 5.21965 6.73582 4.4578 4.76329 4.31711
"2001" " EXOSC10 " 8.14854 7.90014 8.82978 8.57508 8.46413 8.7436 8.20953 8.67809 9.18511 9.0888 8.41005
"2002" " RPLP0 " 11.1344 10.3395 11.3929 11.4562 11.0646 10.9936 11.2083 11.219 11.4765 11.2742 11.4914
"2003" " NT5C1B " 3.0666 3.029 2.74257 3.11485 3.04498 3.03564 2.86505 3.02088 3.01152 2.93104 3.03735
"2004" " CLDN18 " 3.34538 3.18433 3.253 3.51811 3.52254 3.07726 3.26362 3.40068 3.17817 3.35124 3.08084
"2005" " ECHDC1 " 5.31372 7.01673 4.45756 5.63255 3.70499 6.17727 6.47958 6.51882 5.33748 6.20803 3.84894
"2006" " FAM109B " 5.15819 5.25597 5.73983 5.38334 6.53226 6.17312 6.10309 4.97306 5.41047 5.84469 5.6311
"2007" " DEFB108B " 3.62084 4.24453 3.62157 3.5694 4.04618 3.46712 3.61428 3.8562 3.58816 3.93916 3.65934
"2008" " ASTL " 3.95263 3.55231 3.77675 3.92766 4.70977 3.91717 3.99051 3.76459 3.73921 3.96985 4.0435
"2009" " KLK2 " 3.71829 3.28986 3.56455 3.76648 4.03452 3.4324 3.8027 3.58112 3.45673 3.80794 3.38692
"2010" " SERPINA1 " 6.92785 5.95374 10.2542 8.16897 10.9907 5.2813 5.31159 7.38964 5.06031 5.24808 9.70857
"2011" " ANAPC11 " 6.47014 5.3095 6.14508 5.53104 5.28119 5.04841 5.35863 4.51415 5.19814 4.92526 5.78806
"2012" " ANAPC11 " 6.48525 5.30425 6.21146 5.45444 5.32835 5.02494 5.4174 4.54765 5.19838 4.91888 5.71278
"2013" " ARL6IP4 " 7.39782 7.09678 6.92396 7.28046 6.54868 6.65889 7.05144 7.10306 6.92973 7.27317 6.99544
"2014" " AWAT2 " 3.69017 3.67512 3.4778 3.96121 3.43731 3.66892 3.81642 3.86876 3.59627 3.50729 3.48762
"2015" " SUMO4 " 5.69473 5.85719 5.70659 5.3312 6.31207 6.70982 5.90508 5.35913 5.47932 5.54847 5.49653
"2016" " CAPRIN2 " 5.22652 5.62643 5.21483 4.95966 3.50037 4.93412 5.09317 4.88583 5.12107 5.25128 3.83729
"2017" " EPSTI1 " 3.14267 3.15823 2.99088 3.01707 2.9986 3.2709 3.8163 4.65493 2.8593 2.67334 2.78522
"2018" " MARCH8 " 6.62752 7.77006 7.06426 5.91796 6.44064 7.57466 7.2384 7.15548 7.18186 6.42494 6.26889
"2019" " GATA3 " 9.26345 7.52605 8.54304 8.29156 9.52777 8.86669 9.08341 8.70808 9.17743 9.31944 9.62288
"2020" " DNAJB12 " 5.6398 5.22236 5.8855 5.14292 4.97408 5.09865 5.39537 5.38595 5.79796 4.58783 5.60763
"2021" " RAB11FIP1 " 6.4952 6.85391 6.86413 6.98062 7.52815 6.51644 6.74708 7.70916 7.56481 8.84352 5.51081
"2022" " ZNF787 " 5.50262 5.26664 5.40002 5.6358 5.42128 5.33507 5.40868 5.43418 5.28871 5.49907 5.24274
"2023" " INPP5J " 4.59747 4.21407 5.42302 4.60032 6.28545 5.70779 6.76269 5.60548 5.57953 4.87366 5.99872
"2024" " MYL4 " 4.02713 4.22663 3.82357 3.94983 4.30035 3.97527 3.97692 3.65125 3.74891 4.03624 3.80223
"2025" " ANXA2 " 8.6676 9.25148 8.00778 9.16819 10.1202 9.89444 9.04357 9.82765 10.1206 7.39114 9.55674
"2026" " BTBD7 " 5.45694 5.48224 6.64119 5.90552 6.12582 6.40155 5.82057 6.15118 6.86137 5.44253 7.19203
"2027" " THOC5 " 6.16027 5.69761 6.26017 5.83016 6.73988 6.56583 6.58166 5.72379 6.69544 5.93115 6.2778
"2028" " CBY1 " 4.79614 4.78799 5.34536 4.76779 5.76162 5.4129 5.49257 5.1016 5.33738 5.01171 5.17079
"2029" " FCRLB " 4.36215 4.39689 4.87575 4.50815 4.68037 4.41403 3.85177 4.18821 4.89345 4.8823 4.80633
"2030" " OR8K1 " 3.06579 2.96922 2.73413 2.68106 2.89466 2.71965 2.64502 3.02304 2.60047 3.00286 2.8156
"2031" " GPR139 " 6.29139 4.81794 4.61232 5.27909 4.6062 4.84428 4.24632 4.38716 4.33359 4.33445 3.96537
"2032" " C1orf173 " 5.31732 3.00393 3.989 3.12043 3.27264 3.02007 2.94788 3.17917 2.74802 6.44253 2.9247
"2033" " PTRH1 " 6.15217 6.43467 5.45049 5.37836 6.31256 5.75092 6.37072 5.62389 5.47164 5.73922 5.72305
"2034" " KCTD11 " 5.28335 5.02272 4.05784 4.4276 5.25702 4.78127 4.36786 4.93954 5.61066 4.78014 4.98161
"2035" " IGFL2 " 3.44172 2.94544 3.13958 3.00981 3.53314 3.18556 2.86045 2.80129 3.04063 3.19924 2.96147
"2036" " H2BFWT " 3.6318 3.28815 3.28777 3.80766 3.47118 3.43675 3.57603 3.39586 3.2927 3.17372 3.45889
"2037" " OR8D1 " 2.80282 2.8148 2.74894 2.5847 3.03328 2.90636 2.87341 2.85067 2.72581 3.01444 2.78321
"2038" " OR8D2 " 3.38072 3.6104 3.32547 3.43379 3.24875 3.38572 3.20782 3.3519 3.29273 3.1931 3.16768
"2039" " FAM150B " 5.0668 4.59174 4.77551 5.00764 4.99182 5.32123 4.32291 4.97694 5.17963 5.08943 4.8632
"2040" " IGFL4 " 3.2365 3.52825 3.24214 3.38317 3.72037 3.28396 3.14917 3.28316 3.30834 3.42822 3.39439
"2041" " OR5AP2 " 2.83301 2.91189 3.40821 2.77642 2.84619 2.95751 2.98172 3.18466 3.1065 3.47614 3.06542
"2042" " TWISTNB " 5.24282 5.33889 4.92346 5.2458 6.09693 5.51496 5.46867 5.68839 5.21343 5.35948 6.37091
"2043" " RPLP1 " 9.86788 9.72657 10.0314 10.5629 9.71148 10.3893 10.2043 10.9436 10.9208 10.0358 10.8362
"2044" " TPD52L1 " 8.7562 8.3319 5.83332 5.92605 8.38716 5.06566 8.1908 7.65666 6.92329 8.33147 8.14065
"2045" " OR56A3 " 4.23022 4.1335 3.73447 4.20259 3.90372 3.71319 3.69821 3.98182 3.76816 3.92386 3.65146
"2046" " C1orf95 " 3.63868 4.92868 3.96198 4.68124 5.39098 4.07731 3.81747 4.90479 4.37255 4.1285 3.93706
"2047" " C11orf49 " 6.41727 5.59809 6.20569 6.08684 6.55982 6.3528 6.34912 5.54477 5.79988 6.96989 6.49965
"2048" " TMEM200B " 6.28813 4.95513 4.23972 5.01706 4.69434 4.93775 4.4721 4.79261 4.35119 5.03378 4.68499
"2049" " UQCR10 " 7.01754 6.05994 7.18115 6.54761 7.27421 6.63852 7.40815 6.33665 7.29784 6.29078 6.6106
"2050" " LY6G6F " 3.40674 4.03953 3.83415 3.80196 3.9187 3.6897 3.68998 3.50991 3.69188 4.10918 3.79056
"2051" " BRPF1 " 6.07487 5.46013 6.55786 6.0102 6.41207 5.85428 5.49964 5.96486 6.81062 6.77499 7.01455
"2052" " ATP5J " 5.4342 5.12503 5.93541 5.50315 5.46021 5.67773 6.13194 5.64147 5.63243 5.56681 6.13493
"2053" " GLE1 " 7.5794 7.65499 6.99093 6.153 6.15383 6.42222 7.32674 6.13712 5.45285 7.38476 7.09227
"2054" " OR10A3 " 3.13882 2.99998 3.08526 3.06428 3.29814 2.98183 3.12947 2.9779 2.87765 3.47043 2.94805
"2055" " OR8I2 " 2.71079 2.97917 2.60743 2.86889 2.79007 2.71219 2.48176 2.67549 2.62463 2.6795 2.80126
"2056" " KLHL31 " 3.76176 3.61714 3.64093 4.04774 3.89635 4.06521 4.19745 4.15325 3.99354 3.84733 4.12165
"2057" " RBMS3 " 3.33581 5.45371 3.21635 4.18701 4.03064 5.80211 3.2833 7.25235 3.30125 3.69174 3.37838
"2058" " GTF2IRD2B " 5.89268 5.90816 6.50029 5.46275 5.52278 6.74993 7.66627 6.62274 6.56789 6.56735 6.8922
"2059" " TARP " 3.21775 3.6224 7.03898 3.87091 2.896 2.97974 3.44126 3.43761 3.03668 2.64793 3.17746
"2060" " BICD2 " 6.16486 5.67781 5.41375 5.66819 6.06257 5.70131 6.47508 5.99915 5.37816 6.30795 6.07336
"2061" " SMARCD3 " 5.12915 4.56341 5.1634 5.64914 6.58717 5.86872 4.67083 5.72822 5.63412 5.43876 5.72434
"2062" " TEX11 " 2.68821 2.62453 2.62041 2.58132 2.85976 2.76416 3.08011 2.76365 2.79089 2.57203 2.54048
"2063" " TRIM6-TRIM34 " 4.51008 4.52538 4.72488 4.48027 5.38961 4.59541 4.85425 4.58291 4.42384 3.93135 5.18559
"2064" " PARVB " 6.21125 6.03188 6.78901 6.61242 6.77842 6.52941 6.0391 6.7198 6.13698 6.56755 6.28359
"2065" " SLC6A19 " 3.47629 3.81861 3.42795 3.3715 3.694 3.72222 3.56939 3.47224 3.28326 3.88719 3.42853
"2066" " SP5 " 4.37161 4.71807 4.50407 4.92435 5.43645 4.3797 5.13457 4.54106 4.6654 4.49688 4.56973
"2067" " MED15 " 7.94448 8.34104 7.65101 7.32204 9.12516 8.23613 8.0435 8.08165 8.4835 7.21316 8.02012
"2068" " DUPD1 " 4.05707 3.39992 3.88549 4.42744 4.41082 3.40826 4.12783 3.9031 3.8795 3.80967 3.94553
"2069" " EVI2A " 3.1827 3.37729 3.15298 4.02975 2.80026 4.55938 3.17552 4.6384 3.02188 2.90625 2.65661
"2070" " PARP3 " 5.16121 5.51948 5.62214 5.14472 6.33412 6.70342 5.35592 6.27311 6.57321 5.17868 7.66983
"2071" " TXNDC8 " 2.88942 2.70792 2.7151 2.7288 2.83304 2.9285 2.73161 2.75405 2.86995 2.78658 2.57609
"2072" " TSPYL6 " 4.13589 3.91323 4.26904 3.7917 4.69653 4.11476 4.09973 4.03825 4.21993 4.24916 4.15314
"2073" " HBM " 4.0222 6.1669 4.21518 4.51526 4.39659 4.37291 3.7955 4.07536 4.04604 3.69728 3.49625
"2074" " BMF " 4.61703 4.71507 4.73527 5.08178 4.97238 5.06442 4.57924 4.57959 4.87039 4.58073 4.56864
"2075" " ANXA13 " 2.74662 2.81059 2.90974 2.90621 3.02131 2.68292 2.78942 2.74132 2.65668 2.82893 2.85653
"2076" " RPLP2 " 10.2127 10.0167 11.5366 11.247 10.4951 11.2116 10.6434 11.6057 12.0824 10.9817 11.9488
"2077" " FBLN2 " 5.98828 4.86915 4.98743 5.32449 5.15439 7.53988 4.63005 7.73073 4.76702 4.53354 5.0691
"2078" " DYRK3 " 4.86739 4.45195 3.78458 4.84233 4.63897 4.66254 4.11616 5.3585 4.07909 4.23249 5.06518
"2079" " GPRASP2 " 3.42748 4.1632 3.69505 3.44539 3.42404 3.824 3.89525 4.04806 3.56306 3.93907 3.78512
"2080" " OR52B2 " 4.21966 3.42936 3.3181 3.53884 3.40559 3.50263 3.67064 3.56476 3.29648 3.34322 3.36361
"2081" " OR8K5 " 2.7982 2.82475 2.85031 2.88245 2.79425 2.72858 2.76867 3.14697 2.7707 2.99269 2.60517
"2082" " OR4S2 " 3.13383 3.19573 2.83609 2.83784 3.08989 2.7783 2.86894 2.8626 2.86745 2.8238 2.79995
"2083" " OR4K1 " 3.56218 3.42945 3.3331 2.91798 3.30946 2.80392 3.1383 3.9242 3.56906 3.57873 3.42524
"2084" " OR8J3 " 2.46211 2.59241 2.35611 2.36003 2.464 2.28803 2.32295 2.5602 2.41875 2.41411 2.24896
"2085" " NOMO3 " 10.4598 9.61035 10.0634 9.55937 10.0899 9.23334 10.5825 8.759 9.74237 10.031 9.95662
"2086" " GRK6 " 7.04484 6.29327 6.57499 6.34609 6.24047 5.90551 6.69474 5.92607 6.98202 6.39429 6.71016
"2087" " OR4P4 " 3.38826 2.85888 2.8221 2.63102 2.85072 2.73198 2.69821 2.8557 2.61626 2.83466 2.91062
"2088" " TUSC1 " 4.52727 4.45123 4.96232 4.77147 4.6686 4.70264 4.46805 4.55064 4.5293 4.4997 4.80792
"2089" " ALG11 " 6.10852 6.40003 7.47258 6.83965 7.08687 6.73009 6.76776 6.67351 8.03351 7.57819 7.55062
"2090" " OR10AD1 " 3.56696 3.88869 3.57975 3.82283 3.54611 3.60535 3.4786 3.47724 3.39956 4.15455 3.60917
"2091" " OR2A12 " 3.0447 2.7212 2.6918 2.67759 2.87351 2.85433 2.69982 2.75182 2.83857 2.88529 2.65413
"2092" " OR2T2 " 4.15973 4.17407 3.63083 3.34287 3.84489 3.721 3.48236 3.7311 3.77568 3.96285 3.65666
"2093" " OR52M1 " 3.67834 3.77112 3.39985 3.47396 3.66264 3.69993 3.53637 3.95926 3.64602 3.69801 3.65369
"2094" " CD200 " 3.75449 5.57172 3.8438 4.94819 3.23695 5.0582 3.41067 8.20226 3.68402 5.44313 2.89967
"2095" " OR13A1 " 3.68611 3.64219 3.07851 3.22815 3.29013 2.91405 3.12767 3.06092 3.28665 3.45559 3.15868
"2096" " C10orf90 " 2.98927 2.98951 3.01268 3.01164 3.17806 3.16789 2.8925 3.20262 2.94153 2.91001 2.94314
"2097" " ZNF813 " 4.74892 4.30696 4.25315 4.14864 4.13409 4.30821 4.11718 3.90002 3.92791 4.53607 4.36175
"2098" " C1orf168 " 2.59681 3.23879 2.65317 3.12232 3.91204 2.9129 3.23037 3.35052 2.3822 3.05938 2.75109
"2099" " ZNF740 " 6.4588 5.76556 6.28305 5.64009 5.96206 5.98069 6.03237 5.04563 6.0922 6.00197 6.42448
"2100" " CCDC144NL " 5.13556 5.40234 5.66159 5.31839 5.80025 6.06876 5.1049 4.92859 5.73655 5.5904 5.64396
"2101" " ZCCHC16 " 3.74369 3.39675 3.35565 3.63314 3.54437 3.67077 3.26469 3.49276 3.4679 3.83472 3.62932
"2102" " ZNF774 " 4.98027 5.17786 4.83751 4.75658 4.85847 4.9991 5.61763 5.0671 6.13092 5.16234 5.48558
"2103" " FCRL6 " 3.83207 3.91572 3.52222 3.66099 3.43814 3.8718 3.69252 3.89619 3.61394 3.93046 3.97499
"2104" " FIGLA " 3.68508 3.37708 3.36718 3.58275 3.85132 3.57547 3.83995 3.27792 3.64554 3.41797 3.61223
"2105" " RTP2 " 3.20294 2.76795 3.27135 3.26514 2.98966 3.21924 3.12211 3.19787 2.97033 3.37149 3.03438
"2106" " TMEM220 " 3.43917 3.40701 3.29906 3.95016 3.64401 3.68707 3.70273 3.96756 3.60028 3.50652 3.38092
"2107" " LEKR1 " 3.39564 4.03449 3.74574 3.37088 3.37236 3.39962 3.77645 3.54371 3.76802 3.47774 3.73825
"2108" " LIN28B " 3.29497 3.32614 3.32101 3.63395 3.26659 3.30584 3.08898 2.85836 2.99907 3.3166 3.26274
"2109" " PAPL " 3.25413 3.38049 3.06332 3.25194 4.00052 3.08478 3.12065 3.36611 3.26892 3.42093 3.0984
"2110" " VHLL " 3.2851 2.99708 3.21697 3.4497 3.05685 3.45995 2.9073 3.24801 3.11694 3.47428 3.15263
"2111" " TMEM195 " 3.7079 3.31026 3.4268 3.22315 3.20914 3.16723 2.8939 3.47805 3.34016 3.19885 3.11865
"2112" " KRTAP5-2 " 5.92113 5.7027 5.38985 5.21623 5.5016 5.04127 5.7343 5.46347 5.80685 6.83192 6.10287
"2113" " KRTAP5-2 " 3.91582 3.76059 5.50931 5.36625 4.28618 5.21242 5.84052 3.88828 5.0518 5.90558 6.26782
"2114" " ZNF705A " 2.77166 2.46758 2.4829 2.88905 2.04763 2.49027 2.17143 2.56025 2.49279 2.69364 2.43241
"2115" " DBX2 " 3.02789 2.95142 3.03916 3.26003 2.88924 2.91277 2.92813 3.20285 2.85851 3.23503 2.67608
"2116" " PLEKHG7 " 2.61443 3.66468 2.99476 2.91231 2.94551 2.72331 4.13883 2.84059 2.80087 2.78328 2.73363
"2117" " RNASEK " 10.4473 10.054 10.8845 9.86925 10.753 10.1732 10.7377 10.5686 10.8639 10.2587 10.4502
"2118" " RNASEK " 5.57176 5.21569 5.80523 5.4573 6.03914 5.38471 6.00068 5.34875 6.20588 5.45054 5.7987
"2119" " GPR179 " 3.54508 3.27443 3.688 3.80675 3.62703 3.6283 3.59923 3.39467 3.49262 3.3432 3.34968
"2120" " ZYG11A " 6.01938 5.01789 6.81613 5.3366 6.03795 5.7702 5.52806 3.99057 4.00204 4.6152 5.68193
"2121" " ETV3L " 4.57613 4.77751 4.50288 4.3675 4.89694 4.38914 4.38428 4.22163 4.66386 4.58924 4.52459
"2122" " TRIM67 " 4.01899 3.63945 3.82817 3.6465 4.19906 3.83151 3.53717 3.37953 3.8448 4.05834 3.84523
"2123" " MAP1LC3C " 3.44562 4.01447 3.98464 3.72013 3.87601 3.6448 3.85209 4.22375 3.74667 3.80285 3.58129
"2124" " SPDYE3 " 2.80935 2.794 3.52015 3.21997 3.23339 2.76395 2.87068 2.66594 2.95466 2.846 3.14195
"2125" " C9orf173 " 4.26322 4.1116 4.27746 4.34512 3.73702 4.30758 4.16403 3.89851 4.07207 4.77827 3.95406
"2126" " NRARP " 4.79732 4.42026 4.94826 5.22572 4.99713 4.82396 4.4065 4.68122 4.45272 5.37727 5.71909
"2127" " FGFRL1 " 6.94223 6.13515 5.18037 6.27097 5.99111 6.17158 5.82092 6.28722 5.63283 5.59695 7.13605
"2128" " UMODL1 " 3.73056 4.25848 3.85696 3.84121 3.53455 3.67582 4.3523 3.36201 3.22444 3.71588 3.35094
"2129" " CLEC2D " 5.23307 4.78664 4.89577 4.72325 4.07573 5.01303 4.90798 5.10206 5.15486 4.4826 4.14973
"2130" " METRNL " 5.70223 4.24766 5.33472 4.99859 4.2358 5.10152 4.25399 5.47265 4.10868 5.24951 5.32993
"2131" " LINGO4 " 4.28586 4.41769 4.23055 4.55135 4.45321 4.46724 4.41511 4.51756 4.41024 4.45049 4.7366
"2132" " SLC30A2 " 3.49706 3.93912 3.31411 3.34981 4.03719 3.17898 3.88786 3.28043 3.41076 3.08439 3.52214
"2133" " ITGA11 " 3.7894 5.08627 3.55366 6.67574 3.65953 7.78065 3.73181 5.66069 3.69522 3.22553 3.21516
"2134" " FAM19A3 " 4.2167 4.32666 4.13385 4.86523 4.89236 4.73858 3.95035 4.17041 4.31719 4.41567 4.07003
"2135" " ANKRD34B " 2.95244 3.03178 2.90831 3.10591 2.91379 3.04598 3.17524 2.90496 2.76951 2.97811 3.01876
"2136" " OR1B1 " 3.4893 3.62172 3.42936 3.39582 4.10423 3.57136 3.62947 3.49259 3.5529 3.30791 3.6074
"2137" " OR1J1 " 3.02205 3.11093 2.90409 3.21103 3.42527 2.92194 3.05762 2.92227 3.06381 3.35854 3.08448
"2138" " OR1J4 " 2.72984 3.10093 2.80079 3.05376 3.13709 2.9499 3.44723 2.82941 3.09265 3.44605 2.81851
"2139" " OR1L6 " 2.81569 2.7566 2.89629 2.68044 2.67838 2.8535 2.81384 2.99298 2.80991 2.66923 2.63165
"2140" " OR1L8 " 3.64647 3.44853 3.35449 3.52273 3.72759 3.37935 4.11093 3.58597 3.55492 3.601 3.3151
"2141" " OR1M1 " 3.91279 4.12491 3.96051 3.49308 3.9018 3.81233 4.08186 3.6862 3.65246 3.87019 3.74538
"2142" " OR1N2 " 3.15476 3.49017 3.03029 3.55051 3.13295 3.26482 3.40425 3.22851 3.29667 3.24584 3.11951
"2143" " OR1S1 " 3.22835 3.21319 3.10341 3.18907 3.29313 3.25961 2.95764 3.44755 3.14806 3.21929 3.37348
"2144" " OR1S2 " 2.7701 2.90774 2.68106 2.59514 2.87242 3.18377 2.79278 3.09954 2.73829 3.0532 2.42066
"2145" " OR10A2 " 3.00033 2.66375 2.965 2.59921 3.40943 2.67427 2.89263 3.37182 2.79774 3.09926 2.84321
"2146" " OR10A6 " 2.46951 2.45216 2.53666 2.28801 2.71858 2.52206 2.35967 2.87982 2.41441 2.78943 2.67083
"2147" " OR10G4 " 3.63585 3.4891 3.35975 3.52946 3.90569 3.54055 3.33443 4.00752 3.28363 3.14526 3.19917
"2148" " OR10G7 " 4.09088 3.28698 3.72088 3.87663 3.30566 3.56499 3.47961 3.60536 3.49349 3.85485 3.48025
"2149" " OR10G8 " 2.68385 2.66409 2.69647 2.6279 2.56562 2.93808 2.62728 2.65859 2.67305 2.53138 3.02112
"2150" " OR10H4 " 3.36783 3.26823 3.17904 3.88501 3.57424 3.31254 3.24293 3.60606 3.28386 3.32159 3.13431
"2151" " OR10H5 " 4.0027 3.9269 4.04913 4.2116 3.97069 4.10825 3.73695 4.21404 4.01335 4.08449 4.50786
"2152" " OR10J3 " 3.28933 2.83049 2.92651 3.02358 3.11427 3.02027 3.05599 3.04759 3.11714 3.11881 2.96334
"2153" " OR10J5 " 2.77123 2.79246 2.7459 2.87885 3.01617 2.84976 2.92152 2.98107 2.84737 2.93597 2.83192
"2154" " ST8SIA6 " 2.50101 3.63989 3.47949 3.82851 4.49327 5.32817 3.86633 5.55617 7.67797 5.6125 5.35206
"2155" " OR10Q1 " 3.64811 3.20797 3.57326 3.89905 3.25478 3.26253 3.6262 3.35198 3.34746 3.41829 3.501
"2156" " OR10R2 " 2.42641 2.58333 2.44666 2.43126 2.47724 2.41124 2.07238 2.46804 2.35899 2.57953 2.544
"2157" " OR10K1 " 3.17773 3.27377 3.13437 3.14441 3.7676 3.01278 2.97215 3.23411 2.98212 3.27894 3.17758
"2158" " OR10S1 " 3.67455 3.23716 3.68055 3.03646 4.58528 3.51269 4.16362 3.20951 3.53431 4.05105 3.59398
"2159" " OR10T2 " 2.81037 2.83723 2.52901 2.78756 2.71372 2.57969 2.68604 2.60666 2.66643 2.76356 2.72387
"2160" " OR10K2 " 2.77986 3.15185 2.83796 2.52266 2.77996 2.65619 2.7634 2.76851 2.93016 3.48394 2.76588
"2161" " OR10X1 " 2.7254 2.55783 2.55834 2.5215 2.86505 2.67485 2.51024 2.44391 2.7695 2.69488 2.43754
"2162" " OR10Z1 " 3.00693 2.96012 2.91196 2.69777 3.09319 2.95471 2.80263 3.18882 2.97947 3.40894 3.30119
"2163" " OR11H4 " 2.65533 2.73673 2.57774 2.96372 3.01123 2.59749 2.5163 2.72005 2.65116 2.76391 2.83331
"2164" " OR11H6 " 2.88732 3.1783 3.01646 3.06709 2.91255 2.77215 3.12182 3.0437 2.91859 2.97239 2.76613
"2165" " OR13C2 " 2.08418 2.33041 2.25899 2.52959 2.31213 2.05535 2.23384 2.46618 2.01475 2.13478 2.41469
"2166" " OR13C5 " 2.9364 2.82047 2.96309 3.30614 3.68957 3.29303 2.75724 2.99544 3.03303 2.82784 2.44635
"2167" " OR13C8 " 2.92101 3.00076 2.97339 2.97912 2.88696 2.94719 2.69197 2.76336 2.70933 2.86366 2.86014
"2168" " OR13D1 " 2.28931 2.366 2.54983 2.53456 2.59853 2.84254 2.21844 2.30182 2.47589 2.38885 2.49712
"2169" " OR13F1 " 3.73896 3.27134 3.24973 3.31335 3.21352 3.23192 3.33189 3.49697 3.28767 3.5749 3.34227
"2170" " OR13H1 " 3.05204 3.0602 3.12532 3.16871 2.82663 2.94428 3.07839 2.83897 2.85366 2.6672 2.78076
"2171" " OR13J1 " 3.53335 3.70319 3.32422 3.60507 3.61148 3.38327 3.56404 3.41386 3.44801 3.45911 3.28068
"2172" " OR2A25 " 2.84221 2.59443 2.41665 2.4321 2.94329 2.52428 2.5062 2.4295 2.62889 2.63813 2.6521
"2173" " OR2AG1 " 3.31341 3.14403 3.26771 3.15895 2.90407 3.10611 2.96846 3.04847 3.0578 4.13205 3.1852
"2174" " OR2AG2 " 2.74462 2.99458 2.69509 2.95057 2.87293 2.85441 2.67103 2.76175 2.74079 3.15351 2.65699
"2175" " OR2AK2 " 3.24645 2.99511 2.71381 2.58564 2.91852 2.95453 2.35311 2.7678 2.46471 3.1915 2.81479
"2176" " OR2B11 " 3.4734 3.30262 3.61164 3.78525 3.31103 3.83168 3.24989 3.51167 3.40477 3.65103 3.69192
"2177" " OR2D3 " 3.16732 3.08732 3.00727 2.882 3.26694 2.81356 2.87477 2.8276 2.82655 2.78182 2.79785
"2178" " OR2F2 " 3.02664 2.63111 2.86727 2.62858 2.92957 2.68363 2.52865 2.55493 2.80712 2.6258 2.61801
"2179" " OR2L2 " 3.69062 3.23601 2.9722 3.2563 3.21901 3.31665 3.06503 3.3699 3.05145 3.44299 3.78791
"2180" " OR2L3 " 3.54855 3.57646 3.38085 3.39374 3.60898 3.51018 3.35788 3.30362 3.41833 3.45342 3.4436
"2181" " OR2M2 " 2.54248 2.37232 2.37897 2.43968 2.41655 2.50151 2.33309 2.37242 2.23649 2.50271 2.41838
"2182" " OR2M3 " 3.00655 3.29017 2.63361 3.08236 3.19459 2.65883 2.61575 2.74477 2.74411 2.666 2.63474
"2183" " OR2M5 " 3.02588 3.08273 3.03267 3.09826 3.10054 3.3319 2.61639 3.57609 3.01596 3.21796 3.30305
"2184" " OR2M7 " 2.63563 3.09258 2.68148 2.51836 2.53732 2.69521 2.40474 2.76589 2.64273 2.83273 2.70613
"2185" " OR2T12 " 4.91598 4.31377 4.39617 4.51032 4.62762 4.43063 4.18834 4.5458 4.01736 4.2129 4.37398
"2186" " OR2T10 " 2.72161 2.92619 2.63556 2.57607 2.81535 2.63031 2.92027 2.80817 2.64126 2.99458 2.68682
"2187" " OR2T29 " 3.17206 2.70775 2.83875 2.88552 3.16697 2.87462 2.89976 2.86065 2.84391 2.96169 3.1448
"2188" " OR2T33 " 4.74347 4.46947 4.3358 4.55201 4.44816 4.36342 4.1505 4.52615 4.13389 4.20728 4.25734
"2189" " OR2T4 " 2.95673 3.14898 2.52899 2.57118 2.6702 2.79905 2.60858 2.78316 2.67528 3.18789 2.75624
"2190" " OR2T5 " 2.98645 2.67636 2.84039 2.76437 3.035 2.87102 2.78464 2.81951 2.8451 2.87321 2.9104
"2191" " OR2W5 " 3.85764 4.13283 3.81478 4.00656 3.98051 3.34363 3.27127 3.59757 3.69849 3.50999 3.2031
"2192" " OR2Z1 " 3.97216 3.58917 3.81312 4.23928 4.7561 4.17445 3.80281 4.01909 3.90421 4.02286 3.77302
"2193" " OR4C11 " 3.07842 2.91724 2.87121 2.82778 3.13617 2.95138 2.7266 2.78768 2.88874 2.80591 2.78136
"2194" " OR4C16 " 3.0533 2.91658 2.86169 3.19495 2.87912 2.87051 2.98572 3.1933 3.05574 3.12078 2.82167
"2195" " OR4C3 " 3.07513 3.25206 3.22868 2.93445 3.46367 3.08559 3.01986 2.88823 3.23907 3.07208 3.12498
"2196" " OR4C46 " 3.76482 3.60085 3.47698 3.284085 3.855855 3.39702 3.08867 3.857105 3.248955 3.83284 3.41558
"2197" " OR4C6 " 2.82685 3.07368 2.92663 3.23953 3.25425 2.78156 2.87281 2.90336 2.88995 3.13645 2.8678
"2198" " OR4D10 " 3.23748 3.09676 3.11211 3.02764 3.71648 3.3181 3.1928 3.23675 3.02215 3.1036 2.85874
"2199" " OR4D10 " 4.2704 4.38552 4.17285 4.27101 4.55685 4.08474 3.6776 4.87345 4.0877 5.02007 4.19634
"2200" " OR4D11 " 3.03902 2.92488 2.81855 2.69978 3.19175 2.83003 3.12257 2.82135 2.94875 2.97627 2.59195
"2201" " OR4D2 " 2.84498 3.25469 2.76532 2.76843 2.88714 2.56619 2.91416 2.58998 2.81762 2.70962 2.97478
"2202" " OR4D6 " 3.53512 3.24767 3.17642 3.18544 3.09766 3.53386 3.11665 3.11683 2.95813 3.42818 2.97923
"2203" " OR4D9 " 2.94866 2.66762 2.79604 2.60231 3.32429 2.64946 2.7106 2.96984 2.72844 3.03727 2.72902
"2204" " OR4K14 " 3.3183 3.03232 3.1316 3.06913 3.13731 3.09175 3.15989 3.40661 3.23265 3.43085 3.28092
"2205" " OR1I1 " 3.60206 3.82198 3.8013 4.39014 3.79169 3.76232 3.82889 4.21678 3.82244 3.96767 3.52701
"2206" " OR4K13 " 3.1822 3.28045 3.10528 3.20344 3.3354 3.42078 2.93076 3.45861 3.13832 3.12804 3.23154
"2207" " OR4K17 " 3.17738 2.89973 2.86909 3.10551 3.55773 3.18011 2.74966 2.74052 2.95674 2.93441 3.08973
"2208" " OR4L1 " 3.39309 3.22236 3.13121 3.21208 3.45713 3.27158 3.13455 3.61162 3.414 3.65609 3.33301
"2209" " OR4M2 " 3.11104 3.38533 2.919 2.97073 3.52023 3.21131 3.37694 3.3297 3.18634 2.98451 3.13365
"2210" " OR4N2 " 3.14897 2.77796 2.83913 3.16687 2.93873 2.81363 2.54823 2.79014 3.02161 3.1014 2.7802
"2211" " OR4N5 " 3.12175 2.92022 3.19922 2.98195 3.28586 3.04167 2.96404 2.82641 2.89242 2.66694 2.71949
"2212" " OR4S1 " 3.15669 3.42349 2.97438 2.89349 3.00974 2.72131 2.76491 2.90159 2.9457 2.98386 2.84973
"2213" " OR4X1 " 2.73842 2.92407 2.75097 2.8199 3.15158 2.76606 2.74543 2.93092 2.82414 2.86396 2.84046
"2214" " OR4X2 " 3.08691 2.97686 2.95238 2.74301 3.09021 3.00919 3.21585 2.9548 2.99399 2.93905 2.95749
"2215" " OR5A1 " 3.03626 3.18388 3.02428 3.0219 3.34483 2.63176 2.88962 3.04999 3.25627 3.09541 2.92992
"2216" " OR5AN1 " 3.01056 2.89381 3.06456 3.07646 3.20887 3.01893 2.86662 3.20369 2.96697 3.04959 2.9119
"2217" " OR5AR1 " 2.89184 2.82605 3.00834 2.88106 3.68204 2.90688 3.30573 3.35969 3.16262 3.22817 2.99797
"2218" " OR5AU1 " 3.97769 4.22141 3.75892 3.34054 4.0368 3.68246 3.47632 3.74803 3.68011 3.74683 3.12621
"2219" " OR5B12 " 2.61234 2.64721 2.58522 2.53763 2.73732 2.48005 2.56218 2.58471 2.65138 2.62611 2.73817
"2220" " OR14I1 " 3.61778 2.88926 3.37715 2.84465 3.85008 3.36053 2.85947 3.2352 3.10199 2.9871 3.22484
"2221" " OR5D14 " 2.56173 2.58299 2.63391 2.67641 2.9685 2.64315 2.40374 3.12011 2.56541 2.59679 2.5821
"2222" " OR5K1 " 2.34995 2.17625 2.39895 2.36146 2.71429 2.42874 2.3768 2.51713 2.2978 2.47497 2.4492
"2223" " OR5K2 " 2.74805 2.76231 2.84974 2.5064 2.87608 2.60389 2.53966 2.55176 2.61206 2.85686 2.96223
"2224" " OR5L1 " 2.52061 2.98664 2.58528 2.47109 2.50744 2.64644 2.71915 2.59705 2.64144 2.75386 2.49756
"2225" " OR5L2 " 2.71362 2.69725 2.50966 2.78686 2.99253 2.68368 2.51378 2.90256 2.78473 2.54549 2.48428
"2226" " OR5M1 " 2.32665 2.60982 2.45066 2.33179 2.5411 2.42722 2.4179 2.41007 2.34618 2.70196 2.46711
"2227" " OR5M10 " 2.91924 3.77218 2.61255 2.56187 2.62126 2.81996 2.57686 3.08693 2.55123 2.92183 2.98361
"2228" " OR5M3 " 2.971635 2.725655 2.82193 2.599795 2.943505 2.931555 2.67366 2.85068 2.706835 2.91925 2.750125
"2229" " OR5M9 " 2.95382 2.72312 2.83529 2.80998 3.11556 3.00636 2.53087 2.7432 2.9646 2.94489 2.85387
"2230" " OR5R1 " 3.43881 3.52868 3.05425 3.23803 3.23261 2.86257 2.75056 3.10851 2.67998 3.04113 3.12872
"2231" " OR5T1 " 2.39004 2.49947 2.27882 2.29587 2.40954 2.36415 2.32036 2.19405 2.33956 2.40555 2.34371
"2232" " OR5T2 " 2.67122 2.89 2.4703 2.74231 2.76924 2.59593 2.49387 2.54556 2.64897 2.56768 2.73764
"2233" " OR5T3 " 2.33007 2.33371 2.45547 2.41807 2.56373 2.32491 2.35842 2.51359 2.3099 2.35498 2.41875
"2234" " OR51A2 " 3.06089 2.53157 2.71712 2.69054 2.7699 2.58356 2.52231 2.46997 2.62642 2.94174 2.59676
"2235" " OR51A7 " 2.8735 2.9456 2.81398 3.03998 3.00155 2.96452 2.79434 3.03115 2.79805 3.42041 3.00853
"2236" " OR51B6 " 3.08425 3.00935 2.94448 2.63359 2.94984 2.86645 2.63476 2.82885 2.81032 3.15456 3.05009
"2237" " OR51D1 " 3.16047 2.95908 3.01285 3.19281 2.76073 2.94656 3.03791 2.82331 2.88303 2.5052 3.22747
"2238" " OR51F1 " 2.85498 2.50982 2.73947 2.53801 2.77564 2.57928 2.88579 2.52189 2.78536 2.61392 2.76249
"2239" " OR51F2 " 3.1606 3.05097 3.24239 3.41647 3.41509 3.11715 3.24337 3.31258 3.14787 3.10553 3.09955
"2240" " OR51I2 " 2.79075 2.73007 2.94226 2.86141 3.15398 3.18274 2.89802 2.82495 2.7338 2.78257 2.79659
"2241" " OR51L1 " 3.41104 3.01344 3.50487 3.09427 3.72136 3.49646 3.08862 3.38581 3.23117 3.43036 3.30389
"2242" " OR51M1 " 2.79963 2.65673 2.7753 2.51277 2.85015 2.66528 2.83386 2.61891 2.66423 2.86614 2.76219
"2243" " OR51Q1 " 3.04093 2.70122 2.8341 2.99391 3.38127 2.75008 2.76753 3.02206 2.78677 2.79185 2.73244
"2244" " OR51S1 " 4.49123 4.24673 4.05426 4.44322 4.22611 4.11951 4.45744 4.25679 4.13011 4.46092 4.19813
"2245" " OR51T1 " 2.96956 2.96449 3.01378 3.29655 3.30039 3.18158 3.06264 3.11836 3.06512 3.04031 2.93089
"2246" " OR51V1 " 3.04642 3.06144 3.10178 2.93838 3.62689 2.84186 3.05114 3.30717 2.7742 3.22293 2.76918
"2247" " RPS3 " 10.9606 10.4735 11.1634 10.8945 10.8861 11.0355 11.0837 11.1348 10.8914 11.2559 11.0068
"2248" " SFMBT1 " 6.27914 5.37112 6.4627 5.76418 5.91161 5.76811 5.46285 5.41911 5.91277 5.63159 6.20302
"2249" " OR52A5 " 2.45866 2.98282 2.49543 2.30256 2.61069 2.64565 2.41431 2.73505 2.5296 2.63561 2.45962
"2250" " OR52B4 " 3.55029 3.61935 3.4654 3.74317 3.32339 3.49224 3.25397 3.41626 3.25567 3.92013 3.25447
"2251" " OR52B6 " 3.50248 3.14051 3.06952 3.20171 3.44089 3.13621 3.43146 3.55877 3.2242 3.31583 3.37401
"2252" " OR52D1 " 2.98278 3.067 3.05174 3.2229 3.30725 3.06186 3.10842 3.10555 2.93993 2.90651 3.09921
"2253" " OR52E2 " 3.05182 4.02686 2.90162 2.99168 3.25159 2.84645 3.14303 3.10833 2.77676 2.73653 2.86629
"2254" " OR52E4 " 3.39122 3.24933 3.14171 3.0475 3.3047 3.12612 3.0601 2.96238 3.06098 3.16152 3.35847
"2255" " OR52E6 " 5.87909 3.76846 3.44731 2.65473 2.68852 2.55016 2.8409 2.84772 2.71124 3.07747 5.68451
"2256" " OR52E8 " 6.49374 4.10557 3.29972 2.56621 2.83854 2.9766 2.83704 2.79977 2.76243 3.1062 6.09667
"2257" " OR52I1 " 3.83055 3.27654 3.09668 3.28264 3.40881 3.32567 3.28617 3.28626 3.33731 3.5076 3.19755
"2258" " OR52I2 " 2.58084 2.66886 2.75372 2.59998 2.68121 2.58721 2.53615 2.52942 2.61123 2.64721 2.75363
"2259" " OR52K1 " 2.84792 2.64977 2.58398 2.54533 3.21072 2.88338 2.80817 2.82885 2.78135 3.21922 2.65498
"2260" " OR52K2 " 2.79891 3.05002 2.84117 2.89365 2.83425 3.05443 2.81204 2.92167 2.96045 3.07604 2.84879
"2261" " OR52L1 " 4.18718 2.86408 3.04784 3.36038 3.64513 2.96863 3.7495 2.97425 2.89462 2.68322 3.28561
"2262" " OR52N2 " 4.12559 3.55387 3.41151 3.80113 3.88303 3.86231 3.34742 3.72928 3.47098 3.39066 3.77869
"2263" " OR52N4 " 2.66444 3.63097 2.79296 2.62832 2.79929 2.54597 2.59935 2.92599 2.59986 2.92719 2.3843
"2264" " OR52R1 " 3.6289 3.3739 3.46659 3.50885 3.64951 3.22886 3.37737 3.23185 3.37644 3.53118 3.15719
"2265" " OR52W1 " 3.88157 3.31759 3.37102 3.40725 3.60784 3.57179 3.65058 3.47564 3.54406 3.60552 3.38898
"2266" " OR56A4 " 5.41011 3.70178 3.40684 3.56664 3.38621 3.64652 4.52183 3.45035 3.31302 3.48167 4.19074
"2267" " OR56B1 " 3.44771 3.82952 3.13741 3.4852 3.45003 3.25472 2.91172 3.55139 3.08546 2.97715 3.17704
"2268" " OR56B4 " 3.04315 2.96403 2.82014 2.90639 3.11144 2.80421 3.11379 3.03577 3.01747 3.16654 2.79411
"2269" " OR6C1 " 2.80933 2.76259 2.42164 2.53295 2.84115 2.65712 2.63861 2.41039 2.56852 2.71341 2.47298
"2270" " OR6C76 " 3.26498 3.11281 2.69047 2.90016 2.50541 2.82174 2.57554 2.59186 2.72139 2.96276 2.8861
"2271" " OR6K6 " 3.89237 3.68919 3.74598 3.85328 3.82854 3.72544 3.40362 3.45221 3.7577 4.07026 3.226
"2272" " OR6N1 " 4.32873 2.9072 2.63011 2.95805 2.93146 2.93611 2.70005 2.76846 2.84392 2.83935 2.86357
"2273" " OR6Q1 " 3.20589 3.06426 2.93767 3.10469 3.03199 3.1509 3.04361 2.8482 2.98935 3.04817 3.23183
"2274" " OR6T1 " 2.95918 2.63318 2.78243 3.03986 3.36147 2.77163 3.03243 2.95769 2.82943 2.94356 2.90762
"2275" " OR6X1 " 3.55932 3.38421 3.2737 3.28863 3.44016 3.56197 3.4775 3.3352 3.30931 3.7251 3.51067
"2276" " OR6Y1 " 3.1554 3.1195 2.99604 3.30064 3.18255 3.13027 3.01245 3.10527 3.08541 3.35777 3.14176
"2277" " OR7A10 " 2.65182 2.45224 2.35774 2.41677 2.18054 2.52039 2.34145 2.49248 2.3496 2.39071 2.38365
"2278" " OR7D4 " 2.85683 3.32064 2.82803 3.64616 3.75047 3.09146 2.96297 2.69169 2.90222 3.17165 2.965
"2279" " OR7G1 " 2.92647 3.14792 2.99741 3.11388 3.03051 2.75795 2.65588 2.6865 2.91266 3.20679 2.58988
"2280" " OR7G2 " 2.56445 2.56984 2.60344 2.32929 2.80023 2.56049 2.29059 2.49639 2.61714 2.58171 2.30936
"2281" " OR8A1 " 5.38438 4.02907 2.95095 3.37803 3.39621 3.03921 3.02358 3.51766 2.99533 3.53147 3.75935
"2282" " OR8B12 " 3.85348 3.41854 3.52218 3.68526 3.62389 3.55236 3.91327 3.62341 3.5821 4.0138 3.56714
"2283" " OR8B4 " 2.77939 2.8812 2.47949 2.582 2.65145 2.80579 2.59235 2.7377 2.67721 2.85239 2.68568
"2284" " OR8D4 " 2.9894 2.85149 2.7186 2.94273 2.83711 2.76069 3.02396 2.81683 2.78564 2.8837 2.77205
"2285" " OR8G5 " 4.91847 3.35177 2.68667 2.9948 2.98899 2.81554 2.76301 2.97875 2.64141 3.10905 3.10404
"2286" " OR8H1 " 2.56438 2.70907 2.3801 2.41409 2.42595 2.38306 2.33431 2.35083 2.35208 2.36424 2.22495
"2287" " OR8H2 " 2.99419 3.00316 2.67045 2.70337 2.94085 2.65935 2.61776 2.81392 2.67302 2.77236 2.84595
"2288" " OR8H3 " 3.21407 3.0291 2.99777 2.9635 2.97376 3.0312 2.66944 3.20028 3.0552 3.2324 2.94464
"2289" " OR8K3 " 3.03665 2.95289 3.14472 2.88263 3.34422 2.97385 2.89728 3.37648 2.97233 3.15747 3.21848
"2290" " OR8S1 " 3.69266 3.21124 3.41706 3.71609 3.89061 3.18191 3.32492 3.32703 3.43161 3.84886 3.30191
"2291" " OR8U1 " 3.33095 3.64961 3.05879 3.56548 3.32746 3.08484 3.03256 3.04739 3.01716 3.11154 3.02583
"2292" " OR8J1 " 2.21073 2.37564 2.31473 2.2576 2.53667 2.24466 2.21684 2.32247 2.3112 2.45947 2.33027
"2293" " TMEM198 " 4.79586 4.78403 5.90499 5.18584 5.16343 4.53696 4.8853 4.6785 5.82773 5.51665 4.26719
"2294" " LRRC55 " 3.72265 4.08664 3.58555 3.8767 3.85251 3.85389 3.61547 3.80051 3.71163 3.9192 3.69466
"2295" " OR9I1 " 3.23638 3.08027 3.02135 2.97181 3.09708 3.09942 3.02207 3.16305 2.81515 3.16051 3.02996
"2296" " OR9Q1 " 2.99177 2.87437 2.80091 3.0286 3.0534 2.72557 2.84243 3.17755 2.88706 3.34141 3.16747
"2297" " OR9G1 " 3.29245 3.22125 2.90317 2.99394 3.40701 2.96312 2.58605 3.06519 3.00218 3.03952 2.93497
"2298" " LRRC52 " 3.51754 3.18683 3.23127 3.52529 3.35646 3.11403 3.25189 3.25649 3.13627 3.58596 3.26866
"2299" " OR2J3 " 3.80256 3.80132 3.50787 3.86935 4.04098 3.56417 3.50092 4.00333 3.5625 3.67215 3.67056
"2300" " FRG2 " 3.55755 3.05272 3.13483 3.34866 3.67288 3.50119 3.21976 3.58796 3.08317 3.29442 3.29232
"2301" " OR5B21 " 3.25307 3.4345 3.21218 3.15688 3.28765 3.41395 2.99664 3.04155 3.12149 3.2318 2.81723
"2302" " OR52A4 " 2.83129 2.80228 2.76652 2.69564 3.0017 3.07199 2.71867 2.80083 2.90699 2.75292 2.81282
"2303" " OR2B3 " 2.85217 2.70853 2.79273 2.79545 2.73158 2.7139 2.73785 2.78462 2.77954 3.06006 3.00761
"2304" " OR1L3 " 3.16789 2.97223 3.12885 3.16775 2.90675 3.07276 3.2927 3.15211 3.07544 3.18198 3.19679
"2305" " OR1L4 " 2.70604 2.58095 2.68713 2.55802 2.85859 2.81843 2.83538 2.68253 2.71519 2.65152 2.57701
"2306" " OR1L1 " 2.91723 3.00401 2.74963 2.77805 2.93848 2.86715 2.93467 3.03487 2.78574 2.88178 2.73442
"2307" " OR51G1 " 2.80864 2.64624 2.75578 2.74921 2.79059 2.76044 2.68276 3.23746 2.60451 3.16443 2.80588
"2308" " OR51G2 " 2.82801 2.9413 2.92344 2.8645 3.07064 2.94913 2.65245 3.03425 3.06151 2.89959 2.88351
"2309" " OR11H1 " 4.22864 4.4368 3.5 3.80979 4.16167 3.74921 3.1925 5.02251 3.9711 3.89347 4.13591
"2310" " OR4F17 " 3.13847 3.18534 2.95777 2.70288 3.0926 3.03848 2.5848 3.37896 3.11518 2.82338 2.81904
"2311" " OR4N4 " 2.68512 2.33643 2.77719 2.57232 2.59669 2.33372 2.72662 2.60344 2.63819 2.69103 2.50935
"2312" " OR9K2 " 4.14872 3.49581 3.32773 3.50069 3.67197 3.28908 3.19083 3.48334 3.35298 3.92803 3.4628
"2313" " OR5M11 " 2.91948 3.14259 2.98651 3.309 2.98361 2.71695 3.50242 2.84893 2.74406 3.0039 2.99896
"2314" " OR4C12 " 3.075825 3.205695 2.576645 2.57947 2.809625 2.765065 2.568275 2.8821 2.55354 2.769865 2.66867
"2315" " OR4A5 " 3.12982 2.86448 2.96617 2.80331 2.91108 2.84561 2.92978 2.85956 2.85272 3.0912 2.79593
"2316" " CHD3 " 7.02144 6.46936 7.17835 6.98899 6.71632 6.97805 7.52492 6.44994 7.48141 7.43878 6.39376
"2317" " OR4A16 " 2.61644 2.6253 2.98332 2.654 2.92815 2.86563 2.45547 3.39621 2.77876 2.86091 2.70037
"2318" " OR4A15 " 2.84215 2.58177 2.8629 2.80442 2.92905 2.78453 2.87859 2.81062 2.77128 2.77397 2.59215
"2319" " OR2AE1 " 3.5544 3.50945 3.5099 3.75268 3.78643 3.29096 3.699 3.58732 4.12123 4.03862 4.22566
"2320" " OR4F16 " 4.90304 4.57588 4.85246 4.45032 4.83501 4.43346 3.99685 5.66276 4.59086 4.3802 4.95952
"2321" " OR6N2 " 3.66539 3.76357 3.30083 3.51511 3.85577 3.01479 3.28684 3.49839 3.18826 3.43218 3.51549
"2322" " OR6K2 " 3.90897 3.79572 3.37325 3.32151 4.0734 3.72406 3.39559 3.46266 3.50232 3.81865 3.32616
"2323" " OR10A7 " 3.57803 3.10688 3.32335 2.97479 3.09562 2.97459 3.10965 3.14262 3.15635 3.4193 3.0439
"2324" " OR6B1 " 3.45905 3.14846 3.22112 3.28682 3.72064 3.31149 3.24932 3.76742 3.22433 3.05193 3.3043
"2325" " OR5M8 " 2.87883 2.74313 2.72058 2.70042 2.97291 2.87882 2.67322 2.70974 2.67233 2.70426 2.75024
"2326" " OR9Q2 " 3.99577 3.47698 3.64456 3.84527 4.09721 3.54219 3.8283 4.27549 3.95826 4.35792 3.99857
"2327" " OR9G4 " 3.24793 3.19136 3.00134 3.27322 3.32874 3.26683 2.87178 3.30564 2.90929 3.3887 3.29217
"2328" " OR2AT4 " 3.84488 4.19064 3.83204 4.01914 4.08378 3.83581 3.79725 3.58364 3.77957 4.361 4.02365
"2329" " OR6F1 " 3.02869 2.98369 3.10756 2.96695 3.15006 2.79317 3.08996 2.98524 2.98281 3.5179 2.75027
"2330" " OR2A1 " 4.214695 4.175615 3.770025 4.070045 4.505505 4.416835 3.568975 4.144655 4.449615 3.793775 3.327605
"2331" " OR51I1 " 3.63852 3.3489 3.3433 3.38503 3.94862 3.31272 3.21366 3.36692 3.33227 3.34099 3.59414
"2332" " OR52H1 " 4.89447 3.88121 3.4081 3.10508 3.52896 3.19459 3.28873 3.23919 3.26538 3.29183 5.14807
"2333" " SREBF1 " 7.09686 6.38446 7.17535 6.62463 6.59972 6.21817 7.00516 5.85051 7.38023 4.4035 6.09305
"2334" " OR5AK2 " 3.07108 3.08591 2.96233 2.61896 3.3228 3.01635 2.8283 2.87872 2.89303 2.65193 2.41029
"2335" " OR10V1 " 3.52269 3.40046 3.12155 2.96843 3.46136 3.22166 3.20577 3.08275 3.12295 3.04019 2.86635
"2336" " OR6M1 " 2.73906 2.61493 2.55956 2.45347 2.76956 2.36975 2.60798 2.66686 2.60255 2.68965 2.36814
"2337" " OR4F6 " 3.44348 3.45539 2.85615 3.08277 3.13195 3.18611 2.78809 3.07328 3.08773 3.32898 3.10604
"2338" " OR6K3 " 4.25813 2.52375 2.37825 2.43832 2.71234 2.72637 2.73357 2.44323 2.45022 2.73095 2.91334
"2339" " OR2A7 " 5.75632 5.33396 5.28995 3.9308 6.45231 5.73449 3.8847 5.81808 6.70515 4.07644 3.38671
"2340" " OR51A4 " 3.07423 2.94824 2.97414 2.72359 2.58748 2.76075 3.01827 3.04999 3.01732 3.07542 2.6202
"2341" " MAGED1 " 7.71657 7.59351 9.15234 8.14511 9.6905 8.78114 9.72971 7.53254 9.52524 9.03517 9.48743
"2342" " OR5H1 " 2.80779 2.99469 2.53251 2.46642 2.78996 2.6537 2.27148 2.94797 2.62136 2.61773 2.77424
"2343" " RGS10 " 5.25885 5.73593 7.35937 6.29196 5.58709 6.09466 6.52778 6.38355 6.46846 5.43821 6.04007
"2344" " GPNMB " 4.86918 7.0371 4.95441 9.4321 5.60667 10.1487 5.70034 10.0066 5.87656 3.7928 4.36829
"2345" " AK4 " 4.68777 5.03241 5.23877 5.63407 5.73071 5.37171 5.19009 4.97062 5.20767 5.0564 5.05337
"2346" " AK4 " 6.26253 6.90189 6.71046 5.86884 8.11954 6.72073 5.95678 7.18993 7.14933 5.82669 6.89216
"2347" " DNM2 " 7.47077 7.01555 7.74251 7.29739 8.02066 7.55073 8.3753 7.5544 8.38029 8.44103 7.81361
"2348" " POTEA " 2.52511 2.27846 2.47281 2.28498 2.5224 2.37872 2.2792 2.30295 2.33582 2.48542 2.43021
"2349" " MTIF2 " 5.75422 5.36382 5.94447 5.20217 5.14243 5.04954 5.78119 5.42071 5.84476 5.70734 6.04784
"2350" " ACTR2 " 10.0649 9.78979 9.91774 9.84978 9.89083 9.88393 9.55684 9.7111 9.82806 10.0673 9.41548
"2351" " NFASC " 4.82339 5.71407 6.55185 5.89467 4.36434 4.32724 4.22708 5.18148 5.90324 5.36947 4.65311
"2352" " YPEL2 " 4.77402 6.58946 5.68469 5.66693 5.29323 7.20656 6.30855 7.13905 6.34654 6.83612 5.76501
"2353" " KRTAP5-11 " 5.17646 5.16741 4.74913 4.97697 5.32917 4.69994 4.93876 4.58801 5.15093 5.78371 4.85326
"2354" " EBF3 " 3.8853 5.48983 3.88154 3.81676 4.33897 4.35353 4.02727 5.18978 3.84923 3.87466 3.85601
"2355" " HIST2H3A " 9.17286 8.62225 9.47614 9.89874 9.32871 8.75283 8.70569 6.72228 8.3809 9.55768 8.94505
"2356" " OR10G3 " 2.86723 2.60803 2.92308 2.93176 3.09895 3.24706 2.92164 2.8982 3.00356 2.80164 2.85809
"2357" " OR10G2 " 3.95219 4.09427 3.86939 4.54388 4.10499 4.28248 4.22871 3.86524 3.98473 3.70836 3.74592
"2358" " OR8B3 " 3.65426 3.28292 2.84679 3.02994 3.31596 2.99321 2.96898 3.12308 2.96096 3.4748 3.34589
"2359" " OR8B2 " 3.93728 3.37012 3.04329 3.18464 3.65307 3.21188 3.02887 3.3323 3.14704 3.62109 3.3142
"2360" " OR5B3 " 3.19396 3.16276 3.02647 2.7882 2.91719 2.9658 2.96751 2.81601 3.00848 3.27498 3.01733
"2361" " OR4B1 " 3.17719 3.06047 3.04993 2.93623 3.03886 3.39534 3.10177 2.95914 3.06034 3.47283 3.13185
"2362" " OR2T6 " 2.38392 2.71754 2.47506 2.51838 2.34275 2.21375 2.39616 2.50241 2.3924 2.72544 2.92327
"2363" " PLCXD3 " 2.40323 2.66055 2.49437 2.2848 2.8902 2.57047 2.57452 2.60877 2.469 2.73655 2.59006
"2364" " OR5H6 " 2.35637 2.3859 2.36334 2.31286 2.41175 2.26293 2.43688 2.46568 2.27696 2.46549 2.55974
"2365" " OR2A2 " 3.28721 3.30142 3.01942 3.03842 3.94417 3.07055 3.19595 3.06529 2.98541 3.2744 3.31074
"2366" " OR5H2 " 2.66801 2.66487 2.82812 2.92223 2.84958 2.64946 2.55141 2.78146 2.63881 2.75238 2.61628
"2367" " OR4K5 " 3.13821 3.25652 2.87533 3.09675 3.30154 2.89534 2.78138 3.37368 2.99619 3.36619 3.08488
"2368" " OR4K15 " 3.26054 3.289765 3.252915 3.611285 3.16788 3.20935 3.786995 3.31022 3.12788 2.90958 3.024195
"2369" " OR13G1 " 3.02491 2.66425 2.55548 2.57853 2.72165 2.81227 2.8353 3.14819 2.74392 2.83961 3.05127
"2370" " OR5B17 " 3.17486 3.03777 2.66125 2.98386 3.15663 2.77436 2.92474 2.83044 2.76454 3.03968 2.92188
"2371" " OR6C74 " 3.43978 3.24587 2.93014 3.14571 2.87511 3.26313 2.94425 3.36148 3.16564 3.36627 2.8187
"2372" " OR10AG1 " 2.53218 2.63457 2.71445 2.76687 2.71889 2.54867 2.48554 2.48941 2.46077 2.41178 2.70816
"2373" " OR5J2 " 2.78172 2.94296 2.76435 2.77146 2.83511 2.64583 2.72786 2.8092 2.79335 3.0663 2.73627
"2374" " OR6C6 " 3.06124 3.06189 2.81293 2.90267 3.15258 2.78833 2.7424 2.77438 2.78887 2.77051 2.78061
"2375" " OR6C4 " 2.87445 2.57717 2.66117 2.66987 2.41045 2.70873 2.79904 2.78105 2.85481 2.72577 2.6526
"2376" " OR2T3 " 4.08864 3.55427 3.55841 3.31406 4.04041 3.71223 3.42239 3.39107 3.57894 3.79974 3.56628
"2377" " OR5D16 " 3.24351 3.37102 3.08314 2.92428 3.45434 2.96546 2.99776 3.48311 2.98829 2.9564 2.87862
"2378" " OR6C75 " 3.50316 3.1908 2.86468 2.87145 3.07512 3.20246 2.68533 2.99295 2.87669 2.88457 2.73194
"2379" " OR6C70 " 2.36282 2.71961 2.50084 2.43591 2.6201 2.40171 2.23811 2.71527 2.37893 2.404 2.52778
"2380" " OR4M1 " 3.65137 3.46629 3.2281 3.27698 3.83278 3.27683 2.77966 4.25408 3.39432 3.4262 3.48021
"2381" " OR4K2 " 4.08848 4.2393 3.40472 3.25046 4.06891 3.40402 3.03724 4.88498 3.85144 3.91732 4.12054
"2382" " OR11G2 " 2.91467 2.76193 2.8043 2.65234 3.13169 2.90534 2.74364 2.99952 2.71139 2.74157 2.90643
"2383" " OR4F21 " 4.82604 4.59663 4.84488 4.51902 4.84031 4.45481 3.77881 5.57758 4.58569 4.38021 4.93087
"2384" " CACNA2D2 " 5.78812 4.40312 7.33677 5.46825 3.63514 4.34294 6.57918 4.0195 5.59161 6.26975 5.01082
"2385" " OR4A47 " 2.87956 2.788855 2.647935 2.81508 2.615115 2.599055 2.53284 3.405075 2.932195 2.854315 2.71516
"2386" " OR4C45 " 2.77999 2.41043 2.66507 2.66566 2.81257 2.70842 2.44875 2.59978 2.63387 2.57411 2.421
"2387" " OR5H14 " 2.52762 2.99026 2.27488 2.25205 2.47706 2.31302 2.08837 2.68697 2.3928 2.48718 2.4992
"2388" " OR5H15 " 3.02114 3.19474 2.69318 2.69628 2.95013 2.88524 2.44306 3.11077 2.88745 2.95289 2.93179
"2389" " OR5K3 " 3.26052 3.38121 3.0006 2.85716 3.214 3.15961 2.93988 2.95135 3.0636 2.88246 3.07012
"2390" " OR5K4 " 2.55128 2.60975 2.71946 2.42595 2.45832 2.59389 2.51219 2.91427 2.54212 2.42557 2.51767
"2391" " OR6C65 " 2.75227 2.57813 2.58316 2.45216 2.82139 2.49616 2.56488 2.68038 2.6061 2.78558 2.8342
"2392" " OR6C68 " 2.41025 2.47228 2.39472 2.22856 2.37431 2.34272 2.57543 2.42762 2.28018 2.54034 2.27728
"2393" " OR2T8 " 3.05992 3.41668 3.33834 3.51687 4.11509 3.0752 3.27506 3.42878 3.17118 3.54232 3.16943
"2394" " OR5B2 " 2.84 2.82649 2.8014 2.64462 3.01514 2.80317 2.75169 2.87042 2.69275 2.68568 2.62795
"2395" " OR51B5 " 3.33952 2.95093 2.66356 2.79997 2.97458 2.73586 2.51656 2.69554 2.82835 2.5447 3.57149
"2396" " CHEK2 " 4.59904 4.75765 5.22918 4.87888 5.72579 4.62401 4.94756 4.18591 5.03967 4.71408 4.80056
"2397" " NUMB " 6.08476 6.4538 7.22784 6.84372 6.86824 7.07404 7.10547 7.20822 7.2119 6.34429 7.47798
"2398" " FAM21A " 7.26935 7.58267 7.98898 7.51986 6.80478 7.54886 7.60449 7.53907 7.61092 7.30448 7.32665
"2399" " HAO2 " 3.25508 3.10103 3.6399 3.54294 3.36462 3.61223 3.54739 3.28635 3.2097 3.59547 3.44272
"2400" " ZNF835 " 4.67266 4.41048 4.47847 4.58463 4.63935 4.34307 4.5576 4.66211 4.68852 4.51583 4.76728
"2401" " ZNF780B " 6.42276 6.38369 6.51719 5.95143 4.96902 6.58166 6.03023 6.33193 5.60798 7.05623 6.38679
"2402" " CYorf15A " 2.60977 2.53638 2.62031 2.90149 2.99462 2.91224 2.6213 2.57419 2.82145 2.69409 2.47038
"2403" " OR6B2 " 2.54829 3.55324 2.5889 2.62814 2.50747 2.83573 2.37825 2.48834 2.59654 3.04732 2.67046
"2404" " RYK " 8.22951 7.94369 7.83101 7.44013 7.53076 8.37112 7.88073 8.06038 8.13002 7.1512 8.20964
"2405" " ERBB2 " 6.59979 7.37988 8.68577 7.31038 7.65188 7.6581 8.08789 6.72414 7.88749 6.59405 6.87079
"2406" " JMJD8 " 8.97477 7.96162 7.92382 7.21645 8.46224 7.86534 8.55878 7.25589 7.54677 7.55674 8.78119
"2407" " KRTAP5-1 " 5.75904 6.16265 5.84973 6.28768 6.15717 6.00288 5.79626 5.36327 5.89543 6.09781 5.43093
"2408" " KRTAP5-1 " 6.39163 6.09582 6.2909 6.65562 6.18922 6.1735 6.19856 6.18168 6.30224 6.60465 7.13461
"2409" " RPS3A " 8.58058 8.58985 9.64333 10.0281 9.65789 9.87102 8.95629 10.0396 10.0608 10.0583 9.36011
"2410" " RPS3A " 6.99068 6.74899 8.14755 8.2456 8.04118 7.56446 7.22374 8.13253 8.60048 8.32003 7.86185
"2411" " RPS3A " 8.44939 8.464905 9.480805 9.89775 9.480115 9.640345 8.761555 9.83253 9.91031 9.859165 9.25726
"2412" " C3orf37 " 7.13463 6.67465 6.08565 5.75042 5.38351 5.706 6.17818 5.71805 6.12255 5.57217 6.15089
"2413" " RBMY1B " 2.347 2.38553 2.38665 2.32265 2.33538 2.38704 2.40911 2.31191 2.31418 2.30914 2.31415
"2414" " RBMY1B " 2.347 2.38553 2.38665 2.32265 2.33538 2.38704 2.40911 2.31191 2.31418 2.30914 2.31415
"2415" " RBMY1B " 2.35505 2.42923 2.36413 2.35044 2.44272 2.40087 2.41836 2.30347 2.34115 2.37353 2.29309
"2416" " FAM69A " 6.50767 6.84623 5.45562 5.02272 5.9803 5.44387 6.74461 6.22522 4.87535 3.99872 4.78132
"2417" " LRRC37A2 " 7.31477 8.08866 10.0145 9.73612 7.53104 8.33403 8.72642 8.31156 7.63784 7.81615 8.1316
"2418" " LRRC37A2 " 7.24195 8.03484 9.97144 9.68232 7.45318 8.25255 8.6835 8.27548 7.58284 7.74354 8.07265
"2419" " LRRC37A2 " 6.0875 6.25445 8.58792 7.65171 6.66662 7.41518 7.67902 6.82555 6.2405 6.58371 7.60526
"2420" " SIAH1 " 5.57186 6.16665 5.72477 5.82664 5.95614 5.89451 5.83289 6.3139 6.00718 5.93892 6.00327
"2421" " MAPKAP1 " 8.15896 8.57456 7.54905 7.00617 7.53965 7.94935 8.03451 7.55509 6.85805 7.88426 8.18232
"2422" " CHRM2 " 3.53476 3.51146 3.31675 3.38565 3.27467 3.17637 3.4646 3.26903 3.39409 3.38322 3.0129
"2423" " ARHGAP17 " 6.79045 6.31939 7.47545 6.76497 7.11708 6.47485 7.20841 7.01051 6.93564 6.6533 6.81101
"2424" " GTDC1 " 6.16996 5.78058 5.9025 4.96856 5.66731 6.11204 4.77549 5.63739 4.51619 4.42479 4.77721
"2425" " WDR35 " 5.09448 5.14452 6.09395 5.78175 5.08182 5.70421 4.69773 5.55019 6.04808 5.93553 5.1379
"2426" " CR2 " 3.4256 3.25471 3.09167 3.24082 3.22184 3.19866 3.05727 2.95332 3.07269 3.20707 2.84403
"2427" " SPIN2B " 5.38248 5.75528 5.39962 5.12031 5.59816 5.444 5.90798 5.33529 5.60696 5.57887 5.58617
"2428" " TCEAL3 " 4.98807 5.34821 4.57133 5.29897 5.05396 5.27836 5.02814 5.59925 5.09283 4.74514 4.44361
"2429" " TCEAL6 " 6.21592 6.53088 5.87275 5.54826 6.36761 6.8032 6.3172 7.21205 6.40121 5.87351 6.35973
"2430" " LRRC18 " 3.25505 3.37789 3.29217 3.57346 3.13873 3.12427 3.27689 3.39752 3.32868 3.29798 3.44583
"2431" " SDC1 " 7.08409 8.11387 7.37926 7.53655 7.49089 7.69613 8.19038 6.97143 7.42755 6.64538 6.13219
"2432" " RPS4X " 8.73796 9.04149 10.0077 9.62517 9.87655 9.90552 9.93266 10.2108 10.5148 9.94349 9.83068
"2433" " ATN1 " 8.57557 6.82528 8.22626 7.65224 7.22649 7.53973 7.27236 7.16174 7.24972 7.69968 7.5056
"2434" " CLEC6A " 2.97381 3.0749 2.66158 2.89395 2.94224 2.87018 2.89353 2.98842 2.84867 2.89246 2.60382
"2435" " RPL32 " 4.99901 4.57271 5.35895 4.77257 4.68706 4.92144 4.66262 4.58427 5.56508 5.30286 5.75778
"2436" " RESP18 " 3.55763 3.28945 3.14493 3.09018 3.24625 3.57709 3.37697 3.2907 3.29833 3.50903 3.29977
"2437" " C8orf48 " 2.98029 3.07645 4.09002 4.6392 3.21719 3.073 2.88059 3.49226 3.51899 3.92283 3.17904
"2438" " ZNF37A " 6.56044 5.94959 5.75056 5.88158 4.85565 5.61868 5.57196 5.97145 6.2929 6.06614 6.14293
"2439" " FSD2 " 3.10822 3.18502 2.98487 3.04087 3.03991 2.97344 3.05973 3.08319 3.01926 3.26993 2.88324
"2440" " NTRK3 " 3.75451 4.14553 3.84096 4.30463 4.13165 4.31473 3.26953 4.49647 3.98443 3.76088 3.8418
"2441" " C8orf22 " 3.04257 3.1768 2.94332 2.9838 3.06893 3.07224 2.55078 2.7422 2.98796 2.88801 3.06548
"2442" " C5orf53 " 4.0263 3.59664 4.30657 3.69729 4.15242 4.0632 3.85943 3.68723 4.74882 4.35507 4.00324
"2443" " SPOP " 6.77006 7.03881 7.27208 6.16883 5.68423 6.34709 6.48742 6.43047 6.0881 6.65986 6.47067
"2444" " CARD17 " 3.06595 3.19226 2.8328 3.15906 3.32946 3.10374 3.0986 3.31924 2.92847 2.99653 3.26471
"2445" " GP2 " 4.31482 4.201 4.86829 4.68898 3.91448 4.021 4.23707 4.28501 4.03852 4.03318 5.49223
"2446" " ZNF599 " 4.29373 4.24275 4.40286 4.27037 4.30696 4.13342 4.0404 4.11905 4.99537 4.41121 4.46191
"2447" " OR8G2 " 6.27702 5.21967 2.89451 3.37089 3.22977 3.61053 3.34731 3.08533 3.08973 3.13978 4.24309
"2448" " ERV3 " 8.9066 8.01447 6.73523 6.97376 8.01754 8.98578 8.96416 8.17715 6.29215 9.50406 9.30486
"2449" " DUSP13 " 4.19034 4.7038 3.96119 3.84052 4.27173 4.11639 3.96832 3.97981 5.83084 3.95543 4.34768
"2450" " RASL10A " 4.41725 3.96801 4.56473 4.84011 4.789 4.66835 4.71497 4.39449 4.53353 4.03066 4.66267
"2451" " SFI1 " 5.41773 5.19683 5.91472 5.61946 6.22853 5.80125 5.91491 5.25126 6.37693 5.97756 6.1806
"2452" " NWD1 " 4.03104 3.60926 3.86548 4.02129 4.14383 3.76631 3.53 3.6744 3.85493 4.12091 4.13023
"2453" " LMBRD2 " 5.93224 5.89057 6.97192 5.74137 6.13403 5.44492 6.24935 5.35697 6.86167 5.99499 6.88634
"2454" " CDRT15 " 3.98642 3.82284 3.77661 4.11307 4.11313 3.93729 4.38206 3.75276 3.92601 3.72614 3.67572
"2455" " NKAPL " 2.76709 2.98015 2.83385 2.92282 2.62949 2.67855 3.26825 3.17735 2.73069 2.77714 2.79304
"2456" " STH " 3.61462 3.50606 4.60115 4.09526 3.75747 3.61377 3.4184 3.4113 3.5114 4.15225 4.01248
"2457" " DYSFIP1 " 3.7798 3.6152 3.64588 3.8787 3.51273 3.55175 3.42962 3.259 3.61698 3.4848 3.47506
"2458" " C1QTNF9B " 2.8649 2.56889 2.93478 3.47339 2.6992 2.74776 2.86553 3.51577 2.8463 2.81441 2.69669
"2459" " SHISA2 " 4.27348 4.15828 4.39626 4.74353 4.46853 7.8489 4.76929 5.86825 4.05228 4.01626 3.94458
"2460" " CDHR4 " 3.65651 3.4132 3.31091 4.01286 3.301 3.43342 3.53066 3.43232 3.49151 3.7231 3.35127
"2461" " C1orf186 " 4.18605 5.32404 3.67844 3.97276 3.93074 3.87625 3.50736 4.33497 3.76562 3.98197 3.73548
"2462" " CT45A5 " 3.57207 4.39018 5.8002 5.39936 4.30993 4.01228 2.88741 3.82839 3.58065 4.06079 3.91432
"2463" " CSDE1 " 10.5399 10.513 10.4351 10.2265 9.98592 10.5357 11.2055 10.5844 10.5545 10.8068 10.8087
"2464" " SS18 " 7.53672 7.67558 7.16891 6.98641 7.30067 7.60364 7.10514 7.42957 7.71097 7.76655 6.91994
"2465" " IRGQ " 4.50076 4.55538 4.5404 4.46225 4.33112 4.29229 4.48859 4.05001 4.54332 4.69258 4.60241
"2466" " IGFBPL1 " 4.45379 4.10301 3.99821 4.29223 4.35536 4.23058 4.79559 3.77684 4.02597 4.41143 4.60786
"2467" " C2CD4B " 4.51843 4.1528 4.24079 4.65771 5.17577 4.95883 4.31028 5.26654 4.39084 4.29961 4.43747
"2468" " NTRK1 " 4.90985 4.82177 4.61221 4.53276 4.5776 4.59237 4.53213 4.43086 4.53635 4.71603 4.43458
"2469" " RPS4Y1 " 3.21974 2.91207 3.07916 3.15069 3.16436 3.28179 3.29873 3.04515 3.27721 3.03497 3.03325
"2470" " OPTN " 5.55092 6.34363 5.87502 6.28042 7.02345 6.91564 5.72713 6.63577 6.05189 5.22021 6.33681
"2471" " C1QL4 " 3.77358 4.51648 3.59339 3.9655 4.10798 4.1398 3.00866 2.9121 3.4422 3.8746 3.2163
"2472" " TTC32 " 3.69402 3.26568 3.44976 3.02374 3.3351 3.08494 3.65975 3.28948 3.79161 3.58959 3.19649
"2473" " TMEM89 " 5.10363 4.95303 5.20976 5.84635 5.41777 5.10789 4.91036 4.94579 4.84065 5.27412 4.66354
"2474" " PRSS37 " 3.13744 3.0279 2.87264 3.15729 3.63831 3.08133 3.21504 2.98909 3.12058 3.18954 3.03157
"2475" " SCXA " 5.26004 5.13676 5.54157 5.1732 4.83698 4.68006 4.86921 4.13947 5.22896 5.41888 5.14725
"2476" " TRIM72 " 3.99923 3.96672 3.65654 4.50669 4.10398 3.69382 3.95619 3.73623 5.16614 3.72247 4.0699
"2477" " REG3G " 2.95301 2.9408 2.85441 2.80821 3.00964 2.99821 2.93099 2.89614 2.73761 2.82726 3.03265
"2478" " CISD2 " 7.67237 7.33194 7.58482 7.46759 7.90391 7.47267 6.5765 7.04377 7.65712 7.516 6.95609
"2479" " CGGBP1 " 6.78916 6.82038 7.49589 6.93824 6.61943 7.04891 6.44773 7.01724 7.49863 7.12389 7.37918
"2480" " CCDC73 " 2.80561 2.9125 2.69992 2.67964 3.44273 3.32489 2.6582 2.63257 2.6128 2.96944 2.63374
"2481" " CTDSPL " 6.69402 5.97018 7.03507 5.16387 6.3037 6.49304 6.82627 6.3585 6.54756 6.51728 6.78654
"2482" " C4orf46 " 4.87086 5.09065 6.32192 6.19348 5.21817 6.09457 5.28353 5.65254 5.67628 6.8436 5.99264
"2483" " C4orf46 " 5.7098 5.68772 6.85614 6.50959 6.40153 6.04464 5.69983 5.64068 6.07061 7.10796 5.84502
"2484" " EID3 " 5.30271 5.37629 4.83246 4.6932 4.52376 4.65486 4.68558 4.44935 4.31052 4.85617 4.52313
"2485" " C7orf59 " 6.7426 6.23172 6.66956 6.16255 5.98213 6.00869 5.45323 6.03826 6.18288 6.55277 6.42802
"2486" " GPX8 " 3.68465 4.36279 3.42153 5.70168 5.17014 6.70359 6.42069 5.16081 3.63399 4.0214 6.27669
"2487" " ZNF761 " 5.86913 5.77206 5.21675 5.27491 5.2487 5.60172 5.32466 5.22225 5.32774 5.77454 4.94439
"2488" " C14orf180 " 4.54753 4.35503 4.19981 4.72915 4.60801 4.43222 4.38861 4.36767 4.36349 4.54281 4.16872
"2489" " BCAP29 " 6.93533 5.77028 5.26319 5.28893 5.26743 5.26181 5.05386 5.36675 5.2548 5.56595 5.76688
"2490" " TTLL9 " 3.93035 3.91617 3.67789 3.78477 4.11541 3.86285 3.77498 4.44202 3.71168 3.83957 3.96613
"2491" " SEPT2 " 8.16384 8.50167 7.81881 7.77917 8.086 8.58116 8.25883 8.2045 7.62374 8.19558 6.66823
"2492" " ENAH " 8.72826 7.70831 7.97537 8.10806 8.41568 9.12099 8.66383 8.41063 7.21823 8.29409 9.55317
"2493" " ISX " 3.67361 3.54913 3.48214 3.70121 3.46161 3.60682 3.70024 3.4975 3.51729 3.76314 3.32713
"2494" " TMEM64 " 10.0973 7.04218 6.46707 6.59377 6.75646 6.1553 6.50727 6.13341 5.22417 6.09393 6.36251
"2495" " PIWIL3 " 3.27503 3.38589 3.41633 3.25167 3.34468 3.17816 3.28457 3.41314 3.47803 3.41482 3.24758
"2496" " MXRA7 " 3.90175 3.91024 3.54662 4.02693 3.63735 4.49155 3.04275 4.27871 3.34408 3.39519 4.18584
"2497" " TCHHL1 " 2.7357 2.96352 2.81759 2.55436 3.65619 3.11735 3.12687 2.8349 2.86961 3.10971 2.96724
"2498" " KIAA2022 " 5.00177 5.16785 4.44653 4.78551 5.07938 5.13434 5.83228 4.67089 4.72341 5.45062 4.4201
"2499" " CXCR4 " 4.62264 5.59651 4.54431 4.64743 7.68248 7.13534 5.05926 5.92947 5.50747 4.24599 4.19934
"2500" " CCBL2 " 6.69847 6.86382 6.55278 5.98728 6.2219 6.89938 6.40751 6.92504 7.11074 6.57347 7.75665
"2501" " CST9 " 3.44449 3.49687 6.66871 4.14663 3.73377 3.54504 3.39064 3.28644 3.42111 4.68863 5.01651
"2502" " TFIP11 " 5.50592 4.25241 5.51019 4.95804 5.88887 5.14974 5.76622 5.09758 6.12251 5.02963 5.62238
"2503" " LPHN1 " 7.36437 5.36206 8.39821 7.79408 8.09435 7.46904 7.40842 6.93207 7.96432 8.53061 8.80998
"2504" " EML1 " 5.53284 5.52344 5.78151 5.42413 4.87453 5.55872 5.05631 6.01515 5.06502 4.70984 4.39088
"2505" " CHAC2 " 4.18176 4.40646 4.49623 4.11203 3.75324 3.99701 4.59419 4.12002 4.3241 4.37513 4.80422
"2506" " PPP1CA " 9.06375 8.1954 8.87658 8.38288 9.27411 8.44371 9.33768 8.12059 10.329 8.90508 8.4328
"2507" " RBPMS " 6.34869 7.14646 5.90721 6.86725 5.99658 6.98969 6.88734 7.94726 6.48054 6.23412 5.58032
"2508" " CCDC147 " 3.00602 2.81881 2.87277 3.14255 2.71967 2.72203 3.23283 3.05577 2.99795 3.09848 2.90959
"2509" " ZNF121 " 6.22004 6.52826 7.93829 7.72093 7.62892 7.22878 7.71546 7.45979 8.00576 8.04799 8.21241
"2510" " C6orf226 " 5.29814 5.22462 5.20981 4.73012 4.78828 4.59986 5.32783 4.233 4.84267 4.87546 5.16472
"2511" " TMCO2 " 2.89375 2.74601 2.7698 2.87139 3.03678 2.84224 2.70778 2.94752 2.92351 3.10123 2.71964
"2512" " SULT1C3 " 2.97951 3.1784 2.71274 3.11036 2.57925 2.80237 2.74197 2.79885 2.70401 2.77616 2.66208
"2513" " CTAGE15P " 4.70283 4.71252 4.38982 4.14493 5.92858 5.855 4.35718 4.64769 5.17723 3.85365 4.05545
"2514" " RAB19 " 7.07828 4.92159 5.54147 5.1069 6.3921 5.11343 6.13436 5.20754 5.8403 7.18548 5.09173
"2515" " FBXO47 " 2.65456 2.6864 2.53517 2.65404 2.69953 2.68249 2.53876 2.97572 2.57587 2.75836 2.67117
"2516" " SPDYC " 7.87955 4.96325 5.08609 4.85249 4.61147 4.48099 4.89397 4.63 4.49491 4.44109 5.50931
"2517" " FAT3 " 3.08811 3.72196 2.95504 3.01781 3.20117 3.56314 2.88842 3.09413 2.88826 3.00872 3.004
"2518" " SLC35D3 " 3.24773 3.50158 3.26502 3.73796 3.51805 3.25405 3.40099 3.29923 3.41295 3.43834 3.19112
"2519" " CD200R1L " 2.53598 3.09661 2.54111 2.78352 2.6735 2.40206 2.39394 2.4403 2.47778 2.90845 2.41711
"2520" " CUL4A " 5.57051 6.55029 6.99958 6.72262 6.63202 6.76581 5.68318 6.56758 7.39983 7.43685 6.59166
"2521" " CKAP5 " 8.62549 7.79589 8.58476 8.10711 7.86876 7.74614 8.0362 7.02197 7.43757 8.82752 8.142
"2522" " RPS5 " 9.38167 8.03318 10.1225 9.6209 9.44131 9.08225 9.46576 8.87799 9.94559 9.55795 9.84124
"2523" " PPP2CB " 6.60659 6.4573 6.17888 6.35369 5.60279 6.52833 6.57553 6.87967 6.81137 6.5249 5.53723
"2524" " SH3D19 " 3.9942 5.33691 5.89533 5.28038 5.51254 6.38078 4.80832 7.30723 5.99324 5.22874 4.92301
"2525" " LST-3TM12 " 2.78872 2.77064 2.76322 2.34111 2.45874 2.35942 2.574 2.49461 2.20176 2.49317 2.62857
"2526" " CDKL4 " 2.7165 2.93496 2.81623 2.72932 2.54373 2.7227 2.61315 2.47704 2.52251 2.6945 3.2398
"2527" " CLSTN1 " 7.24551 7.33029 7.6313 7.95803 7.63836 7.73417 7.11808 7.30588 8.2806 7.99294 6.86087
"2528" " HS3ST6 " 4.95245 4.50546 4.53127 5.11821 4.43788 4.59858 4.65153 4.49413 4.52432 4.39297 4.11512
"2529" " C20orf94 " 5.69679 6.33315 6.37875 5.31078 5.90454 6.38511 6.29694 6.17855 6.65249 6.41703 6.47252
"2530" " SPANXN3 " 2.72274 2.50861 2.74572 2.75356 2.60357 2.72591 2.62383 2.69657 2.7937 2.48319 2.45083
"2531" " PRAMEF4 " 2.99105 3.18246 2.98016 2.98474 2.97444 3.07329 2.81646 3.09736 3.17402 3.07401 2.90819
"2532" " SPANXN4 " 3.12578 3.42807 2.92956 2.99748 2.85225 2.77211 3.18893 3.14873 2.91806 2.89685 3.00031
"2533" " SPANXN1 " 2.85527 2.75009 2.87729 2.89478 3.04984 2.7354 2.54803 3.11102 2.73173 3.19183 2.63123
"2534" " SPANXN2 " 2.81278 2.58975 2.67427 2.60806 2.75401 2.95928 2.80186 2.79217 2.76164 2.74031 2.74077
"2535" " SPANXN5 " 3.24651 3.37159 3.06711 3.59239 3.07163 3.11517 3.11475 3.26828 3.05433 3.12543 2.793
"2536" " LBX2 " 4.92742 4.51997 4.99453 5.40003 4.7328 4.73063 4.75277 4.60026 4.99269 4.69497 4.38034
"2537" " C22orf9 " 6.37374 6.26975 6.35636 6.5512 6.89701 7.22659 6.68157 6.73395 5.98565 5.53169 6.25789
"2538" " ZCCHC11 " 5.22542 6.19724 7.05733 6.82304 6.29711 6.36832 5.22129 6.88739 5.27751 3.89413 6.48056
"2539" " C12orf29 " 6.72981 6.14538 6.27344 5.37696 5.19401 5.32395 6.4533 5.82334 5.95434 6.92049 6.53635
"2540" " KIAA2018 " 7.50957 7.15323 7.13726 5.98383 7.08179 7.39173 7.52476 7.17399 7.15791 7.14579 7.76102
"2541" " B3GNTL1 " 4.12135 4.37309 5.48606 4.50689 4.77325 4.55244 4.40617 4.07396 4.35134 4.47548 4.19752
"2542" " LUZP2 " 3.04354 2.92046 2.90256 3.18755 2.71185 4.53026 3.37966 4.34851 3.02385 2.8227 3.24613
"2543" " VPS8 " 6.5964 6.83996 6.37321 5.70582 5.53837 6.20121 6.91015 6.29991 7.05357 5.88431 7.56501
"2544" " C20orf30 " 9.0031 9.17839 8.54145 7.94367 8.61938 8.99498 8.52816 8.97827 8.92042 8.64671 8.81849
"2545" " HRNR " 2.82147 2.69687 2.691 2.8548 3.00033 2.56215 2.63685 2.5951 2.85051 2.60272 2.56621
"2546" " DNASE1L1 " 5.94113 5.73827 5.64227 4.76743 6.25228 5.72007 6.16364 5.52066 5.98839 5.31587 5.85928
"2547" " PKD1 " 8.67017 8.53515 9.25958 9.15661 8.33325 8.62984 8.01678 8.11269 8.9631 8.77781 9.28637
"2548" " PKD1 " 5.63529 5.42547 5.91422 5.52874 5.36489 5.3319 5.32522 4.9307 5.85255 5.60575 5.69004
"2549" " ERMN " 2.63542 2.90231 2.66028 2.62664 2.65876 3.16618 2.71804 2.79195 2.75536 2.98136 2.94629
"2550" " C20orf194 " 5.39196 6.42426 5.87868 5.49144 6.83689 7.12103 6.44075 6.49658 6.54093 4.40032 6.24442
"2551" " SYTL3 " 4.32546 4.63928 4.92235 4.23607 5.67676 5.81357 4.89911 5.35395 4.58471 4.74306 4.04639
"2552" " ZNF648 " 3.75537 3.9529 3.68644 4.21141 4.13814 3.8275 4.03093 3.76177 3.70905 4.60361 4.08979
"2553" " FAM168B " 7.4037 6.52599 7.43529 6.55915 7.38547 7.01942 7.29259 6.72861 7.73427 7.57424 7.07893
"2554" " RIPPLY2 " 3.91659 4.23969 4.07668 3.81544 3.86327 3.89395 3.76151 3.82183 3.79784 4.04715 3.61029
"2555" " DALRD3 " 6.83674 5.73798 8.01886 6.49766 6.88103 6.52535 7.17156 6.53556 7.08576 7.40081 7.71162
"2556" " C10orf62 " 3.05403 3.16623 3.19935 2.95014 3.71288 2.94497 3.21103 2.95202 2.88792 3.33947 3.09893
"2557" " KDM1A " 6.62545 6.20777 7.82277 6.91491 6.93468 7.40203 6.53333 6.92017 6.56755 7.0583 7.39772
"2558" " RPS6 " 9.03375 9.13157 9.75821 9.86685 10.2391 10.3717 9.69046 10.5111 10.4452 9.60576 10.0539
"2559" " ARHGAP28 " 3.41928 3.90573 3.23005 3.67701 3.7114 4.51984 3.78421 5.08897 3.25283 3.60518 3.88143
"2560" " IRAK1BP1 " 4.56489 4.56355 3.84616 3.58037 3.84518 4.32767 4.94409 4.69645 3.90078 5.5935 4.72324
"2561" " ACSM2A " 3.03765 3.35857 2.92523 2.91736 2.86505 3.27101 3.12959 3.28954 3.04425 3.09434 2.62652
"2562" " SHE " 3.64415 4.20445 3.66642 4.12902 4.08771 4.01589 3.37151 4.99024 3.42664 3.42441 3.70899
"2563" " LRRC38 " 3.43111 3.41484 3.27709 4.00802 3.57576 3.84447 3.4456 3.57987 3.44177 3.53763 3.448
"2564" " NRG3 " 3.94513 4.46603 3.83998 3.72927 3.98613 3.88807 4.0357 3.78716 3.72988 3.52184 3.68875
"2565" " ZNF766 " 6.23861 5.97984 6.35567 6.03168 6.33938 6.59962 6.66967 6.26041 7.11861 7.18257 6.58047
"2566" " CLVS2 " 3.02865 3.39697 3.19677 3.1772 3.31944 3.1303 3.03242 3.11638 3.01683 3.36838 3.06076
"2567" " PM20D2 " 4.05666 5.56024 5.655 5.39847 4.69433 4.88277 5.277 5.40512 3.75543 4.49253 4.15014
"2568" " TTC7B " 6.19827 5.59619 7.11356 6.3844 5.64145 6.12356 4.16264 6.18398 5.72302 5.62641 5.99083
"2569" " PIK3R6 " 3.57209 3.62782 3.46491 4.1097 3.82002 3.33547 3.5101 3.93549 3.38925 3.57046 3.35978
"2570" " LELP1 " 4.03302 3.60853 3.76402 4.15428 4.10148 3.74241 3.89515 3.5575 3.7256 3.77731 3.53422
"2571" " RNF187 " 8.16055 7.13211 7.53767 6.8072 7.52863 7.20854 7.49315 6.97872 6.67542 7.38592 8.3878
"2572" " C22orf42 " 3.6106 3.71986 3.49471 3.71869 3.67526 3.49164 3.6002 3.58115 3.42802 3.44632 3.45656
"2573" " SAMD15 " 4.75694 4.06203 4.84711 4.41847 4.69219 4.61652 4.80695 4.51426 4.58742 4.62997 5.90445
"2574" " EME2 " 6.12653 5.51875 5.85215 5.76892 6.42824 5.65046 5.56369 5.29565 5.28654 6.03746 6.1357
"2575" " C1orf69 " 4.22712 3.80959 3.90576 3.87023 3.91586 4.07508 4.27485 4.2122 3.75818 3.88629 4.67062
"2576" " C6orf163 " 3.58948 3.74323 2.93785 3.20555 3.30393 3.44547 3.12721 3.33181 2.80859 3.26431 3.55885
"2577" " TDRD6 " 3.0489 3.62534 3.08048 2.95183 2.95209 2.98083 2.86886 3.16825 3.11372 3.02203 3.37927
"2578" " FAM83B " 8.4716 6.22394 2.50623 3.162 7.54285 7.13347 8.15496 5.95983 5.26124 5.27267 6.71384
"2579" " TSPO2 " 3.36427 3.53472 3.40313 3.80395 3.41648 3.36692 3.26289 3.21609 3.37089 3.34607 3.22223
"2580" " TECRL " 3.03738 2.95778 2.89163 2.90979 2.89416 2.90886 2.70219 2.92162 2.74653 2.84097 2.75877
"2581" " SLC25A30 " 4.77328 4.5802 4.61405 4.19549 4.91761 4.81641 4.36968 5.52088 4.96596 4.80084 4.70468
"2582" " C6orf191 " 2.34875 2.54973 2.2877 2.47388 2.93263 3.15083 2.54249 2.47742 2.38354 2.4342 2.59092
"2583" " ZNF311 " 3.9891 3.62619 3.27757 3.09833 3.34659 3.82569 4.28894 3.57112 2.87296 4.32694 4.48645
"2584" " C16orf91 " 5.29113 4.92996 5.40659 5.02921 5.05448 5.00486 5.19158 4.84673 4.88421 5.05873 5.38083
"2585" " ZIK1 " 3.70612 4.09076 4.10971 4.38539 3.57 4.20028 3.55031 3.87448 3.5895 4.0089 5.4098
"2586" " FAM102B " 7.40765 7.30721 7.66392 6.73984 7.32418 6.16644 6.43938 7.66639 5.55501 6.28157 8.00344
"2587" " ACER2 " 4.76185 4.77559 4.83698 3.88693 5.96708 4.60146 5.55171 4.78943 4.83752 4.04196 4.38209
"2588" " ZC3H12B " 2.98186 3.20121 2.79081 2.91524 3.05164 2.75808 2.89713 3.68529 2.81789 3.14866 2.74604
"2589" " MTX3 " 6.668 5.99212 5.07015 4.4438 4.80191 5.39805 5.47058 4.84493 3.40814 6.6117 6.32549
"2590" " RSPH4A " 3.013 3.18241 2.97071 3.2401 3.23512 3.31978 3.40567 3.57485 3.1189 3.26057 3.09243
"2591" " SLC10A5 " 3.81528 6.25119 5.38107 5.13906 3.98334 3.2679 4.39184 3.18571 4.52112 5.46825 4.8665
"2592" " C9orf102 " 5.93591 6.53139 5.46357 5.45728 5.02188 5.90762 6.05002 5.52639 5.64915 6.10029 5.51168
"2593" " C10orf113 " 4.24934 3.71739 5.16552 4.66336 4.49339 4.19246 4.24687 3.76183 5.41172 5.43316 3.58309
"2594" " SERP2 " 3.57004 3.46518 4.0895 3.41215 3.00754 3.35983 3.33683 3.45758 3.08164 3.50755 3.71485
"2595" " SLC6A17 " 4.10582 3.98395 3.75447 3.56772 3.93371 3.50855 4.0266 2.93846 4.58571 3.42532 3.27715
"2596" " C6orf222 " 3.62689 3.3943 3.44679 3.76133 3.60795 3.59949 3.43529 3.24677 3.31094 3.56011 3.54099
"2597" " C8orf80 " 3.33906 3.51598 3.2475 3.56096 3.40937 2.98226 3.2912 3.18744 3.39479 3.54546 3.27949
"2598" " C1QL3 " 4.78398 4.87274 4.71505 5.07885 5.35497 4.90698 5.19087 4.6915 4.89104 4.67628 4.72773
"2599" " MUC21 " 3.5108 2.93965 3.26942 3.62945 3.38039 3.11255 3.64735 3.47576 3.44198 3.19585 4.13984
"2600" " MUC21 " 4.05398 3.40588 3.70863 3.97197 3.96176 3.66282 4.16176 3.93857 3.87447 3.66483 4.62092
"2601" " MUC21 " 3.64159 3.12645 3.38917 3.71364 3.44279 3.2586 3.73508 3.48294 3.55584 3.29905 4.21492
"2602" " C10orf114 " 4.45823 3.69379 4.24783 4.64884 3.94257 3.90041 4.12026 4.09514 4.44316 4.50251 3.61381
"2603" " PTPLAD2 " 3.93311 4.80689 4.29889 4.46326 3.34214 4.78058 4.71421 4.98608 5.03628 7.47746 3.93445
"2604" " GOLGA7B " 3.20069 3.90753 3.97032 3.72781 3.7874 3.40121 3.63373 3.32804 5.28131 3.93206 3.22418
"2605" " BCL2L15 " 2.88506 2.80757 2.95244 2.83342 3.56524 2.8364 2.99548 2.96645 2.91731 3.07619 2.72744
"2606" " FAM171A1 " 4.95315 4.68103 4.28923 5.43399 4.73692 5.3483 4.09733 5.91399 4.58347 4.87275 4.71927
"2607" " HES5 " 4.63971 4.38644 4.39621 4.71228 5.04891 4.4409 4.68643 4.62613 4.7889 4.67371 4.63782
"2608" " RAP1A " 6.50725 6.76702 6.90559 6.32065 6.76905 6.57027 7.31074 7.53666 6.85766 7.00507 6.81109
"2609" " LIPJ " 2.6203 2.71206 2.60388 2.56689 2.79674 2.55647 2.5808 2.56262 2.63972 2.63822 2.90755
"2610" " C9orf135 " 2.92101 2.73453 2.68194 3.08379 2.71118 2.6062 2.71862 2.8599 2.72334 2.7478 2.52773
"2611" " CYP4A22 " 3.88972 3.81046 3.45154 3.39474 3.93848 3.62008 3.4397 3.59954 3.13335 3.6346 3.65019
"2612" " SAMD13 " 2.95335 2.96946 2.92634 3.03475 3.47892 3.33372 4.22471 3.09704 2.85587 3.2597 3.39943
"2613" " LDLRAD1 " 3.86957 5.19201 3.43549 3.86409 3.42392 3.44949 3.97811 4.08814 3.76693 3.73809 3.25432
"2614" " C1orf130 " 3.87966 4.18832 3.98124 4.59954 4.21683 4.32133 3.98402 5.67009 4.09372 4.26865 4.40889
"2615" " AFMID " 5.71172 5.18518 7.24149 6.07126 5.81408 6.16172 6.35528 5.88744 6.40052 6.62419 6.6405
"2616" " GLT8D1 " 6.74468 6.65503 7.60828 7.13531 6.43843 7.28101 6.37862 7.4076 7.18923 6.90953 7.62118
"2617" " C1orf124 " 7.64184 7.19071 6.91596 6.64667 6.60316 6.9223 6.77462 6.26093 6.02755 7.17574 8.03516
"2618" " MYBPHL " 3.75564 3.38942 3.35976 3.83048 3.51902 3.56757 3.42264 3.38632 3.38732 3.32919 3.59775
"2619" " IFIT1B " 2.71172 3.51296 2.73682 2.92838 2.62941 2.61225 2.57542 2.61917 2.662 2.66985 2.64437
"2620" " RPS7 " 7.78431 7.32688 7.59108 7.86084 7.94953 8.00133 7.839 7.44172 8.24661 7.97455 7.81296
"2621" " RPS7 " 6.72296 6.2576 6.45492 6.63719 6.97724 6.83802 6.68513 6.26995 6.844 6.88609 6.37659
"2622" " MAGEA10 " 5.34035 3.96522 3.53432 3.90949 3.8864 3.58179 3.53791 3.6328 3.61074 3.70258 3.81872
"2623" " MAGEA11 " 2.69025 3.11341 2.93312 2.94864 2.85731 3.04356 2.77693 2.677 2.96819 2.92043 2.60238
"2624" " DSTN " 7.45287 7.7693 6.32773 6.26382 7.65152 7.59143 7.7721 7.82045 7.71277 7.53798 7.37701
"2625" " MAGEA4 " 2.81527 3.01968 2.82085 2.99247 3.05711 3.14064 2.92566 2.93477 2.91986 2.7912 2.80389
"2626" " SLC9A4 " 3.57729 3.30632 2.97856 3.72562 3.4153 3.44284 4.04261 3.22859 3.13253 3.31929 3.13419
"2627" " ZMAT1 " 5.24583 6.60116 6.49687 4.35645 5.70136 6.78887 5.9911 5.91407 5.34701 5.76084 6.67706
"2628" " TRAPPC2 " 4.48352 4.38031 4.76225 4.2804 3.80457 4.07587 4.75285 4.81621 5.2293 5.0075 4.78657
"2629" " PCGF6 " 5.69222 5.44166 6.53324 5.92968 5.20422 5.60565 6.01967 5.34811 6.30646 5.33088 5.85013
"2630" " PCGF6 " 5.42528 6.26143 6.78688 6.03093 4.92462 5.84086 5.97814 5.21318 6.11498 5.6536 6.19161
"2631" " CHCHD7 " 4.52238 4.59359 4.84068 4.92303 4.33838 4.32258 4.08685 4.43198 4.28187 4.75432 4.51644
"2632" " MCCD1 " 3.95705 4.41679 4.36245 3.91714 4.45733 3.89987 3.88461 3.89116 3.87538 4.05564 3.8581
"2633" " PNLIPRP3 " 2.68246 2.73132 2.8381 2.86587 2.93711 2.69112 2.71089 2.63078 2.4378 2.67499 2.74452
"2634" " NAA30 " 5.89277 6.03209 6.58313 6.07633 7.01765 6.55679 5.9099 5.73927 6.33206 5.95739 6.10221
"2635" " NMS " 4.04848 3.55415 3.77925 3.97175 4.21613 4.05186 3.98673 3.97594 3.77411 3.94607 3.59021
"2636" " XKR7 " 3.74393 3.70914 4.40998 4.51739 3.92002 3.68784 3.72132 3.65599 4.67261 4.72663 3.89115
"2637" " ARSH " 3.61135 3.46728 3.29695 3.60239 3.2063 3.1979 3.43209 3.17192 3.14873 3.35047 3.24068
"2638" " XKR9 " 3.71491 3.9073 3.17833 2.87106 3.22277 3.1935 3.19902 3.02589 3.31821 6.37332 2.92313
"2639" " HNRNPA1L2 " 5.31853 5.04942 5.57892 5.74511 5.29683 5.42314 5.41377 5.70767 6.12617 6.35445 5.648
"2640" " DEFB121 " 2.99088 3.08493 3.082 2.88821 2.99899 2.97323 2.83393 2.80017 3.14443 3.49635 3.10931
"2641" " CLEC18B " 3.7072 3.43971 3.61408 3.77305 3.87845 3.85561 3.23901 2.92551 3.53377 3.6074 3.59328
"2642" " CLEC18B " 3.62991 3.38087 3.48346 3.61346 3.72639 3.69102 3.16742 2.91274 3.49466 3.48896 3.51939
"2643" " RPS8 " 9.51047 8.6827 9.43966 9.59679 9.42397 9.64216 9.42465 9.7662 9.66143 9.72204 9.52891
"2644" " MSL1 " 8.33066 8.268 8.7751 8.63962 8.92308 8.38385 8.49482 7.85848 8.56774 7.78172 7.81556
"2645" " RNASE13 " 3.15646 3.23655 2.95112 3.27316 3.24585 3.26407 3.33944 3.12714 3.18122 3.2913 3.00973
"2646" " CENPP " 5.34763 5.01074 5.06678 4.75771 5.11222 5.14249 5.47433 5.00688 5.30895 5.63981 5.59831
"2647" " PRAMEF7 " 4.33003 4.14364 3.96996 3.90092 4.28341 4.05358 3.85672 3.96227 4.21829 4.28324 4.06656
"2648" " C6orf174 " 2.79998 3.10079 2.97532 3.31395 3.26716 3.29226 2.90918 3.4849 2.75461 3.08242 2.81118
"2649" " ARSI " 3.72757 3.07195 3.33296 4.17218 3.7587 3.92566 3.67562 3.49422 3.20631 3.55946 3.45939
"2650" " ANO9 " 6.98956 5.60041 6.78316 6.14751 6.48371 6.05913 6.20652 5.66364 8.74865 8.18979 7.55785
"2651" " MDK " 6.77081 8.13488 7.66871 7.74763 7.10302 7.34861 7.58321 7.02039 6.48702 7.41742 6.21652
"2652" " ROPN1B " 4.36225 4.47469 4.37861 4.21247 4.94604 4.59342 3.35311 3.85863 4.08399 4.05164 4.4539
"2653" " WDR31 " 5.31488 5.73789 5.03469 4.83056 4.91526 5.27037 5.56695 5.03614 5.1139 5.31206 5.36812
"2654" " OPCML " 3.03933 3.43431 2.9004 3.21783 3.27398 3.15196 3.18237 3.21187 3.03962 2.79603 2.86283
"2655" " AKTIP " 6.87501 7.3923 7.43906 6.52479 6.38803 6.57963 6.64163 6.35316 6.83177 6.21487 7.02853
"2656" " SGOL1 " 6.28304 4.99189 6.69649 6.10302 5.53313 4.54635 5.40888 3.95233 5.65118 7.13727 6.57856
"2657" " TRIM61 " 3.70202 3.8194 3.72479 4.04865 3.97039 4.10097 4.0692 4.22324 3.32079 3.29879 3.8929
"2658" " SOHLH1 " 4.35339 3.84047 5.1261 4.72981 4.61588 4.11277 4.23685 3.84396 4.05333 4.9452 3.76162
"2659" " KRTAP5-6 " 3.88975 4.24187 4.20457 4.17875 4.29695 4.023 4.45383 3.57023 4.26316 4.0608 4.12185
"2660" " MS4A13 " 2.74791 2.59219 2.45621 2.52969 2.53079 2.33673 2.53574 2.5539 2.51305 2.53248 2.46988
"2661" " MYLK4 " 3.6875 3.60546 3.60237 3.79821 3.65255 3.67097 3.9688 3.61406 3.59762 3.9867 3.57282
"2662" " ANKRD20A3 " 4.74177 5.09569 4.5894 4.24637 3.97446 4.59017 4.31723 4.61326 4.84455 3.86022 4.31375
"2663" " ANKRD20A3 " 4.74177 5.09569 4.5894 4.24637 3.97446 4.59017 4.31723 4.61326 4.84455 3.86022 4.31375
"2664" " ANKRD20A2 " 4.58709 5.11091 4.59802 4.24382 3.67272 4.14367 4.25826 4.33986 4.70498 3.75479 4.15364
"2665" " C1orf146 " 2.4995 2.33585 2.40711 2.38081 2.31134 2.35151 2.34443 2.32718 2.24304 2.48876 2.33829
"2666" " FOXP4 " 7.03623 6.51455 7.22002 6.71938 7.06584 6.92964 8.06109 6.36822 7.54251 7.27014 6.91652
"2667" " C9orf128 " 3.29854 3.60338 3.31434 3.24588 3.84545 3.24366 4.00919 3.22245 3.39716 3.39687 3.37051
"2668" " FAM71F2 " 4.16497 4.05506 2.94766 3.66707 3.38525 3.54514 3.52331 3.54336 4.28073 3.77574 5.42617
"2669" " ZSCAN23 " 2.99919 3.53485 2.98515 2.93929 3.42343 3.05307 3.00166 2.96265 2.85355 4.72503 3.14131
"2670" " KRTAP5-7 " 6.89902 6.74654 6.17206 6.53631 7.1284 6.42234 6.82947 6.19444 6.84629 7.55108 6.97989
"2671" " CENPW " 4.13264 4.88088 3.98784 4.4634 5.20307 4.12415 4.37409 4.08416 3.35197 4.81344 4.63471
"2672" " SPRN " 4.32267 4.4473 4.33028 4.38438 4.47659 4.20562 4.25917 4.42415 4.2207 4.79771 4.10645
"2673" " FECH " 7.11523 7.09117 6.08466 5.73602 5.57016 5.62491 5.71582 5.56493 4.64401 5.56304 6.68603
"2674" " CTBP1 " 8.30852 7.58395 8.02419 8.16806 6.86428 7.80611 7.6278 7.67839 7.36878 8.1205 7.92018
"2675" " IL32 " 5.35794 5.66942 5.00604 6.48675 6.20165 7.35375 4.63244 7.11615 5.16782 5.72175 6.75449
"2676" " GRAMD2 " 3.18669 4.23789 3.25469 3.67933 3.78826 3.79476 4.59923 4.79252 4.98331 3.79929 3.68735
"2677" " MYPOP " 5.76908 5.6843 5.37998 5.68066 5.46662 5.15478 5.32478 5.4143 5.18332 5.666 5.81538
"2678" " ARGFX " 2.94161 2.75811 2.86921 3.25035 3.13829 2.85508 2.99582 3.00332 2.88146 3.1482 3.08737
"2679" " SLC3A2 " 9.38281 8.80398 9.42545 8.83508 8.81611 7.98991 8.72296 8.04134 9.33278 9.33181 8.81129
"2680" " C14orf182 " 4.24846 4.6477 4.87328 4.24756 5.38623 4.37635 4.46789 4.21277 4.61718 4.40609 4.24979
"2681" " KRTAP5-3 " 5.76991 6.38099 5.27847 5.61533 6.16189 5.94027 5.86705 5.12062 5.54242 5.53012 5.06678
"2682" " KRTAP5-4 " 4.55174 4.18165 4.23138 4.01575 3.66388 4.54004 4.72329 3.98489 4.56828 4.89978 4.43095
"2683" " KRTAP5-10 " 5.34522 5.38399 5.189 5.15065 6.31567 5.46501 5.55853 5.01177 5.57453 6.3629 5.23861
"2684" " C9orf106 " 4.7052 4.04268 4.65612 4.18251 4.35525 3.19557 5.07625 4.04438 4.27156 4.99901 4.14808
"2685" " C18orf56 " 4.85693 4.33324 4.71402 4.74443 4.80834 4.3404 5.13747 4.40258 4.61162 4.72301 4.25568
"2686" " DPRX " 3.50804 3.55014 3.79716 3.58233 3.58244 3.76848 3.61192 3.71558 3.74266 3.76829 3.89467
"2687" " DUXA " 2.67194 2.65352 2.72915 2.82752 2.54206 2.61019 2.49084 2.61889 2.64166 2.73596 3.05844
"2688" " DCTD " 7.54197 7.78369 7.7427 7.57168 7.21974 7.79993 7.40567 7.4138 8.15266 7.77035 7.44184
"2689" " ZNF763 " 3.77674 4.2131 4.26501 4.06548 3.78505 4.27361 3.66709 4.30899 4.0752 4.87708 4.52713
"2690" " NHLRC3 " 5.64847 5.13853 6.3375 5.1594 5.94478 5.90651 6.64962 5.98575 6.48238 5.80794 6.24533
"2691" " MCART6 " 5.13564 4.9299 4.73234 4.75253 4.87304 4.93441 4.3652 4.64011 4.49419 4.58824 4.31204
"2692" " ZNF260 " 7.47466 6.83532 7.07266 6.71804 6.76878 7.91031 7.18932 6.5925 8.69977 7.83874 8.14379
"2693" " NUDT17 " 5.57293 5.17754 4.56616 5.15563 5.50914 5.53444 5.11618 4.69196 5.54804 6.22778 6.06295
"2694" " CTU2 " 5.18892 5.25213 5.64126 5.09219 5.18746 5.50551 5.0268 4.62443 5.35098 5.61902 4.95391
"2695" " RGMB " 5.41199 5.05543 6.01289 5.31555 5.33364 5.91989 6.54569 6.10161 5.4109 6.49191 6.758
"2696" " DDX60L " 5.50189 6.16592 4.71063 4.94162 5.26381 5.5766 6.11996 6.6264 5.14023 5.58046 5.0006
"2697" " SPIN4 " 7.26385 5.90198 6.6804 5.64166 5.55263 5.4728 6.33621 5.86687 6.19954 7.14518 6.81902
"2698" " C1orf100 " 2.71558 2.55923 2.78318 2.58237 2.56759 2.38176 2.19715 2.26171 2.6969 2.34312 2.83921
"2699" " C20orf106 " 3.62073 3.8558 3.03338 3.58469 3.30787 3.3033 3.41429 3.62674 3.14838 3.17362 3.30777
"2700" " PLAC9 " 3.68193 3.74751 3.38064 3.76698 3.3067 3.59092 3.61938 4.38416 3.64358 3.22413 3.35815
"2701" " RNASE10 " 3.34707 3.03016 3.51406 3.22822 3.28779 3.35834 2.84587 2.84874 3.26379 3.72329 3.15591
"2702" " PABPC1L2A " 4.71706 4.17681 3.93788 3.89967 4.01752 3.96996 4.04013 3.66755 4.06606 4.07361 3.57371
"2703" " BEX5 " 3.89048 4.4934 3.85213 3.58383 4.60131 3.74855 4.07473 3.88312 3.95231 3.63696 3.81752
"2704" " TCEAL5 " 3.51933 3.57296 3.36686 3.58205 3.64267 3.2329 3.36721 3.47983 3.26642 3.44797 3.27913
"2705" " SATL1 " 2.77996 2.74886 2.85248 2.90592 2.72509 2.90807 2.70729 3.06274 2.74443 2.72785 2.96696
"2706" " ZKSCAN2 " 5.06777 4.76299 5.34241 4.72648 4.23791 4.2356 4.5179 4.42603 5.35722 4.65508 4.99801
"2707" " FAM136B " 4.90504 4.01997 4.37562 4.89454 5.01231 4.21733 4.33844 4.28543 4.22416 4.47416 4.1681
"2708" " C16orf86 " 4.05474 4.25569 4.30319 4.2536 4.24857 4.10195 4.17106 4.06143 4.2006 4.1155 4.06498
"2709" " UBE2NL " 5.74812 5.54057 5.68585 5.80662 5.26972 5.14481 5.62267 5.14497 5.28493 5.66754 5.56339
"2710" " C16orf88 " 5.77035 5.87091 6.74232 6.26807 6.1246 5.33907 6.36889 5.02885 5.73061 5.86635 6.74347
"2711" " C9orf152 " 4.36047 5.70041 5.8784 3.87478 4.70183 4.67869 8.46441 4.20328 5.26277 5.48353 5.26482
"2712" " SNX30 " 7.06136 7.29684 5.94385 6.01484 6.0692 6.62133 7.1798 6.20364 5.7653 7.2977 6.19616
"2713" " RPS9 " 8.73824 8.95912 9.27538 9.64946 8.9493 9.18461 8.9593 9.01724 9.39435 9.09275 8.52437
"2714" " OR2G6 " 3.69798 3.30389 3.44632 3.45424 4.0601 3.63244 3.53667 3.39561 3.5896 3.59302 3.54042
"2715" " IGFBP3 " 4.00028 4.88413 3.96274 5.27884 7.1366 6.10799 4.53607 6.22052 4.12778 4.15185 7.30828
"2716" " CXorf66 " 2.95221 3.17031 2.88749 2.66455 2.82639 2.72693 2.88407 2.97042 2.73959 2.97729 2.95011
"2717" " PRAMEF5 " 2.78363 2.86694 3.27485 2.94804 3.14619 2.88274 2.75718 3.04395 3.13072 2.70243 2.63264
"2718" " PRAMEF5 " 3.0196 3.18944 3.09635 3.0961 3.01587 3.08698 2.80893 3.21855 3.15897 3.02886 2.90836
"2719" " PRAMEF5 " 2.99411 3.15445 3.09056 3.0427 2.95817 3.06629 2.77887 3.22696 3.12005 2.95263 2.89616
"2720" " PRAMEF5 " 3.0196 3.18944 3.09635 3.0961 3.01587 3.08698 2.80893 3.21855 3.15897 3.02886 2.90836
"2721" " FXR1 " 7.98131 8.32204 7.43146 7.09026 7.24009 7.72164 7.67875 7.95142 8.10853 7.03727 8.56201
"2722" " EPGN " 2.64542 3.19953 2.58791 2.67664 2.61551 2.81101 3.36087 3.50142 2.80276 3.25395 2.65255
"2723" " AWAT1 " 3.05922 2.98502 2.96748 2.98569 3.47522 2.97496 3.09483 2.9199 3.00297 3.13439 2.88552
"2724" " C1orf190 " 3.45755 3.49107 3.41583 3.76979 3.64891 3.6851 3.49417 3.87764 3.47675 3.89054 3.59749
"2725" " AGPHD1 " 6.7078 6.06115 4.80751 4.54125 5.49608 5.22435 5.51943 5.32666 5.72155 4.4674 5.27182
"2726" " ALG10B " 6.60913 6.18905 6.90599 5.83705 6.35644 6.00292 6.50096 6.62362 6.43367 6.97283 6.97747
"2727" " FAM53A " 5.19105 4.71536 5.07712 4.96376 4.79615 4.76594 4.72319 4.51682 4.59057 4.67543 4.92805
"2728" " C6orf94 " 3.2502 2.89442 2.91257 2.80419 3.3047 2.766 2.72647 3.20349 2.81665 3.00583 2.97525
"2729" " C1orf192 " 3.09346 3.25408 2.85247 3.09275 3.15099 3.13352 4.71933 3.32032 3.30296 3.31459 3.56456
"2730" " LRRC67 " 2.57833 2.58322 2.20668 2.24455 2.38175 2.24329 2.53182 2.10334 2.36635 2.45565 2.28623
"2731" " NHSL2 " 4.84807 4.79907 3.53424 4.50069 3.54803 4.62032 4.48427 4.91573 4.1051 5.03491 4.12759
"2732" " DCAF12L2 " 3.6177 4.10423 3.77492 3.40607 3.95884 3.62807 3.71355 3.65928 3.62588 4.14455 3.51304
"2733" " AADACL4 " 2.66541 2.54937 2.51633 2.86755 2.43368 2.65409 2.69058 2.75528 2.72194 2.70345 2.52672
"2734" " HNRNPCL1 " 4.34936 4.01833 3.93325 3.81875 4.28084 4.05804 4.34145 4.35048 4.0557 4.58286 4.25928
"2735" " TCTEX1D4 " 3.61985 3.65879 3.86827 3.96387 3.94821 3.87428 3.74728 3.59756 3.74459 4.24171 3.61746
"2736" " C12orf68 " 3.22928 3.13854 2.96453 3.30675 3.34062 3.1022 3.05901 3.36778 3.16372 3.39014 3.47325
"2737" " PRR25 " 3.6322 3.61173 3.54211 3.51752 4.24302 3.83081 3.49315 3.4703 3.53764 3.48183 3.46471
"2738" " TMEM82 " 3.85045 3.79806 3.99689 3.77258 3.92995 3.56845 4.18437 3.59768 3.76036 4.04774 3.61113
"2739" " TRNP1 " 4.71612 4.52106 4.67597 4.92338 4.74771 4.51376 4.50981 4.93822 4.6866 4.70362 4.66384
"2740" " LOC646851 " 5.81359 5.21939 6.24731 5.464 6.56872 6.52321 7.07649 5.88998 6.34247 6.6104 6.36265
"2741" " C2orf68 " 6.96463 6.69489 6.9549 6.07954 5.79419 6.24258 6.58092 5.38522 6.60469 6.91898 6.72766
"2742" " PRR23B " 3.62828 3.59698 3.62205 3.68227 4.02234 3.63331 3.29261 3.61774 3.67732 3.72883 3.48343
"2743" " LRRC26 " 6.35491 7.71783 7.37595 6.41765 6.52628 7.90269 8.42681 6.59433 6.81923 6.44011 7.38252
"2744" " C15orf58 " 5.03535 4.8367 4.82358 4.0716 4.76181 4.2493 4.77145 4.12598 4.65971 4.42238 5.69312
"2745" " PTX4 " 3.56136 3.92665 3.68672 4.34955 3.87984 3.78122 3.65512 3.53128 3.51912 3.47713 3.26195
"2746" " ZNF793 " 4.06836 4.12474 3.34931 3.55533 4.02837 4.2471 3.77261 4.02463 5.20487 4.85884 5.1382
"2747" " FRRS1 " 7.14652 5.87046 5.59714 5.25792 6.04658 6.58654 5.92549 6.06082 5.61254 7.26087 5.58705
"2748" " VSIG8 " 4.09789 4.16548 4.24502 4.29993 4.76201 4.43798 4.90158 4.47494 4.17846 4.52363 4.53794
"2749" " C17orf97 " 4.69219 4.07002 3.67922 3.47455 3.52021 3.86257 3.95517 3.49028 3.68815 4.43776 5.08381
"2750" " FIGNL2 " 4.14802 3.96511 3.70455 3.53132 3.87241 4.028 3.82658 3.83173 4.09245 3.95722 3.45612
"2751" " PRAMEF3 " 3.885465 3.56107 3.83702 4.139025 4.30548 3.4455 3.80819 3.716725 3.959305 3.89247 3.57357
"2752" " LDLRAD2 " 3.85022 4.35735 4.03186 4.688 4.03173 4.29512 4.51098 4.05744 3.82288 4.16873 3.81758
"2753" " SRRD " 5.56611 4.82487 5.50858 5.21137 6.27881 5.74608 6.28486 5.59904 6.30454 4.88746 5.71271
"2754" " C12orf69 " 2.40867 2.78827 6.89499 3.75677 2.60964 2.40592 2.72266 2.66117 2.24482 2.68794 2.62296
"2755" " H3F3C " 9.06698 8.45664 9.32198 9.41672 8.58714 8.34357 7.86722 8.60583 9.39413 9.07404 8.37943
"2756" " EIF2AK4 " 6.37986 7.29385 6.81447 6.91833 6.2616 6.70211 7.78459 6.76184 6.94644 5.95251 7.2992
"2757" " C5orf56 " 5.57599 5.57825 4.99777 5.78144 5.55055 5.88067 5.15928 5.96438 5.51279 5.00792 5.09777
"2758" " C6orf138 " 3.71383 3.55646 3.3626 3.31541 3.21441 3.38405 3.35391 5.44104 3.13356 4.83189 3.46967
"2759" " RFPL4B " 3.24343 3.23103 3.06944 2.88294 3.2109 3.01539 2.83941 3.05852 2.89287 2.89593 3.24267
"2760" " FOXB2 " 5.27213 5.10988 4.84251 5.11762 5.01657 4.8715 5.06876 5.02456 5.05371 5.07778 5.1739
"2761" " FAM47C " 3.86364 3.75577 3.52024 4.07232 3.74218 3.59544 3.68334 3.62842 3.97385 3.5928 3.47335
"2762" " STAG3L3 " 9.08553 8.36505 8.7425 8.17009 8.60211 8.51271 9.12145 7.7781 8.66202 9.29468 8.93344
"2763" " STAG3L3 " 8.47891 7.83055 8.19698 7.6408 8.01811 7.95359 8.57637 7.30443 8.09129 8.75083 8.35524
"2764" " DGKK " 3.34557 3.35923 3.29075 3.49174 3.22385 3.4348 3.51937 3.51055 3.1594 3.56732 3.11643
"2765" " TMEM225 " 2.61318 2.60602 2.47769 2.56414 2.55818 2.51823 2.42162 2.52578 2.59535 2.53966 2.56209
"2766" " RLTPR " 4.13795 4.11868 4.38825 4.95605 4.12585 4.32611 3.98619 4.22074 4.79614 4.1247 4.15674
"2767" " C8orf58 " 4.86859 4.87367 4.63705 4.71608 4.92657 4.67082 4.59753 4.86354 4.90318 4.8954 4.39687
"2768" " CXorf40B " 6.67445 7.04097 7.66753 6.39284 6.64627 6.23115 7.74873 6.30584 7.28035 6.3104 6.54116
"2769" " RPS10 " 9.99745 9.58274 10.0431 10.0558 9.69676 10.0814 10.2723 10.2882 10.5549 10.2401 10.6684
"2770" " C5orf39 " 3.25926 3.52059 4.64072 3.29622 3.45006 4.23979 4.09354 3.3324 4.34067 3.7527 4.1931
"2771" " DCUN1D2 " 4.97218 5.13785 5.33669 5.1976 5.81017 5.21829 4.95724 4.99812 6.3211 5.56803 5.677
"2772" " FAM48A " 6.72171 6.77366 8.04042 7.74789 7.3539 7.46407 7.8933 7.64639 8.53424 8.24168 8.09428
"2773" " SPRR2G " 5.66865 5.55652 4.95949 5.14869 5.90734 5.34754 4.68776 4.90235 5.02806 5.28064 5.46964
"2774" " IL31 " 3.03198 2.86477 2.92221 2.73397 3.05512 2.8283 2.70926 2.83298 2.88183 2.90947 2.58107
"2775" " FLG2 " 3.21551 3.37233 3.10311 3.42207 3.18775 2.80224 3.17143 2.95786 3.14095 2.83966 3.41125
"2776" " KATNAL1 " 4.49351 4.98179 4.9529 5.07173 5.99557 5.51777 4.07811 5.592 5.5938 5.73015 5.34127
"2777" " AKT1 " 8.79868 7.90369 9.45345 8.91907 8.74319 8.37573 8.99177 8.04499 8.99798 8.06785 9.4059
"2778" " ODF3B " 4.66965 5.27049 5.13095 4.86275 5.58202 5.59148 5.21595 5.30601 4.72553 4.27339 4.96941
"2779" " PCOTH " 3.86649 4.23508 3.88049 4.63038 4.35835 4.43664 4.40492 4.69485 4.38261 4.02993 4.72586
"2780" " USP21 " 6.44477 6.92722 7.14545 6.35424 6.61852 6.7552 7.10658 5.99451 6.87542 7.30519 7.88066
"2781" " NLE1 " 4.82418 4.99752 6.68686 6.37814 5.69246 5.62603 5.36827 5.08892 5.77324 5.70679 5.70109
"2782" " OCIAD2 " 6.35788 5.53998 5.92646 6.17606 3.93354 4.46417 6.46404 5.23501 5.66164 6.24262 5.59905
"2783" " CPZ " 4.46281 4.32577 4.3612 4.96818 4.34758 4.87533 4.30265 5.28771 4.4785 4.57719 4.36382
"2784" " TMEM93 " 6.35274 5.7134 5.57562 5.71779 5.76798 5.14762 6.51938 5.1419 6.17851 5.6928 5.77292
"2785" " FBXO44 " 4.95287 4.6518 5.147 5.0085 5.18365 5.02818 4.8925 4.85072 5.79684 4.80609 4.9719
"2786" " DDR2 " 5.11834 6.06994 4.98034 6.10808 4.90834 7.69304 4.4823 7.59692 4.93687 4.73457 4.77976
"2787" " KCNMA1 " 4.03638 4.48064 5.65593 4.41883 5.15583 5.54768 6.42601 5.27463 6.13545 5.20349 5.9539
"2788" " ME3 " 5.21319 5.64901 4.59194 5.23444 4.92659 7.06018 5.22369 6.65906 6.28207 8.89438 7.14678
"2789" " PAK4 " 7.61161 6.64574 7.26883 6.40273 6.90195 6.58871 7.55594 5.84653 6.65309 7.5903 6.74293
"2790" " C16orf93 " 5.45729 4.591 5.95204 4.04687 5.06108 4.95414 5.71616 4.50381 4.93494 5.2079 5.57751
"2791" " FAM132A " 4.27976 4.46084 4.23732 4.44305 4.49239 4.6153 4.50283 4.08204 4.45734 4.33615 3.94818
"2792" " GLTPD2 " 4.38509 4.56492 4.37621 4.55941 4.66434 4.41757 4.35467 3.85705 4.57198 4.66886 4.39851
"2793" " RPS11 " 11.5402 11.0443 11.1541 11.2879 11.4516 11.5368 11.4037 11.5459 11.2786 11.5317 11.4684
"2794" " CKMT1A " 4.47795 6.90401 9.1266 8.68872 8.07755 6.43594 9.6701 6.71332 9.84947 8.93044 7.35813
"2795" " PAGE2B " 4.13145 4.21787 4.18885 4.56018 4.42714 4.53577 3.90443 3.7314 3.93223 3.85033 4.27923
"2796" " BAG5 " 4.98424 4.73374 6.12736 5.22427 4.85208 5.05289 4.70183 5.26577 5.91493 6.11098 6.432
"2797" " UFSP1 " 4.91572 5.27213 4.80729 5.10059 4.46634 4.61257 4.49215 4.54626 4.61575 4.60331 4.70989
"2798" " PURG " 3.69624 3.67546 3.43714 3.64781 3.932 3.72471 3.41865 3.46962 3.49342 3.6689 3.41956
"2799" " AURKC " 3.82239 4.0784 3.44106 3.8388 4.36539 3.70602 3.78232 3.95994 3.88495 4.08694 3.83365
"2800" " IGSF11 " 4.70368 3.62963 3.13705 3.87002 3.64852 3.30169 3.50748 3.38473 3.22021 3.69376 3.63583
"2801" " RPS12 " 6.29089 6.41084 6.47977 7.19541 8.51255 7.59168 7.76554 8.00424 7.78365 6.68648 7.15889
"2802" " RPS13 " 10.2482 9.19681 10.7641 10.312 10.1043 10.265 10.0054 11.028 10.9079 10.3735 11.0589
"2803" " C6orf221 " 3.86367 3.83474 3.46416 3.728 3.82159 3.77875 3.80576 3.64866 4.68586 3.76554 3.70486
"2804" " ARID3C " 3.5587 3.91341 3.37748 3.58546 4.13612 3.51687 3.70531 3.48524 3.49823 3.72099 3.38414
"2805" " SLC27A6 " 3.16842 3.53559 3.32478 3.50968 3.61342 3.42981 2.86886 4.98406 3.18062 3.55301 3.40767
"2806" " SAMD3 " 2.84432 3.18154 2.74963 2.77784 3.09865 3.49307 2.69032 3.54695 2.86209 2.63148 2.69618
"2807" " SUGP2 " 6.74758 7.29317 7.44989 7.30443 6.7157 7.30871 7.56903 6.67435 7.10865 8.00441 7.52792
"2808" " TMCC1 " 6.93593 6.73429 6.43155 5.82024 6.37088 6.73192 6.65188 6.28043 7.26036 5.55036 7.29578
"2809" " LAMB3 " 4.062 4.07559 3.26369 4.16164 6.92067 4.3661 4.08387 6.75107 5.74131 4.02321 5.30534
"2810" " LGR6 " 3.53186 3.51253 4.424 3.8416 3.71008 3.58486 3.0612 3.76067 3.57773 3.51599 3.54059
"2811" " MAEA " 7.2884 7.02025 7.32714 7.45476 6.61326 6.97821 7.02424 7.29091 6.5621 7.7419 7.1713
"2812" " CT45A1 " 3.71365 4.78813 5.70416 5.53423 4.37462 4.12359 2.7967 3.84979 3.47693 4.47265 4.09682
"2813" " SPRR2B " 2.98813 2.75482 2.62831 2.70897 3.31112 2.86278 2.81156 2.71683 2.93345 2.92293 3.18269
"2814" " SPRR2B " 3.86565 3.03581 3.04343 3.07645 3.6624 3.13129 3.17228 3.17491 3.18626 3.29952 3.65316
"2815" " ESCO2 " 5.60832 5.70049 6.04317 5.56895 5.23693 5.04412 5.78011 4.44408 5.21082 5.56502 5.58737
"2816" " KCNK2 " 4.12247 3.63275 4.38532 3.56016 4.66968 3.59325 3.00923 4.51173 3.48671 4.43256 4.95797
"2817" " CT45A3 " 3.71869 4.85593 5.66696 5.55865 4.62227 4.26144 3.04216 4.04544 3.64894 4.46563 4.21816
"2818" " CT45A4 " 3.46884 4.41058 5.50724 5.34039 4.19022 3.96248 2.85808 3.76535 3.43246 4.07712 3.9505
"2819" " CCDC157 " 4.38924 4.24648 4.24746 4.2378 4.9031 4.8657 4.81784 4.32768 4.49855 4.78846 3.97093
"2820" " CT45A6 " 3.38496 4.37274 5.58543 5.38712 3.99076 3.89046 2.6994 3.59263 3.35538 4.12355 3.90739
"2821" " CALN1 " 3.32734 3.51066 3.25854 3.62077 3.09335 3.21663 3.41435 3.27966 3.3084 3.62729 3.05894
"2822" " VDR " 4.16102 4.6861 4.67456 5.57619 7.2454 6.00277 5.66501 5.624 6.59703 4.50692 5.8224
"2823" " INPP5D " 4.45402 4.97147 3.88291 5.27347 4.39612 5.08093 4.38361 6.26324 3.72303 3.97256 3.86752
"2824" " DAPL1 " 3.49967 4.36555 3.35909 4.10389 5.80484 4.20298 4.14066 4.68249 3.40853 6.8905 4.00168
"2825" " VMAC " 4.43196 4.41033 4.63412 4.40787 4.86295 4.60955 5.73211 4.57833 5.41987 4.95162 5.17077
"2826" " ERMAP " 5.25851 5.5445 4.72976 5.17407 5.27739 5.46615 6.04976 5.01638 4.75939 5.02685 5.51954
"2827" " C14orf28 " 3.71089 4.22645 4.40363 3.95867 4.02912 3.97752 3.605 4.27907 4.87884 4.22099 4.1097
"2828" " LRIT2 " 3.25429 3.3759 3.26243 3.03066 3.18065 3.19285 3.19472 3.3056 3.16977 3.02335 2.60464
"2829" " ZHX1 " 8.21419 8.05993 8.08612 7.58628 7.15307 7.3549 7.64102 7.11329 7.21817 8.50304 7.54214
"2830" " CCDC58 " 5.90853 5.68281 5.4256 5.18621 5.71383 5.07776 5.66055 4.53281 6.20913 5.36696 6.40038
"2831" " DCAF8L1 " 3.29059 3.22154 3.18971 3.17758 3.11773 3.13155 3.22895 3.30065 3.26045 3.34787 2.74776
"2832" " FAM78B " 4.00834 4.17406 3.83619 4.51528 4.37414 4.48862 4.03626 4.33242 4.01571 3.63808 4.45265
"2833" " HSP90AA1 " 9.7885 9.32805 10.4327 10.6918 9.74505 9.84037 9.36126 9.95347 10.6005 10.7365 10.4303
"2834" " YDJC " 6.46114 5.74994 6.72152 6.13981 6.8922 5.79242 6.50774 5.57303 6.69296 5.82768 7.03107
"2835" " MARVELD3 " 5.74247 5.50476 6.27415 5.10827 5.62293 5.04059 6.41566 4.9122 5.83895 6.07004 5.4465
"2836" " KIAA2026 " 7.92257 8.21934 8.30209 7.98965 8.71376 9.12144 7.50898 8.37288 8.0815 8.28687 8.55976
"2837" " TMEM30B " 5.97041 6.10292 7.43876 6.64511 6.71287 6.12687 6.45278 6.24715 7.65314 7.33211 7.48286
"2838" " ATP6AP1L " 4.88901 5.00324 4.9206 4.66338 4.71963 4.65246 4.87095 4.84862 4.9027 4.99539 5.86131
"2839" " HFM1 " 2.78679 3.03105 2.46036 2.34609 2.60333 2.70101 2.19873 2.61949 2.42554 2.53325 2.59867
"2840" " HFM1 " 3.26437 3.04168 2.65526 2.64667 2.7497 2.64278 2.35792 2.73124 2.7286 2.81891 2.70644
"2841" " CXorf61 " 4.39674 4.43501 4.27537 4.54373 4.05607 4.53087 3.48551 3.65316 4.21503 4.20166 4.26891
"2842" " VMA21 " 5.99664 6.14141 5.52467 5.36754 6.09686 5.65123 5.62157 5.89902 5.51443 5.89794 6.01108
"2843" " RNF215 " 5.10235 4.84801 4.59014 4.96325 5.0679 4.99353 5.11671 4.95739 5.1347 4.68012 4.90925
"2844" " FCGR1B " 3.51616 3.3877 3.15995 4.91926 3.32074 4.93559 3.18325 5.69318 3.34355 3.01561 3.13278
"2845" " OPA3 " 5.02061 4.75867 4.83234 4.91202 4.66819 4.66509 4.86781 4.5287 4.52509 4.73907 4.97179
"2846" " H2AFB1 " 3.91168 4.01531 3.81243 4.06381 3.81508 3.70508 3.55606 3.55186 3.56638 3.64419 4.0207
"2847" " ACTBL2 " 2.47041 2.45918 2.36332 2.57675 2.77239 2.9303 2.5413 2.6295 2.51031 2.68477 2.65745
"2848" " SH3PXD2B " 7.22563 6.45877 5.47957 6.15363 7.31888 7.97555 5.16328 8.05541 5.56399 6.639 6.9908
"2849" " GNG10 " 9.32142 9.88355 8.67374 9.32642 8.94086 9.3531 7.33357 10.0073 9.58121 7.75316 9.966
"2850" " RPS15 " 9.40946 9.05097 9.95111 9.56 9.79768 9.66418 10.1984 10.0386 10.1955 10.1314 9.89368
"2851" " MUC1 " 4.50573 5.87714 5.07011 5.22253 9.11822 8.41071 10.4749 7.66875 8.62335 3.68134 9.86063
"2852" " MTCP1 " 5.25279 5.31141 5.2352 4.86962 4.75991 4.89343 4.98082 4.96375 5.24537 5.03786 5.58462
"2853" " PAEP " 4.81579 4.40276 4.74257 5.12444 5.15467 4.71777 4.93317 4.81074 4.68422 4.89051 4.45552
"2854" " POLR3H " 6.78047 5.64449 6.60103 6.30373 7.08953 6.38658 6.85143 5.95891 5.76164 5.85674 6.45934
"2855" " SERBP1 " 6.15787 6.09907 6.10844 5.19346 6.312 6.08019 6.35638 6.41286 5.49955 5.22127 6.3317
"2856" " FRMPD2 " 3.58924 3.15992 3.21731 3.02503 3.34927 2.96857 2.98471 3.26066 3.07603 3.24873 3.18237
"2857" " FRMPD2 " 3.50867 3.30095 3.42815 3.00493 3.50439 2.9576 3.56336 3.05526 3.17938 3.28636 2.87805
"2858" " BTBD11 " 3.0881 3.67515 5.96644 3.75842 3.59447 3.29535 4.42869 3.66422 2.65337 3.65557 3.18237
"2859" " ADIG " 3.80872 4.29247 3.69877 3.89607 3.47144 3.59955 3.8781 3.52452 3.47479 3.53376 3.60519
"2860" " GCOM1 " 3.60433 3.12847 5.75076 4.36818 3.88517 3.9497 2.804 4.36031 3.14792 4.00188 3.35572
"2861" " SERF2 " 6.49037 6.71335 7.24503 7.46531 7.02722 6.63743 7.12577 6.51276 6.93482 6.24464 7.11596
"2862" " PODXL " 6.0327 7.65811 7.20391 8.87032 6.12514 7.78653 6.49313 9.34171 9.63205 7.62362 5.61691
"2863" " FANCB " 4.99673 4.42398 4.63092 4.50249 4.00585 4.10005 3.8797 3.83122 4.70514 5.25227 4.51285
"2864" " MURC " 3.80774 4.13328 3.47924 3.71116 4.00303 3.53333 3.64585 3.43735 3.62095 3.63584 3.55719
"2865" " NAE1 " 6.80871 6.13302 7.58522 7.36137 6.39384 6.8975 7.6809 6.66304 7.61344 7.9633 7.41636
"2866" " RPS15A " 10.2677 9.79315 10.4873 10.4624 10.6004 10.3723 10.3412 10.407 10.719 10.3963 10.905
"2867" " RPS16 " 8.94542 8.15103 8.98783 8.58794 8.82736 8.93965 8.87583 8.94739 8.97575 9.11279 9.07906
"2868" " PUM1 " 8.2899 7.92957 8.26467 7.74175 8.55678 8.39615 7.75362 8.08921 8.04493 7.70687 8.53347
"2869" " MYADM " 9.52794 8.49327 9.5974 9.22178 9.9221 9.71972 8.31458 10.2907 9.65102 9.12837 8.44683
"2870" " RPS17 " 10.7492 10.3656 10.6548 10.4422 10.2685 10.4588 10.6048 10.5113 11.1425 10.7223 10.7962
"2871" " RPS19 " 9.65018 9.41353 9.51101 10.1608 9.46586 9.91482 10.0151 9.93923 10.2928 10.1895 9.97421
"2872" " RPS20 " 11.1791 10.9852 11.0563 11.7158 11.0362 11.1077 10.6067 11.3289 11.5265 11.6264 11.2301
"2873" " ZNF187 " 5.76877 5.74977 5.90407 5.48914 4.91905 5.70082 5.47876 5.39339 6.02024 6.30609 6.80755
"2874" " ZNF749 " 4.55333 3.85451 5.57431 5.10681 4.20536 5.02435 5.39421 4.23346 5.3473 4.78331 6.09724
"2875" " IQCB1 " 7.15223 7.06738 6.57183 6.27373 5.48746 6.4742 6.84592 6.7961 6.45178 5.7503 7.05244
"2876" " RPS21 " 7.2852 6.50307 7.26847 7.20596 6.60908 6.38079 6.57431 6.34646 6.73045 6.83499 7.45731
"2877" " SPRR2E " 3.14011 3.23657 2.64096 2.76523 3.29755 2.71884 2.45748 3.37106 2.45679 3.28469 2.80622
"2878" " ARF1 " 10.6062 10.256 10.5598 10.1246 10.4166 10.2971 10.8514 9.64454 9.92937 10.3323 10.7762
"2879" " SBK1 " 5.7847 4.94889 6.79581 5.59727 5.72728 5.38818 4.99458 4.68074 5.6713 5.8315 5.33153
"2880" " GLRA4 " 2.89551 3.48002 3.02861 3.22084 2.97751 2.61335 2.99476 3.20074 3.09791 2.82923 3.02272
"2881" " RGAG4 " 3.98064 3.81446 3.52717 3.82433 3.54148 3.61452 4.40099 4.74422 3.40928 3.90954 4.31705
"2882" " RGPD1 " 8.94655 9.99456 7.96886 7.64893 7.45775 7.94873 8.64334 8.18798 8.01349 7.95024 8.0742
"2883" " SOD2 " 6.67422 6.24689 5.16854 6.11115 5.83563 8.06832 5.3341 8.41173 5.5216 4.64763 5.43912
"2884" " ZMYND17 " 3.71024 3.63609 4.23504 3.80237 3.17466 3.66034 4.03118 3.15856 3.56176 3.68073 3.78379
"2885" " C1orf53 " 4.99204 5.19523 4.33725 4.93253 5.23459 4.78559 5.72067 4.8914 4.94173 5.3182 5.64129
"2886" " ZNF772 " 4.53451 3.89816 3.96423 4.4059 3.90308 4.86046 3.88975 3.5635 5.11063 4.13662 5.6681
"2887" " HES3 " 3.20233 3.43889 3.47167 3.53938 3.41538 3.27998 3.24336 3.37384 3.35017 3.32813 2.87624
"2888" " HIST2H2BF " 7.82285 6.89245 8.90353 8.38983 7.89686 7.70656 7.16108 6.51654 7.76816 7.76787 8.18085
"2889" " HIST2H2BF " 6.75603 5.66712 7.92997 7.41743 6.7245 6.50743 6.03872 5.23882 6.51383 6.44438 7.25223
"2890" " C1orf227 " 2.7269 2.64483 2.79893 2.49732 2.78393 2.61508 2.75844 2.88432 2.66658 2.74884 2.88641
"2891" " LOC154872 " 2.92921 2.73258 2.84978 2.93883 3.02027 2.91175 2.7214 2.98272 2.99258 2.92147 2.71588
"2892" " C7orf66 " 3.10637 2.91755 2.95929 3.36101 2.95462 3.13764 2.81096 3.34135 2.81237 3.05369 2.90943
"2893" " LRRC66 " 2.74443 2.85401 2.66633 2.96522 3.09169 2.93409 2.66034 2.78952 2.77305 2.93204 2.85072
"2894" " FEZF1 " 3.86417 3.78238 3.55449 3.95733 4.10996 3.70979 3.593 3.76245 3.41845 3.88002 3.80929
"2895" " RUNX2 " 5.14428 7.13135 4.18155 6.03616 6.06501 7.51244 4.93965 5.93961 6.09729 4.8686 6.14641
"2896" " ASPDH " 3.7809 3.68057 3.62356 4.1731 3.74827 3.7225 3.79803 3.52546 3.67907 3.45222 3.62898
"2897" " KALRN " 4.6088 5.03494 5.23999 4.76693 4.52353 5.57153 5.02879 5.14289 4.46979 4.4578 4.34546
"2898" " PRAMEF13 " 3.03533 3.08647 3.02406 2.87521 3.15963 3.0005 2.85726 3.20106 3.26914 3.15145 2.93952
"2899" " RPL6 " 9.60073 9.28448 10.2313 10.1352 10.0487 10.1134 10.1537 10.0577 9.97648 10.1702 10.1373
"2900" " RPL6 " 9.75221 9.42079 10.3561 10.2999 10.1852 10.2355 10.2632 10.1437 10.1139 10.3033 10.2834
"2901" " LIN52 " 6.02249 5.67774 7.09897 6.10981 6.09853 6.22285 6.28044 5.96193 6.39021 5.74976 6.65627
"2902" " LRRC24 " 5.83604 5.58706 6.01444 5.69532 5.0272 4.89421 5.22587 4.55463 5.2251 6.19128 5.31487
"2903" " LRRC24 " 4.91216 4.70382 5.20482 5.18684 4.63979 4.68891 4.63646 4.50446 5.03255 4.92865 4.19633
"2904" " C1orf68 " 4.61499 4.32806 4.33483 4.51168 5.09324 4.20985 4.65417 4.45092 4.36703 4.4103 4.55221
"2905" " FBXO48 " 3.87023 4.35435 4.10404 3.87689 3.8998 4.24903 3.94169 3.93948 4.13506 4.12179 3.98443
"2906" " MECR " 6.51501 6.65951 6.19166 5.87824 6.64624 6.25653 5.93443 6.01136 6.34124 5.98311 6.39763
"2907" " CD276 " 7.08264 6.75497 7.05962 7.55214 7.17552 7.49022 7.55599 7.41056 6.99129 7.79966 7.60783
"2908" " APLP1 " 3.88595 4.01599 6.49067 5.40813 5.80112 5.1209 4.35789 4.00429 7.08013 7.5041 4.56252
"2909" " RNASE12 " 2.6311 2.91386 2.69226 2.5421 2.50429 2.648 2.63387 2.77902 2.73474 2.6425 2.69643
"2910" " TNRC6B " 6.17198 6.23798 6.63018 6.16081 7.00615 7.02436 7.05171 6.66396 6.63692 6.13763 6.35756
"2911" " TGFBR2 " 4.9139 8.25658 4.24241 6.24598 4.68818 8.15095 7.15465 9.63337 5.43413 4.03931 3.89744
"2912" " SPTB " 3.47399 4.10208 3.43709 3.60616 3.64051 3.47438 3.66676 3.34335 3.51958 3.32965 3.41984
"2913" " RPL9 " 9.38125 8.85748 9.59855 9.898 8.42744 9.58095 8.8459 9.95516 9.50259 9.91749 9.9268
"2914" " EXOC1 " 7.79138 7.9465 7.62296 7.34267 7.40034 7.34991 7.18678 7.43469 6.89585 8.1281 7.96059
"2915" " ASL " 5.44022 5.44015 5.76325 5.55076 6.05047 5.917 6.2815 5.24158 5.74752 5.81449 5.49808
"2916" " YIPF5 " 7.38107 6.87469 7.06618 6.90246 7.76223 7.48365 7.70389 6.97952 8.04779 7.43405 7.3054
"2917" " FNBP1L " 7.72508 7.67635 8.22872 8.04603 8.2291 8.16654 7.78381 8.18196 8.75304 9.11681 9.16647
"2918" " RPS23 " 8.36297 7.39049 7.69174 7.70455 6.77222 7.57655 7.8555 8.72789 7.17483 8.23951 8.14573
"2919" " RPS14 " 10.3948 9.56092 10.5511 10.4995 10.6849 10.6524 10.7505 10.9571 11.1312 10.6978 10.7726
"2920" " CELF2 " 4.98026 5.49891 4.82983 5.51517 4.84737 5.8684 4.5899 6.66375 4.98059 4.72047 4.73687
"2921" " ABCF1 " 7.71135 7.25859 7.23121 6.78312 6.99047 7.1601 7.29077 6.45151 7.24666 7.33421 7.85379
"2922" " MBP " 4.60164 4.31063 4.18557 4.30354 4.00037 4.03754 4.00988 4.90209 4.49037 3.90785 3.70915
"2923" " CSNK1A1 " 7.47313 7.28067 7.90304 7.51074 7.72338 8.03289 7.79876 8.09818 8.83383 7.8703 7.73261
"2924" " CD74 " 5.45333 9.99739 4.19873 10.2998 8.79989 10.7852 8.23852 11.3378 7.77408 4.66966 6.84405
"2925" " MSLNL " 4.54046 4.88234 4.61949 4.65559 4.38481 4.50678 4.47082 4.53371 4.71446 4.45143 4.59483
"2926" " CES1 " 3.74532 4.99568 3.43969 4.64057 5.09552 5.98283 3.90562 6.82337 3.41709 4.30806 4.34353
"2927" " CHI3L2 " 3.87194 4.51788 4.01282 4.07525 5.87735 4.36339 3.63452 5.8684 3.70172 4.10746 4.33925
"2928" " CTRB2 " 3.78408 3.54357 3.41434 3.53739 3.65674 3.53598 3.27619 3.43713 3.59006 3.6066 3.76524
"2929" " STAG3L2 " 8.76018 8.06466 8.40978 7.85519 8.2311 8.19493 8.80778 7.57765 8.30509 8.95967 8.57023
"2930" " U2AF1 " 8.76621 8.53668 8.71142 8.12463 8.64296 8.16409 8.76746 8.56447 8.84545 8.68286 9.09708
"2931" " KPRP " 3.26546 3.23085 3.02656 3.30082 3.45668 3.33672 3.41379 3.13661 3.26439 3.58974 3.35045
"2932" " CLLU1OS " 3.57465 3.42507 3.36424 3.32846 3.54783 3.38282 3.35993 3.26389 3.21451 3.52852 3.43393
"2933" " CLLU1 " 2.70098 2.50315 2.5759 2.4804 2.76337 2.73543 2.68916 2.58299 2.41356 2.47935 2.7037
"2934" " TSPAN4 " 6.30962 5.76547 7.38889 6.68968 7.13349 7.41335 5.99471 7.97406 6.81391 6.10182 7.80804
"2935" " DUT " 6.03015 5.93047 5.80409 6.02957 5.02043 5.67958 5.9107 5.50016 5.63628 5.46754 5.31623
"2936" " TPD52 " 6.13746 6.4875 7.04846 7.97401 4.98935 4.24118 5.6805 4.72131 6.82548 6.6698 5.42228
"2937" " CXorf65 " 2.7876 3.00453 2.75443 2.72097 2.90391 3.03908 2.88734 3.09254 2.81499 2.94223 2.94933
"2938" " DPPA5 " 2.81752 2.70478 2.7498 2.72952 3.02907 2.83039 3.03091 2.73667 3.38035 2.8731 2.49427
"2939" " IFITM5 " 3.6904 3.51443 3.38276 3.47949 3.9021 3.56101 3.68672 3.26966 3.53223 3.39693 3.59835
"2940" " RAB12 " 5.62197 5.40528 5.3192 5.12621 5.38033 5.34682 5.6737 5.9986 6.36328 5.90698 5.86417
"2941" " ANO6 " 7.66855 7.04069 6.93659 7.19594 7.83901 8.0936 7.46559 8.3303 7.58654 6.85989 7.13663
"2942" " C8orf85 " 11.1118 6.3497 5.55196 6.04803 10.9336 6.2506 4.423 6.47416 8.08085 6.33926 6.62786
"2943" " VEGFA " 6.79896 6.63651 7.30005 8.17774 9.21076 7.25217 7.38179 8.05298 10.1768 8.32631 7.564
"2944" " NDEL1 " 6.12658 6.4744 6.33046 6.341 6.68816 6.914 6.88886 7.31197 7.61407 6.22947 6.68001
"2945" " SCGBL " 4.12145 3.46449 4.12953 4.02206 3.69954 4.00077 4.10967 3.46796 5.63335 5.28538 4.19245
"2946" " ARFIP1 " 6.42572 6.52236 7.10559 6.85135 6.81557 7.14105 6.50362 7.31615 7.17626 7.27425 6.73947
"2947" " ARHGAP30 " 3.68468 3.87558 3.47445 4.31496 3.33831 4.13044 3.84781 4.52477 3.59807 3.60912 3.57226
"2948" " ARHGAP24 " 4.90682 4.54804 3.77104 4.37548 4.01295 4.57317 3.71103 5.54795 3.58422 3.63937 4.139
"2949" " TTLL3 " 5.54743 5.29186 6.47696 5.84577 5.16604 6.26477 4.55694 6.32889 6.76618 5.99585 7.1975
"2950" " RPS25 " 6.31584 6.22306 6.25423 6.75466 6.83645 7.48093 7.38688 7.65619 7.10105 6.62892 7.15882
"2951" " RPS25 " 8.957955 8.47384 8.7502 8.61297 9.365505 9.546785 9.572075 9.85622 9.488285 9.00527 9.515875
"2952" " RPS26 " 10.338155 9.286875 10.26601 10.221775 9.959825 9.57365 9.75586 9.55142 10.337845 9.18554 9.667705
"2953" " RPS26 " 8.27516 7.23906 8.15069 7.971 7.78109 7.5296 7.88682 7.42616 8.36491 7.24209 7.62839
"2954" " RPS26 " 8.39056 7.41289 8.25814 8.06229 7.99706 7.61131 7.93238 7.51159 8.42168 7.3137 7.7037
"2955" " RPS26 " 9.29783 8.28841 9.20367 8.96521 8.88604 8.52682 8.88108 8.52192 9.45879 8.18724 8.60693
"2956" " SLC35F1 " 3.68648 4.09249 3.37963 4.10071 4.23616 3.90568 3.28078 3.55897 3.47101 3.53967 3.30781
"2957" " KCTD21 " 4.50806 3.72435 4.692 4.21659 5.16215 5.22366 4.45249 3.87883 4.21078 6.25757 4.36307
"2958" " KCTD21 " 5.82483 5.69561 6.29118 5.51589 7.39705 6.94773 5.97882 5.32367 5.90117 9.23979 6.36956
"2959" " NANOS2 " 4.11159 3.80728 3.85926 4.04512 4.2542 3.6609 3.82775 3.87422 3.6345 3.64387 3.80766
"2960" " KIAA1755 " 4.00131 4.07292 3.52189 3.94542 3.89839 4.53113 3.35506 3.60894 3.65627 4.03584 3.62505
"2961" " DBX1 " 3.87442 4.20207 3.85225 4.21594 4.04455 4.09989 3.84236 3.64255 3.90406 3.61198 3.86646
"2962" " PLAC8L1 " 3.43841 3.35412 3.6621 3.26058 3.35561 3.58718 3.29415 3.02664 3.7937 3.58152 3.43252
"2963" " ANKRD56 " 3.28077 3.17273 3.3807 3.07421 3.58833 3.30827 3.59669 3.5109 3.66877 3.26982 3.34334
"2964" " RSPO4 " 4.37943 4.47269 4.10933 4.46582 4.33269 3.94894 4.38841 3.73862 3.86397 4.17447 3.8859
"2965" " REP15 " 2.60178 2.80694 2.71497 2.70797 2.5172 2.64205 2.51395 2.77026 2.87423 2.71375 2.35236
"2966" " RGS7BP " 3.26169 5.05307 3.21697 3.44428 3.24942 3.21019 4.08868 3.45236 3.23081 3.31408 3.03682
"2967" " SFMBT2 " 4.12185 6.14859 5.79978 6.06084 6.54579 7.4121 6.06417 6.4122 7.81025 7.45561 3.84051
"2968" " CIB4 " 3.23153 3.11782 3.22587 3.44842 2.81008 3.09835 3.25523 2.9853 3.09301 3.11563 2.97058
"2969" " AHDC1 " 5.17475 4.85652 5.83178 5.4338 6.1808 6.04241 5.4747 5.37278 5.43636 5.73006 5.41997
"2970" " C2orf71 " 3.61331 3.74013 3.70908 4.37904 4.13699 3.7989 3.82025 3.89196 3.62891 3.76921 4.06884
"2971" " PLEKHG1 " 3.94679 4.70862 3.97654 4.56447 4.99845 5.16795 3.52953 5.91862 3.87123 4.02729 3.86223
"2972" " GLTPD1 " 5.07968 4.490015 5.2512 4.58055 4.94636 4.97117 5.068825 5.29516 5.47994 4.91335 4.75307
"2973" " PFN3 " 3.55732 3.51597 3.3857 3.95564 3.95362 3.38626 3.67316 3.35739 3.59005 3.0173 3.48365
"2974" " HELT " 3.57439 3.3966 3.33897 4.30596 3.48774 3.48982 3.56727 3.36863 3.30934 3.25892 3.31323
"2975" " FAM24A " 3.22969 3.482 3.45439 3.15863 4.00133 3.37468 3.54484 3.20646 3.37167 3.41941 3.11787
"2976" " PGAM4 " 8.17344 7.74861 8.82491 8.32638 8.91224 8.19388 8.76585 7.78409 9.13722 8.33727 8.97791
"2977" " ZFAT " 6.16259 5.6901 5.88519 5.26893 4.94709 5.2378 5.36258 5.22424 5.66672 5.92872 5.41347
"2978" " CDNF " 4.19553 4.32115 4.72347 4.47206 4.99778 4.43375 4.43673 4.82786 4.88207 4.90287 4.08357
"2979" " DCAF4L1 " 2.90362 3.08037 2.92145 2.95035 2.77685 3.13845 3.05507 2.8671 2.86175 2.86671 3.37917
"2980" " TTLL13 " 3.13623 2.48165 3.0747 3.10303 3.11723 3.28495 3.02923 2.62804 3.05647 3.19326 2.858
"2981" " ZNF16 " 6.07671 5.56763 6.7074 5.57348 5.2382 4.98917 4.79171 4.03089 5.86195 6.35925 5.39701
"2982" " METT11D1 " 6.86797 6.43908 6.86176 6.79064 6.74317 6.52505 7.27994 6.39901 7.2985 6.83129 6.87222
"2983" " PCDP1 " 3.51732 4.17974 3.13283 3.26638 3.15694 3.20507 3.16739 3.48289 3.24667 3.30242 3.58153
"2984" " ZNF181 " 4.47987 4.64888 4.29549 4.22014 4.40116 4.78091 4.54156 4.16459 4.88712 4.71381 5.03657
"2985" " SLC10A7 " 5.65116 5.80372 7.01705 6.75839 7.12496 6.48457 6.09427 6.42855 6.78727 6.8311 6.13637
"2986" " RPS27 " 10.298 10.193 10.4169 10.7226 10.5011 10.8763 10.7137 10.8168 10.8969 10.6807 11.0559
"2987" " RPS27 " 10.4041 10.2 10.6414 10.965 10.7638 10.9702 10.867 10.9359 11.3085 10.7924 11.0793
"2988" " RPS29 " 3.73492 3.97256 5.16936 4.98457 5.60308 5.70979 4.0238 4.98547 5.48931 4.78964 4.72722
"2989" " GRB7 " 5.63338 6.54994 7.20096 6.77815 6.01558 5.75493 6.23826 5.24082 6.68196 6.29248 5.40695
"2990" " CPLX3 " 3.99205 4.07115 3.78182 4.6032 4.18034 4.44407 3.61435 3.68775 4.11106 4.68054 3.90355
"2991" " CPLX3 " 3.78886 3.98995 3.5337 3.88286 3.79206 4.24009 3.42098 3.48562 3.83358 3.69534 3.72013
"2992" " AP2B1 " 7.98003 8.65337 9.71725 9.40417 9.74811 9.24442 9.3278 8.52224 8.82026 9.79439 8.67029
"2993" " AP1G1 " 9.2377 8.48863 9.8507 8.9811 8.80778 9.29555 9.60281 8.64986 9.26598 9.39717 9.29433
"2994" " OPN4 " 4.16103 3.87928 3.87841 4.23193 4.18686 3.92337 4.00599 3.94367 3.82136 4.18022 3.80458
"2995" " SUN3 " 2.88286 3.05941 2.54008 2.65131 2.76309 2.66966 2.76907 2.6344 2.66166 3.05866 2.53132
"2996" " KLK3 " 3.67202 3.65834 3.41476 3.53826 3.87815 3.47541 3.44551 3.3692 3.43854 4.20364 3.31151
"2997" " ARHGAP5 " 7.30346 6.95661 7.5795 6.81515 6.96698 7.05599 6.57888 7.49872 6.4211 7.11714 7.62635
"2998" " PPAPDC1A " 3.86198 3.51829 3.69027 4.72195 3.48117 6.22046 4.14128 3.51758 3.56026 3.36918 3.51666
"2999" " SAMD5 " 4.14045 3.86293 3.71832 3.90634 4.16197 4.0701 3.34104 4.75512 3.81427 3.81901 3.88224
"3000" " SPN " 3.82731 4.35817 3.55505 3.80111 3.60627 3.95896 3.34118 4.04459 3.58845 3.53936 3.15092
"3001" " RPS28 " 10.6692 10.5502 11.894 11.3431 11.5301 11.3605 11.7985 12.1818 11.9596 11.3849 11.9811
"3002" " RPS28 " 10.83225 10.69165 12.0374 11.51 11.66045 11.52325 11.93425 12.32045 12.1072 11.53995 12.1289
"3003" " COX19 " 3.53658 3.87857 3.91642 3.69041 3.94118 3.92383 4.11834 3.80156 4.64157 4.35631 4.85817
"3004" " SPDYE2 " 5.7345 5.42149 5.43174 6.12661 5.28998 5.30514 4.92706 5.04751 4.84699 5.58515 5.46344
"3005" " SPDYE2 " 5.554955 5.20921 5.31162 5.935625 5.007985 5.215055 4.82387 4.952235 4.697925 5.336375 5.294895
"3006" " ZNF451 " 6.2565 6.51483 6.55081 6.26291 5.59823 6.51402 6.88399 6.35077 6.55643 6.88465 6.41802
"3007" " ZNF816 " 4.54296 3.91302 4.63118 3.84305 4.06639 4.44827 4.45977 3.8389 3.65859 4.40361 4.41576
"3008" " CYB5RL " 4.71869 3.8853 4.90708 4.19216 5.41584 5.03132 4.7351 4.05006 4.37423 4.20006 4.33912
"3009" " RAB24 " 7.07459 6.16627 6.45045 6.05205 6.00494 5.96947 6.34678 6.3316 6.48625 6.40771 6.34985
"3010" " RUNX3 " 4.90993 5.61387 4.54023 5.48125 5.24565 5.18032 5.14063 6.34293 4.86625 4.72612 4.7425
"3011" " IFIT3 " 3.82468 4.81224 3.76018 4.42442 3.82984 3.9785 5.81738 4.94944 3.84512 3.02845 3.59465
"3012" " SRSF7 " 7.46548 6.8178 8.04314 7.53698 7.65141 7.69826 7.87594 8.14052 7.70032 7.96907 7.92598
"3013" " PLAA " 6.80813 6.7085 6.26563 6.25671 7.19473 7.0666 7.09432 6.92253 6.62628 6.69122 7.00519
"3014" " FAM131B " 4.44557 4.24687 4.20728 4.48578 4.54383 4.17883 4.24583 4.51306 4.27487 4.48877 4.2911
"3015" " SCMH1 " 8.08395 7.39228 7.18771 6.70037 7.50996 7.73161 7.29077 7.04834 7.08192 5.51045 7.36289
"3016" " NT5DC3 " 5.8267 5.11029 5.36833 5.36761 6.1627 4.95798 5.16483 5.59532 6.01454 5.45604 5.55823
"3017" " SEMA5B " 3.65968 3.61436 3.52538 3.73207 3.67807 3.57118 3.51653 3.90819 3.57883 3.55293 3.74182
"3018" " C3orf75 " 4.99689 4.53914 5.2671 5.01719 4.97633 5.12138 4.90792 4.70101 5.27521 5.6857 5.60965
"3019" " CXorf48 " 2.98795 2.92871 2.95311 3.15714 3.47774 2.79495 3.11235 3.08116 2.83217 3.55103 2.9433
"3020" " ERGIC1 " 8.93331 8.55866 9.67629 8.34016 8.83403 8.82406 9.95905 8.10659 9.41878 8.27317 9.08115
"3021" " TRMT11 " 4.58575 5.65742 4.59412 4.27935 4.80073 5.33365 5.58814 5.9562 4.96589 5.15913 5.29256
"3022" " CCDC90A " 6.97211 5.83947 6.31783 5.72397 5.83857 5.62096 6.67173 6.13975 7.3286 7.46667 5.69364
"3023" " IQCH " 4.92474 4.50969 4.33079 3.87734 3.92418 3.95841 4.93397 4.00905 5.09682 5.58411 4.09238
"3024" " OBFC2A " 5.05893 5.82588 4.69891 5.48988 5.18145 6.0935 4.69978 8.30076 5.45418 4.59783 6.30673
"3025" " CRELD1 " 5.28832 5.17457 5.22695 5.18719 4.99335 4.69569 4.84056 5.0461 5.49491 5.25828 5.36658
"3026" " GSTCD " 5.81643 5.76647 5.74213 5.7497 5.72031 5.83399 5.88691 5.17731 5.25355 6.04171 5.13548
"3027" " ZNF613 " 5.86832 5.76273 4.84051 4.73695 6.57702 5.91534 5.22015 5.00008 5.40228 5.5931 5.06133
"3028" " ATAT1 " 5.19302 4.65356 6.67819 6.02898 5.03163 5.62808 5.64035 5.42122 6.24698 6.26022 7.00989
"3029" " ATAT1 " 5.03666 4.41217 6.43012 5.92223 4.78722 5.39751 5.4498 5.17886 5.96337 6.11378 6.6734
"3030" " DNAJB14 " 6.04712 5.99495 6.06896 5.73535 6.0965 6.00336 5.15918 6.5704 6.14142 6.24664 5.09065
"3031" " DNAJB14 " 6.91619 6.94774 6.69972 6.65482 7.22206 6.78212 5.60537 6.35419 6.8487 7.19521 6.45033
"3032" " DDX59 " 4.7018 4.95268 4.40693 4.22271 4.58275 4.7532 5.17785 5.09226 4.87296 4.71664 5.22222
"3033" " MRI1 " 5.01943 5.30865 7.00792 6.32408 6.45576 6.59158 6.69508 6.3385 6.63447 6.76751 6.69692
"3034" " YTHDC1 " 7.88416 7.45156 7.79093 7.32223 7.74299 7.63416 7.60481 7.90886 7.53031 7.79846 7.89968
"3035" " FDX1L " 6.07137 5.53527 5.88017 6.01025 6.04956 5.98674 6.19939 5.57529 6.32347 6.51233 6.0713
"3036" " CCDC78 " 4.2749 3.80776 4.87396 4.06455 4.25951 4.27945 4.23569 3.66102 4.19969 4.2542 5.50394
"3037" " TMEM150A " 6.63445 6.14873 6.70271 6.05949 6.84886 6.24071 6.78471 6.15746 6.69064 6.20326 7.19696
"3038" " MANEAL " 5.82154 4.47515 7.17681 6.88984 4.00536 4.82209 6.59645 4.72308 6.17194 6.806 5.06545
"3039" " C6orf165 " 4.05671 3.90429 3.07956 3.10513 3.15226 3.12605 4.19486 3.25476 2.72339 3.47016 3.27461
"3040" " RIBC1 " 3.59613 3.90715 3.66193 3.14946 3.58913 3.24631 3.92332 3.50708 3.32841 3.44007 3.9051
"3041" " C10orf72 " 4.12055 4.76799 3.92985 4.64946 4.07563 5.15087 3.91977 4.66948 3.98995 4.01453 3.45466
"3042" " C12orf40 " 3.41829 3.32508 2.82351 2.77751 2.77565 2.90134 2.83203 2.6214 2.8593 2.59769 2.59949
"3043" " LYPD5 " 4.97183 5.07114 4.76259 5.14022 5.6401 5.29851 4.20166 4.9872 4.86662 5.26876 5.26109
"3044" " LLGL2 " 7.46237 7.30357 8.04009 7.42373 6.79949 6.21192 7.97531 5.85203 7.41873 7.56349 7.22557
"3045" " MAF " 3.78245 4.32572 3.52826 4.02011 4.24599 4.24941 3.31171 4.67004 3.77142 3.67786 3.44655
"3046" " ALDH3A2 " 6.47703 6.30945 5.5962 5.50639 5.86875 6.2559 6.90944 6.32644 5.91814 5.7882 6.6597
"3047" " SKOR1 " 4.89885 4.84828 4.78334 5.15574 4.78867 4.81528 4.96363 4.59718 4.84257 4.73432 4.68421
"3048" " BOLA2 " 10.8903 10.5106 10.8108 10.6082 10.4951 10.4649 10.3597 10.1045 10.3279 10.7833 11.0069
"3049" " RAB40AL " 3.55288 3.64123 3.30905 3.78442 3.40474 3.6411 3.32318 3.31138 3.05199 3.20347 3.46555
"3050" " PHKB " 7.52842 7.56876 8.02361 7.12039 7.57889 7.89057 8.68571 7.85683 7.73916 8.03161 7.72027
"3051" " PSG6 " 2.67618 3.28786 2.75477 2.55524 2.99802 2.48393 2.89756 2.52452 2.53552 3.19706 2.51346
"3052" " INSC " 3.05279 3.25577 3.09627 3.50407 3.19577 3.32182 3.01593 3.04618 3.14031 3.277 3.08543
"3053" " ACCSL " 3.39476 3.13912 3.30457 3.33491 3.66156 3.34544 3.36848 3.56117 3.20421 3.55079 3.2306
"3054" " LONRF3 " 4.31948 4.07806 4.15664 4.4622 4.50524 5.2602 5.21837 5.69003 4.00786 3.89975 3.96031
"3055" " TMPO " 8.48837 7.32523 8.16613 8.1454 6.62072 6.45014 7.64823 6.57632 7.3391 8.28582 7.9825
"3056" " ZNF226 " 5.08478 5.08194 4.46402 4.60145 4.76115 5.04754 4.71956 4.54243 5.57825 4.90175 5.46861
"3057" " SULT6B1 " 2.37661 2.47946 2.36524 2.42931 2.44748 2.32702 2.42342 2.21063 2.33403 2.28767 2.22319
"3058" " RAB41 " 3.34045 3.15821 3.17456 3.20929 3.87418 3.31332 3.11178 3.26087 3.25564 3.48205 2.92912
"3059" " RRM1 " 7.72408 6.45946 8.53907 7.95915 6.4143 7.17942 7.58573 6.97168 7.29317 8.43343 8.61098
"3060" " DEFB135 " 2.44655 2.3266 2.33542 2.41039 2.50008 2.44094 2.48693 2.36937 2.39137 2.24882 2.42918
"3061" " DEFB136 " 2.94719 2.67095 2.91979 3.10804 2.8395 2.96034 2.5711 2.50241 2.816 3.02417 2.48187
"3062" " DEFB134 " 3.78 3.79607 3.97568 3.65115 3.63399 3.67322 3.29388 3.11949 3.74989 4.37829 3.4383
"3063" " C19orf6 " 8.1589 7.86404 7.83436 7.30047 8.49911 7.95497 8.58742 8.02838 8.09048 8.58533 8.27741
"3064" " FAIM " 5.18923 4.83285 5.15842 4.70763 4.96213 4.8051 5.2889 4.73061 4.94202 4.60783 4.54634
"3065" " GPR155 " 4.41651 5.48615 3.76364 4.2181 4.67127 5.0436 5.72855 5.575 4.51993 4.35597 4.35494
"3066" " MTERFD3 " 6.30267 4.91256 4.39742 4.13953 3.71547 3.99075 5.89981 4.78521 4.28216 4.5988 5.44772
"3067" " TAAR2 " 2.5703 2.72402 2.64608 2.79685 3.33226 2.85996 2.73533 2.60638 2.75012 2.63706 2.76269
"3068" " PAIP2 " 9.27383 8.74383 8.9921 8.74634 8.97761 8.88323 8.60188 8.95708 9.28759 9.16666 9.33048
"3069" " ENTPD8 " 6.75889 5.26816 4.1956 4.12384 5.19525 4.34527 4.67213 4.08018 4.20162 5.20383 4.25939
"3070" " SAR1B " 8.60692 7.02869 8.23905 7.272 7.60654 7.411 8.94266 7.9501 8.52561 8.3011 8.41928
"3071" " SERINC4 " 3.50391 3.70991 3.73238 3.68371 3.71854 3.66032 3.62768 3.33936 3.8124 4.00503 3.58462
"3072" " CSTF1 " 7.25632 6.59212 7.58557 6.72609 6.86987 6.4851 6.55201 5.65692 6.39253 6.62898 7.0693
"3073" " C19orf62 " 6.10956 5.82297 6.87701 6.48935 6.60844 6.5596 6.90252 5.93893 6.92502 6.97988 7.14709
"3074" " TOM1L2 " 4.5709 4.88889 4.55151 4.09776 4.77764 4.91918 6.08919 4.64861 5.60195 5.16012 5.00627
"3075" " SPECC1 " 6.14439 6.47465 5.90647 6.19703 6.7338 7.0965 7.66702 6.51443 6.58047 5.28554 5.81189
"3076" " PHF12 " 7.28658 6.82499 8.20829 6.82376 7.15263 7.28783 7.45895 6.97615 7.32785 7.34249 7.46883
"3077" " C6orf225 " 3.80679 4.0707 3.85584 4.5877 4.30953 4.83702 4.85854 4.27803 5.06967 4.20158 4.6631
"3078" " RHOT1 " 6.98521 7.46181 7.89056 7.44167 7.08393 7.43799 8.08233 7.33157 7.20855 7.47115 7.4584
"3079" " DUSP28 " 4.28862 4.21961 4.38442 4.00816 4.43582 4.01451 4.33986 3.78094 4.25717 4.47568 3.93586
"3080" " MTUS2 " 3.43594 3.61389 3.55328 3.50684 4.24477 3.6874 3.43549 3.70105 3.38771 4.81732 3.14927
"3081" " CABP1 " 3.65562 3.75195 3.55244 3.60628 3.75673 3.62091 3.63468 3.57133 3.71524 3.60235 3.68393
"3082" " TRPT1 " 6.12259 5.22448 6.22834 5.44585 5.87087 5.59404 6.20688 5.25614 5.28413 5.19842 5.91136
"3083" " NOP2 " 7.76256 5.98134 6.90523 6.77175 5.93405 6.03097 6.70285 5.84497 6.40713 6.5002 6.41632
"3084" " ZNF404 " 3.37616 3.42724 2.96588 2.93818 3.02635 3.85493 3.17513 3.44752 4.18201 3.06008 4.18256
"3085" " ZNF704 " 7.61554 7.68301 7.95184 6.46545 6.38843 7.26672 7.33405 6.82341 6.97692 6.20519 7.1199
"3086" " DCLRE1C " 5.69853 5.11914 5.55059 5.42597 5.44917 5.64167 5.27581 4.96193 5.49721 6.1793 5.12743
"3087" " SMAGP " 6.97647 6.31973 6.73838 6.77099 6.63838 6.53572 5.88961 6.12188 6.225 6.84667 6.15745
"3088" " TIAL1 " 6.19825 5.95239 7.38201 6.76756 6.0229 6.18993 6.52494 6.3563 7.00328 6.221 7.01726
"3089" " UBA52 " 9.1469 9.12868 9.52673 9.26466 9.93423 9.5056 9.63146 9.73688 9.99364 9.82786 9.87977
"3090" " EIF2B4 " 7.44016 6.47773 7.3789 6.60086 7.07556 7.1027 7.66975 6.50288 7.22686 6.99187 7.32736
"3091" " MCART2 " 2.97762 3.00366 2.71025 2.69927 2.64149 2.51321 2.76095 2.87434 2.8015 2.85603 2.81485
"3092" " ALDH1L2 " 4.2543 4.08656 3.9227 5.40514 5.0014 5.83949 5.52744 4.2297 4.00236 3.26317 3.5345
"3093" " EXOSC9 " 6.53344 6.66386 7.05717 7.27679 6.69529 6.3511 6.60827 6.79196 6.99697 7.4786 6.57717
"3094" " KCNIP1 " 3.58869 4.07315 3.69432 3.65896 3.76447 3.65321 3.19796 3.71024 3.42541 3.4077 3.3902
"3095" " ITPRIPL2 " 4.20208 5.06957 6.25184 5.70595 6.35821 5.96857 4.81836 5.91976 4.75839 3.65057 6.36063
"3096" " PTCHD3 " 3.00158 3.13601 2.62638 2.93963 2.99906 3.02754 2.90772 3.45776 3.05063 2.92326 3.01834
"3097" " GALNTL6 " 3.35376 3.44948 3.40613 3.20563 3.67392 3.27353 3.48081 3.2177 3.31137 3.52273 3.19198
"3098" " FAM134B " 7.53245 6.33102 5.75468 4.9403 4.79583 4.92204 4.85685 4.93171 5.01801 6.32996 5.65662
"3099" " SMOC1 " 5.11531 5.09768 5.12423 5.3699 5.35537 5.55026 4.40112 5.00979 4.93285 4.82621 4.83421
"3100" " SORBS1 " 4.63012 4.52672 4.55501 5.28625 3.9998 6.93838 6.05944 6.88565 4.61337 4.55071 5.27374
"3101" " RYR2 " 3.37275 3.26071 3.19947 3.44445 3.23039 3.39979 5.62666 3.43115 3.21163 5.67441 3.2194
"3102" " RPL17 " 9.03137 9.14182 9.88646 9.94591 9.96162 10.2237 9.59324 10.1126 9.82958 10.0409 10.0312
"3103" " SRA1 " 5.99748 5.31623 5.65261 5.30275 6.36952 5.99243 6.33521 5.28082 6.29715 6.04029 5.84889
"3104" " FAM102A " 9.03393 9.05996 7.98536 7.82535 8.89338 7.87208 8.56201 8.39207 8.74537 8.29958 9.01286
"3105" " POMC " 4.06826 3.79831 3.70968 4.02875 3.86993 4.00467 3.81283 3.75021 3.82933 3.69954 3.87538
"3106" " RPL41 " 6.01359 5.56303 6.77794 6.36404 5.69953 5.52932 5.27326 5.9337 7.00235 6.21833 5.75149
"3107" " RYR3 " 3.21167 3.31464 3.23788 3.29942 3.48146 3.17714 2.8372 3.34157 3.16787 3.28797 2.90533
"3108" " HHLA3 " 5.48755 5.25503 5.11516 4.78181 6.01263 5.48937 5.54424 5.60429 5.71079 4.98312 6.00651
"3109" " SCN1B " 4.75426 4.27036 4.46685 4.45127 4.62899 4.4113 4.3377 4.19988 4.85169 4.41536 4.43007
"3110" " AGAP1 " 7.25637 7.26828 7.60588 7.49726 7.8093 7.41793 7.5197 7.62366 8.52093 8.16719 6.43274
"3111" " CNTROB " 5.30497 4.59485 5.4077 4.69181 5.29539 5.11722 5.48512 4.79929 5.76001 5.31799 5.45595
"3112" " CYS1 " 5.27674 5.37497 5.23282 5.55718 5.49162 5.29501 5.18387 5.6437 5.13152 5.49426 5.23897
"3113" " ACOT1 " 5.3539 5.41256 5.86079 4.64405 6.08282 6.6371 6.30347 6.03422 6.98302 5.56288 6.21989
"3114" " ACOT6 " 3.72122 3.15755 3.28372 3.47082 3.6321 3.23161 3.69949 3.43123 3.41209 3.92308 3.40167
"3115" " C7orf70 " 6.15198 7.00177 7.42087 6.57808 7.71368 7.61385 7.27627 6.54063 7.30024 6.8891 8.68623
"3116" " C7orf70 " 5.765 6.67094 6.94446 6.44597 7.45238 7.34446 7.34403 6.93173 6.93496 6.81494 8.42306
"3117" " FOXK1 " 5.30553 5.51369 6.30521 5.80245 6.87911 6.52793 6.29369 6.34955 6.74364 6.58505 7.3308
"3118" " ACOT9 " 4.00554 6.88857 5.64194 6.03022 6.55251 7.07473 6.56723 7.19976 6.30141 5.91868 6.24212
"3119" " EIF3B " 7.36042 7.68261 7.78583 7.53774 8.41928 7.46698 8.55002 7.39196 8.02266 7.73194 8.8878
"3120" " LPPR5 " 3.94268 3.42708 3.25995 3.50978 3.05249 3.6196 3.17261 3.43366 3.33473 3.18195 3.36488
"3121" " CNGA4 " 3.53888 3.64439 3.32371 3.28727 3.50767 3.52382 3.38886 3.07789 3.34068 4.07506 3.30692
"3122" " TRIM16L " 7.42241 6.6606 5.49883 5.18598 7.1915 6.58948 7.64253 6.74981 7.22225 5.85007 8.7032
"3123" " CYFIP2 " 6.20437 6.9324 5.86236 6.68331 4.92247 5.25385 5.3842 6.64105 7.14607 5.36656 7.30805
"3124" " PRIC285 " 6.27918 5.56838 6.01205 5.53883 5.07967 5.23626 5.39131 5.01192 5.38391 5.00465 5.25851
"3125" " CDKL5 " 4.28174 6.29007 6.38421 5.65088 4.81455 6.03385 6.38332 6.07333 5.29395 5.14973 6.10933
"3126" " RUFY3 " 6.94201 6.30783 7.94939 7.4659 6.43056 8.07169 7.14665 7.37413 6.41743 8.28634 6.55282
"3127" " DYNLL1 " 9.57561 8.60511 9.31538 9.60662 9.66985 9.22091 9.79649 9.18525 9.57865 9.3662 9.90594
"3128" " DYNLL1 " 7.77579 7.16956 7.52946 7.77792 7.63323 7.78531 7.67624 7.41595 7.67263 7.7536 7.84359
"3129" " DEFB110 " 2.55288 2.60245 2.35352 2.29527 2.64892 2.54398 2.26337 2.4273 2.47062 2.58386 2.25577
"3130" " DEFB112 " 2.58754 2.60162 2.56321 2.72405 2.62839 2.52296 2.52676 2.45433 2.56659 2.75208 2.75172
"3131" " DEFB114 " 2.73323 2.9681 2.5752 2.43304 2.57141 2.59291 2.56837 2.38028 2.57729 2.52701 2.57493
"3132" " DEFB124 " 4.15492 4.5147 4.42265 4.14534 4.87075 4.57187 4.00896 4.20365 4.09827 4.40369 3.99367
"3133" " GON4L " 6.31952 6.71279 6.52713 5.80501 5.99587 6.68456 6.78684 5.83361 6.51917 6.60702 7.07897
"3134" " SCML1 " 2.83356 3.62879 2.52051 3.78929 3.70335 3.39291 5.52403 5.9395 3.73665 4.45776 3.83809
"3135" " HEPN1 " 3.57338 3.3032 3.40026 3.67266 4.10699 3.7482 3.39402 3.54678 3.57461 3.50337 3.71165
"3136" " SCD5 " 4.69007 4.85214 4.53263 4.8625 5.3708 5.47479 6.06469 6.3366 5.59735 4.91066 4.98762
"3137" " SIL1 " 6.40755 5.7911 5.69176 5.6277 6.2714 5.449 7.11174 5.75875 6.72141 6.59617 5.92997
"3138" " BTF3 " 7.95918 8.02188 8.27996 8.19221 7.6794 7.88364 8.40239 8.27197 8.16349 8.71584 8.78482
"3139" " GATSL3 " 4.97291 4.6941 6.19966 5.7662 5.83093 5.62764 6.11302 4.92704 5.27998 5.31617 5.96027
"3140" " DEFB107A " 2.82152 3.04958 2.6265 2.62292 2.43487 2.5522 2.45137 2.57649 2.36274 2.80243 2.61212
"3141" " DEFB113 " 3.53982 3.93144 3.46225 3.41571 3.79585 3.63947 3.17326 3.69066 3.36891 3.41112 3.25786
"3142" " DEFB115 " 3.58463 3.50881 3.56723 3.36234 3.74188 3.53924 3.43786 3.4236 3.84571 3.71726 3.05465
"3143" " DEFB116 " 2.73065 3.04275 2.81588 2.78198 2.69239 2.68475 2.80927 2.90163 2.83649 2.76837 2.94028
"3144" " DEFB128 " 2.56357 3.15478 2.69794 2.58972 2.70963 2.94812 2.58477 2.7547 2.74621 2.94486 2.91077
"3145" " NPM1 " 4.60229 4.68845 4.13861 4.39041 4.3128 3.93443 4.12807 4.16532 4.5012 4.08445 4.48576
"3146" " COL28A1 " 3.37773 4.8366 3.20682 3.67814 3.85703 4.28331 4.83718 3.59281 3.58979 3.59998 3.90791
"3147" " DEFB130 " 2.84606 3.38421 2.71669 2.63453 2.93483 2.92549 2.74137 2.76777 2.82297 3.10135 2.86106
"3148" " NCKAP5L " 4.67733 4.66268 4.52417 4.4322 4.69818 4.78347 4.40217 4.40158 4.69297 4.91261 4.78649
"3149" " NCKAP5L " 4.82466 4.26866 4.10252 4.52716 4.5455 4.76589 3.95697 4.35327 4.26314 4.64087 4.26228
"3150" " EIF3C " 9.64871 9.20895 10.4233 10.1653 10.2135 9.90838 9.87864 9.36062 10.0379 10.1138 10.0731
"3151" " ZNF284 " 4.68858 4.20775 3.66318 3.95079 4.26523 5.02772 4.24112 4.4427 4.80657 4.85824 5.19115
"3152" " GAB4 " 3.9458 3.39109 3.61441 3.84672 4.18434 3.66617 3.63772 3.64019 3.72376 4.16045 3.70519
"3153" " DIXDC1 " 4.84254 4.15052 4.92639 4.50332 5.84578 6.19483 5.31035 5.51137 4.95896 4.5855 5.41586
"3154" " SLC38A10 " 7.81369 7.10559 7.35559 6.90382 7.14063 6.56937 7.16775 6.32145 6.7054 6.40189 6.78378
"3155" " SCNN1A " 5.90131 7.01437 4.5078 6.00999 6.5794 6.24056 9.13913 6.59353 8.12138 3.49589 7.28029
"3156" " MARVELD2 " 5.98177 5.93297 6.67475 5.42489 5.14635 5.18561 7.12421 5.3134 4.95743 7.01987 6.40207
"3157" " NARF " 7.44877 7.26156 7.96759 7.31575 6.88985 7.23716 6.59624 6.76304 6.90622 6.73326 6.9329
"3158" " B3GALNT1 " 6.15128 6.46901 5.7178 5.17364 6.14073 5.33095 5.89582 5.39537 4.85126 4.92667 5.87114
"3159" " RSPO1 " 3.70325 4.08925 4.15302 4.01411 4.33584 4.24573 3.91134 4.05651 3.8651 4.30779 3.85058
"3160" " GOLGA6A " 3.36988 4.05738 3.83647 4.05126 4.47391 4.47212 5.08094 4.1446 5.05931 4.2398 4.07215
"3161" " GOLGA6A " 3.66604 3.92893 3.46558 3.87644 4.15835 3.7789 3.68304 3.86217 3.69834 3.61209 3.659
"3162" " GOLGA6A " 3.88973 3.94425 3.95642 4.16427 4.85901 4.20791 4.7467 4.34619 4.28081 4.1211 4.12085
"3163" " GPR149 " 3.80938 3.42201 3.39514 3.21238 3.74179 3.54914 3.18446 3.46055 3.57503 3.28858 3.38295
"3164" " CDC42SE1 " 7.55834 7.53094 7.3576 7.26919 7.69226 7.98675 8.40698 7.33039 7.6077 7.43521 7.73361
"3165" " SCNN1G " 5.27812 4.4289 4.81755 6.00549 4.38001 4.07696 4.02769 4.55054 4.7743 6.20805 4.93368
"3166" " LRTM2 " 3.73683 3.39181 4.40701 5.04123 3.76113 3.17681 3.80022 3.65549 4.37407 3.94257 3.67828
"3167" " PRPS2 " 8.55288 8.09107 7.85037 7.20477 6.89403 6.76612 7.54896 7.69176 7.54626 8.11268 7.38885
"3168" " TRIM71 " 4.63079 4.69982 4.60039 4.99411 4.98413 4.63145 4.5812 4.49507 4.76901 4.80531 4.5317
"3169" " FER1L6 " 3.61408 3.62041 3.43388 3.96324 3.78183 3.4534 3.34808 3.54639 3.57364 3.91045 3.58369
"3170" " FER1L6 " 3.42711 3.22621 3.29319 3.53494 3.41064 3.2195 3.35641 3.05778 3.40035 3.71162 3.47133
"3171" " C20orf27 " 4.79868 4.7728 5.24995 5.15427 5.33288 5.22068 5.23315 4.69399 5.07545 5.18999 5.49738
"3172" " TRIOBP " 4.90127 4.76917 5.24946 5.38083 5.81749 5.55988 5.63679 5.36588 5.66745 4.98847 5.21164
"3173" " RGS21 " 3.07176 2.73525 2.71346 3.03932 2.52774 2.94398 2.43484 3.06989 2.75806 2.89787 2.89429
"3174" " MRGPRE " 4.17429 4.65065 4.45117 4.45522 4.43216 4.38064 4.3636 4.13657 4.38328 4.35472 3.60621
"3175" " ATAD3C " 4.45828 4.51825 4.77766 4.93109 5.05872 4.62749 4.63312 4.31972 5.61334 4.54247 4.47946
"3176" " CEACAM16 " 4.1282 4.13311 3.81767 3.99444 3.83242 3.76972 3.87537 3.75426 4.05813 3.89599 4.06864
"3177" " DPP6 " 3.59679 3.38142 3.6365 3.63536 4.08133 3.62553 3.23986 3.38993 3.48526 4.00261 3.4025
"3178" " SLC25A29 " 5.5024 5.51936 6.66342 5.97258 6.58695 6.31194 6.18137 6.22104 6.57942 6.41777 7.61409
"3179" " ZBTB7C " 5.10774 5.11281 7.13973 5.65983 7.57161 5.79501 7.24141 5.64218 5.96913 6.03886 6.28509
"3180" " PRAMEF10 " 4.02101 4.19048 3.83885 4.19013 4.30008 3.99011 3.7484 4.1781 4.23895 4.00398 3.74735
"3181" " HEPACAM2 " 2.83421 4.15789 3.39623 2.53809 2.3424 2.61998 2.81171 3.84081 2.79481 5.07933 2.57154
"3182" " KIAA1984 " 4.50962 4.03934 4.88225 3.76611 4.26005 3.78064 4.3988 3.55291 3.90712 4.61477 4.21898
"3183" " C10orf25 " 3.08355 3.20859 3.18355 2.98515 2.97036 3.00716 2.91859 2.804 2.89353 2.94582 2.97281
"3184" " C9orf68 " 3.27747 3.37371 3.28395 3.10408 4.11987 3.50691 4.52878 4.2967 3.73856 3.56749 3.84363
"3185" " MPEG1 " 4.30336 5.96312 4.05014 5.46794 4.01187 6.75961 3.85162 7.39601 4.05169 3.53551 3.56227
"3186" " TBC1D28 " 3.6826 3.74265 3.639 3.89235 3.86297 3.78576 3.57936 3.76224 3.78597 3.29842 3.65722
"3187" " SRSF5 " 7.94046 8.53384 9.25247 8.73923 8.66824 8.76626 8.40662 9.50469 9.70178 8.51562 9.02854
"3188" " RGS19 " 6.51738 5.60958 6.16256 6.07411 6.22923 6.36267 5.74403 5.7658 5.89036 5.99343 5.98047
"3189" " KIAA0317 " 7.05865 7.08973 7.57738 7.41876 7.0522 7.08233 6.94975 7.20429 7.79156 6.73626 7.91115
"3190" " VWA5B1 " 3.45366 3.501 3.38133 3.74561 3.61851 3.47507 3.45531 3.59155 3.71099 3.46657 3.32221
"3191" " PRSS53 " 4.12634 4.14221 4.01667 3.87739 3.93763 3.76622 3.81163 3.60664 4.65054 4.02773 4.42268
"3192" " CHRNA1 " 4.59505 3.7577 3.89494 4.15373 4.14123 4.26655 3.99188 4.16587 4.14246 4.31847 3.78155
"3193" " SKA1 " 4.73941 4.46256 4.86961 4.27521 4.72127 4.06714 4.29182 3.52201 4.20059 5.89011 5.13571
"3194" " KLHL35 " 6.36061 5.13325 5.17149 5.0385 5.04565 4.98424 5.55871 4.86497 4.77468 6.59286 5.62336
"3195" " RPS4Y2 " 2.72601 2.69858 2.79819 3.06039 2.78135 2.6792 2.83465 2.76917 2.74699 2.9642 2.68621
"3196" " AP1S3 " 5.2226 5.44019 4.73304 4.43953 5.95647 5.2619 6.19591 5.50622 4.94521 4.77471 4.6757
"3197" " MAP9 " 3.70437 4.55149 4.38588 4.45808 3.41227 4.14592 4.21154 4.38157 4.81389 5.56357 3.70835
"3198" " PNCK " 4.53989 4.5339 4.18144 4.6861 4.75168 4.40708 4.61089 4.34144 4.3589 4.32413 4.76265
"3199" " PTGFR " 3.79905 3.73985 3.45581 3.59627 3.58975 3.49399 3.21613 3.90082 3.43812 3.62649 3.31076
"3200" " USP9X " 7.67784 7.99454 8.08661 7.61612 7.19596 7.38808 8.0777 8.1814 7.98436 8.00043 7.80053
"3201" " IAH1 " 7.37179 7.28304 7.88977 7.49622 6.58987 6.5469 7.32898 6.63723 7.6158 7.80842 6.58333
"3202" " ZNF705D " 2.86866 2.85154 2.93128 2.91421 2.76741 2.67089 2.59365 2.8103 2.88388 3.38718 2.72947
"3203" " ZDHHC19 " 3.73456 3.89259 3.71628 3.71113 3.83352 3.74416 3.54041 3.56904 3.55065 3.76186 3.59377
"3204" " CREBZF " 7.22178 5.98397 7.12497 6.11302 7.0317 6.7592 6.46523 6.35167 6.21157 7.49137 7.57865
"3205" " PRMT5 " 8.15673 7.89177 8.5444 8.20329 8.01175 7.8321 8.29509 6.99799 8.50576 8.49483 8.67991
"3206" " ZMYM5 " 6.20036 6.89121 7.56475 6.96732 6.9835 6.84331 7.09868 7.14877 8.04109 7.34477 7.48926
"3207" " C6orf26 " 5.55731 5.61624 6.13957 5.811 5.66186 5.39945 5.70811 5.53644 5.64963 5.63048 6.27237
"3208" " C6orf26 " 5.40816 5.42681 5.87667 5.4846 5.65899 5.28076 5.61359 5.22732 5.56449 5.39261 5.856
"3209" " ZNF550 " 5.34483 5.33595 5.99534 5.67362 4.797 5.62981 4.87893 4.80791 5.70349 5.21178 6.18742
"3210" " TIRAP " 4.7239 4.43516 5.07131 4.29134 4.15972 4.6105 5.56583 4.41768 4.74732 4.76176 5.11195
"3211" " UNC45A " 6.91123 6.51354 5.92218 6.11917 6.37268 6.25113 6.29119 5.64606 6.50716 6.22678 6.05124
"3212" " SNAPC3 " 7.80125 8.08716 8.32745 8.10948 8.44055 8.40108 7.77368 8.09069 8.33959 8.63544 7.98879
"3213" " NBPF10 " 10.9456 10.6998 10.3198 10.4714 10.6813 10.6413 10.2511 10.396 10.1448 10.6365 10.3678
"3214" " NBPF10 " 9.09495 8.84234 8.67461 8.64676 9.02061 8.94105 8.56322 8.2834 8.58292 8.81379 8.89252
"3215" " TRO " 3.62742 3.89405 3.57194 4.45853 3.41401 4.34114 4.43672 4.11606 3.31033 3.96693 4.17386
"3216" " C7orf63 " 3.59288 4.2637 3.05985 3.08231 3.09846 3.95712 3.18674 5.45344 3.50902 4.18977 3.51145
"3217" " SDCCAG3 " 5.95726 5.70336 5.53336 4.95843 5.67069 5.50799 5.75541 5.25208 5.09733 5.26251 6.11232
"3218" " NOSTRIN " 5.63478 5.3049 3.83312 3.39264 6.1439 6.40774 7.35901 7.10801 3.72743 4.48467 6.11866
"3219" " SLC22A10 " 2.84896 3.33651 3.05479 2.56224 3.17061 2.85498 2.66386 3.15727 2.85671 2.69174 2.73878
"3220" " EML6 " 5.15032 4.00014 4.17798 4.04406 4.79541 4.00157 5.00995 3.5478 3.98101 3.8839 4.00394
"3221" " FAM196A " 6.05441 3.37938 4.54369 3.78796 3.35895 3.27177 3.20306 3.24511 3.11782 3.87568 3.23583
"3222" " TMEM232 " 3.06406 3.84643 2.78936 3.45944 3.04215 3.18411 3.20456 4.32125 3.4157 4.19076 3.84127
"3223" " TMPPE " 5.73215 5.49968 5.45229 4.85841 5.4961 5.45255 5.18412 5.21074 5.3077 5.54811 5.6603
"3224" " CBLN3 " 3.7614 3.91857 3.4616 3.88587 3.72414 3.83737 3.49064 4.01692 3.76215 4.11705 3.84089
"3225" " AIM1L " 3.93639 3.90432 4.12676 4.6392 4.31791 4.07344 4.22194 3.84231 4.31817 3.89175 4.09146
"3226" " CCNI2 " 4.53834 4.50181 3.96381 4.51167 4.40173 4.41765 4.36385 4.37511 3.94848 4.71897 4.31016
"3227" " HRCT1 " 4.23414 3.94011 3.72427 4.00423 4.31339 3.89133 3.37257 4.03737 3.73861 3.95076 4.61856
"3228" " CHIC1 " 6.13037 6.27796 5.99608 5.72373 5.52456 6.03487 5.84321 5.82274 5.35341 6.22347 6.85807
"3229" " ARHGAP11B " 6.0686 5.72867 5.85494 6.02341 5.48047 5.48189 6.23644 4.43619 6.32006 6.48856 6.68919
"3230" " ACBD7 " 4.18428 3.88019 4.61841 4.44337 5.43036 4.0124 4.52235 4.41647 4.75202 6.03645 4.32358
"3231" " MDH1B " 3.29132 4.35574 3.15732 3.52221 3.46874 3.77194 3.43847 3.92168 3.69438 4.03091 3.54489
"3232" " IZUMO4 " 4.20043 4.12649 3.9943 4.3792 4.098 3.87534 4.34418 4.01156 4.11604 4.18485 4.15993
"3233" " C19orf46 " 6.48778 5.30785 6.53931 6.01574 5.5624 5.87464 6.3113 5.02889 7.49441 6.8182 6.89186
"3234" " FKRP " 4.59368 4.10592 4.49027 4.37976 4.41227 4.28944 4.2617 4.1466 4.2901 4.45813 4.46242
"3235" " ZNF808 " 7.14267 6.72437 7.40541 6.47633 6.6194 7.15719 7.16185 6.717 7.13417 7.63236 6.60464
"3236" " C19orf55 " 6.10316 4.99339 6.02914 5.86152 6.0181 5.55338 6.01514 5.16628 7.15234 6.49311 6.32182
"3237" " ANKRD34A " 3.4708 3.43385 3.28243 3.54147 3.577 3.41641 3.67518 3.3583 3.32081 3.55578 3.74756
"3238" " ZNF674 " 4.44983 4.85345 4.37856 4.59007 4.02854 4.38049 4.04604 3.93782 4.69323 4.58549 5.06228
"3239" " ZNF384 " 5.44778 4.1315 4.71756 5.47231 4.68219 4.42934 4.41816 4.54659 4.47661 4.45975 4.75777
"3240" " SGSM1 " 4.88725 4.72778 4.29071 4.40646 4.56954 4.32571 4.84537 4.7582 5.02157 4.56068 4.77328
"3241" " MESP2 " 5.64194 5.84754 4.65999 5.56867 5.05821 5.04415 5.01423 5.18999 5.11984 5.23503 5.77749
"3242" " SLC4A8 " 3.48872 3.69166 4.38505 4.06739 5.85362 7.23498 4.12459 5.15574 7.66922 4.51106 4.98447
"3243" " GPER " 4.66375 4.44819 5.17901 5.42527 5.42844 4.62875 4.75084 5.04082 4.79623 5.10232 5.72268
"3244" " FAM83G " 3.98817 3.89792 4.23417 4.06601 4.62194 3.71616 4.36424 3.42103 5.17728 4.2858 4.3663
"3245" " SHBG " 3.47049 3.46903 3.49046 3.67018 3.67369 3.71688 3.62173 3.30877 3.44607 3.56561 3.60815
"3246" " MLLT4 " 7.9849 7.79468 7.03696 7.3646 6.39423 6.30517 7.01197 6.9331 7.37181 7.34995 6.57261
"3247" " C9orf119 " 5.54023 5.56023 4.78051 4.7609 4.87214 4.81987 5.36621 4.52055 4.79067 4.96089 5.15758
"3248" " SIRPA " 4.65183 4.81308 4.65988 5.286 4.31585 5.67055 3.98545 6.40944 4.64875 4.46103 4.20786
"3249" " C8orf74 " 3.91416 3.84434 3.91648 3.90264 3.60453 3.61755 3.66508 3.94427 3.81813 3.99279 3.48643
"3250" " MAPK3 " 8.82668 7.78337 8.72278 7.89177 8.40999 7.65101 8.09128 7.76938 8.20757 8.3952 8.60643
"3251" " FAM133B " 6.44359 6.31189 6.73284 6.36892 5.92333 6.18834 5.59071 7.62825 5.92922 6.75873 6.43034
"3252" " SPP1 " 3.78622 8.87567 3.47672 9.2649 3.73476 8.87475 4.04428 7.8767 3.85181 2.97518 3.22937
"3253" " LGALS9C " 3.81935 4.88973 3.71524 5.08008 5.10079 5.77684 7.3871 6.34425 5.15059 3.77583 4.6398
"3254" " ANXA8 " 3.90661 4.38449 3.72993 4.27125 4.0108 4.3597 3.99825 4.38714 3.871 4.19926 4.18213
"3255" " C3orf57 " 4.27524 8.80532 3.05891 2.98091 6.67135 3.1212 6.75412 6.05826 6.50979 2.8141 8.18513
"3256" " MUC17 " 3.27688 3.44265 3.08434 3.19362 3.10935 3.08097 2.96956 2.91768 3.11079 3.30268 3.0518
"3257" " HVCN1 " 4.02672 4.55094 4.00819 4.75504 4.43814 4.27527 3.96681 4.59497 4.03519 4.06449 3.90297
"3258" " MLH3 " 4.75888 5.11116 6.84336 6.1901 4.94512 5.64705 5.10334 5.61091 6.20734 5.47026 6.5753
"3259" " PQLC2 " 5.43285 4.88508 5.11999 5.04787 5.13058 5.24259 5.26865 5.13189 5.66228 4.92663 4.84903
"3260" " SLAIN1 " 4.39576 4.67588 4.7628 5.55052 4.15979 4.36196 3.40397 5.35361 4.41681 4.10511 4.24089
"3261" " KIAA1712 " 4.38702 4.54974 4.72325 4.56241 4.37235 4.49452 3.94784 4.48978 4.74144 5.21845 4.16704
"3262" " SPOCK3 " 2.96906 3.5426 2.75007 3.07006 3.17295 3.06804 2.87821 3.03694 2.74289 2.59321 2.73347
"3263" " LFNG " 4.65086 4.31904 6.20563 5.98266 4.99597 5.66639 7.09182 5.00875 7.15388 6.37437 5.80635
"3264" " AKR1E2 " 6.18428 4.51154 5.47726 4.37499 4.90221 4.65752 6.29714 4.48904 3.91394 4.27684 3.7874
"3265" " MCHR2 " 3.20934 3.14402 2.93269 3.19629 3.31431 3.24598 3.20936 3.0723 2.94891 3.17098 3.18977
"3266" " ZNF765 " 9.46226 9.13427 9.22164 8.60947 8.98789 9.25175 9.00567 8.85806 8.75122 9.4462 9.0223
"3267" " ZNF765 " 6.85471 6.62739 6.64673 6.48549 6.80678 6.85404 6.59838 6.52722 6.76609 7.14597 6.58435
"3268" " PAQR3 " 3.80067 4.19585 4.26779 3.93271 3.87782 4.569 3.98956 4.32556 4.21636 3.40604 3.90475
"3269" " NKAIN2 " 2.64866 4.52796 2.90445 3.00869 2.97418 2.85589 2.74898 2.90552 2.56351 3.28098 2.79934
"3270" " DCLK2 " 4.158 4.29483 4.10968 4.46404 3.74147 5.00801 3.39212 4.41435 3.97528 3.70773 3.96091
"3271" " ADAMTSL1 " 3.16703 3.16046 3.2736 3.59281 3.62835 3.83575 3.29121 4.64318 3.17211 3.43736 3.01129
"3272" " ADAMTSL1 " 3.25195 3.18891 3.11026 4.38468 3.77218 4.23289 3.7576 5.56261 2.93098 3.74658 3.36769
"3273" " SYCP2L " 3.21896 3.28072 3.06395 3.44873 3.28815 3.25841 4.65054 2.97146 3.52505 3.48461 3.3074
"3274" " ESR2 " 3.65919 3.65213 3.64684 3.75482 3.6972 3.83915 4.06389 3.61954 4.06045 3.89653 3.77877
"3275" " TBC1D3G " 5.68859 6.92724 6.50918 6.22998 6.80356 6.41443 6.97148 5.85791 7.29043 5.56232 6.39978
"3276" " TBC1D3G " 5.64673 6.87289 6.44522 6.19109 6.73841 6.3713 6.91939 5.81242 7.25015 5.51216 6.33094
"3277" " DMRTC2 " 4.23777 4.3005 4.32965 4.51201 5.25397 4.46905 4.71654 4.32207 4.35647 4.43051 4.33682
"3278" " PAPD5 " 7.15688 6.02782 7.14485 6.53173 6.38828 6.29258 6.42209 6.35411 6.47569 6.39832 6.70178
"3279" " DCUN1D4 " 7.28778 7.50646 7.25766 6.86472 7.39574 7.38054 6.1802 7.72131 6.60338 7.49561 7.64418
"3280" " PRDM15 " 6.2138 5.95703 5.72804 5.15351 5.52628 5.24757 6.14336 4.99078 5.55222 5.37969 6.04835
"3281" " U2AF1L4 " 5.01471 4.86058 4.97778 4.19487 4.94914 4.6589 5.79722 4.3798 6.58043 4.91693 5.81126
"3282" " PCDH17 " 4.23997 5.195 4.34065 5.60014 4.45091 4.87955 4.36972 4.70124 4.05584 4.56731 3.97951
"3283" " CCDC56 " 7.31525 7.75044 7.51136 6.2609 6.7638 6.55889 8.13161 6.14812 6.71369 6.10678 6.68252
"3284" " ZCWPW2 " 3.37624 3.21726 3.11663 3.01697 2.83251 3.04329 3.04368 3.48594 2.91221 3.1808 3.38375
"3285" " SPINK9 " 2.90797 3.02435 2.54688 2.9071 2.70873 2.49676 2.55852 2.54865 2.89696 2.65028 2.67726
"3286" " YARS2 " 4.43778 4.30963 5.00816 4.70528 4.06265 4.56603 5.03152 4.37878 4.74978 5.0134 5.01728
"3287" " C6orf48 " 7.66142 7.0142 7.36422 7.51511 7.35209 8.28487 7.39844 8.05903 9.35243 8.13466 8.33784
"3288" " C6orf48 " 7.66142 7.0142 7.36422 7.51511 7.35209 8.28487 7.39844 8.05903 9.35243 8.13466 8.33784
"3289" " FABP6 " 4.43943 5.00004 5.38959 4.88224 5.89683 5.4224 8.22067 4.83026 4.63363 6.45719 5.44672
"3290" " PHF11 " 5.01401 5.47655 6.20089 6.05126 6.15986 6.37407 5.95029 6.58288 6.34725 6.00086 6.36709
"3291" " ASB1 " 6.15401 6.10389 5.52477 5.56845 5.64361 5.40437 5.6323 5.77293 6.40734 6.23962 5.30942
"3292" " MTMR12 " 8.05764 8.20682 8.12216 6.92391 8.0039 7.96865 7.94719 7.77213 8.53184 8.73062 8.24677
"3293" " DEFB131 " 2.36951 2.65287 2.8721 2.79225 3.07069 2.60598 2.25445 2.53785 2.36815 2.74683 2.62311
"3294" " FAM63B " 5.0213 6.14527 4.78825 4.9957 4.35544 5.30211 5.78618 5.52699 5.66469 5.48074 4.16029
"3295" " SIDT2 " 7.66219 7.00327 8.02013 7.53639 7.09829 6.86509 9.20839 7.20726 7.35292 8.39738 7.60923
"3296" " RHBDD2 " 9.45398 8.66897 8.37042 7.22837 9.16865 7.98625 9.85824 8.06504 8.9379 9.53161 8.66271
"3297" " ERAP1 " 5.71142 5.94377 5.87738 6.18911 5.36293 6.95916 6.65785 7.03142 5.98271 6.51816 6.47382
"3298" " LINS " 6.0697 5.26639 5.30709 4.80803 5.15998 5.42057 5.4407 5.05695 5.16819 5.54607 5.90022
"3299" " ATF3 " 4.18064 4.15408 4.05358 4.03762 4.45137 5.05667 3.83224 7.45392 4.07674 4.291 4.04019
"3300" " NCALD " 4.28716 4.67914 7.36039 4.25433 4.25621 4.61414 5.52621 5.94779 5.02163 6.82796 4.4504
"3301" " TTC23 " 4.27417 5.03676 4.2247 4.3557 4.32695 4.953 5.32326 4.91649 4.7249 4.4485 3.93659
"3302" " SLC29A4 " 5.23789 4.99469 4.43291 4.08832 5.37027 5.64555 4.8668 5.17984 4.48413 4.33984 5.63659
"3303" " HSF4 " 5.41039 5.04927 6.9241 5.94814 5.64232 6.33428 7.00162 5.59514 6.98243 6.04701 6.47152
"3304" " INCENP " 6.06759 5.41137 6.2564 5.93162 5.53238 5.40042 5.83665 4.80868 5.21618 5.95129 5.99307
"3305" " UEVLD " 7.06979 7.38444 6.6202 5.8788 6.35878 6.63357 6.89286 6.49057 8.24012 7.20447 6.92917
"3306" " SYPL2 " 3.44295 3.56993 3.49001 3.64219 3.8401 3.56421 3.38123 3.65039 3.71816 3.55675 3.22423
"3307" " KIAA0895L " 5.28408 5.78144 6.66064 6.04123 5.45272 6.16644 6.79898 5.66746 6.23986 6.65205 5.1751
"3308" " PC " 6.19204 6.25876 5.41806 5.58159 6.33606 6.36769 6.05598 5.68185 5.72196 5.63877 5.93355
"3309" " SI " 2.935 3.46101 2.85873 2.76694 3.09049 2.83777 3.07829 2.7731 2.87519 2.72675 3.05131
"3310" " SLC2A4 " 3.7872 3.8881 3.79996 3.90622 4.26673 4.11538 4.04428 4.15531 3.77588 3.67196 3.66362
"3311" " PTPN20B " 5.17598 4.78044 3.21756 3.58698 4.25122 4.32577 4.20295 3.5354 5.06324 4.02004 4.77184
"3312" " C15orf60 " 2.72145 3.02396 2.9384 2.9131 2.7114 2.62325 2.81379 2.78576 2.59506 2.60273 2.5552
"3313" " PGP " 7.94532 6.49724 7.41966 6.61191 7.56621 6.27724 7.31112 5.975 6.94566 7.59447 7.92316
"3314" " PPP4R1 " 7.13999 5.92974 6.29023 6.46808 6.03173 6.59074 6.5791 7.10032 7.20831 7.33411 6.99256
"3315" " PTPN20A " 6.54064 5.85047 3.56714 4.24071 5.96315 5.81169 5.68484 4.74854 6.54815 5.21702 6.34351
"3316" " PTPN20A " 4.76353 4.38485 3.01683 3.39961 4.04157 3.99685 3.74835 3.30215 4.80559 3.77224 4.46926
"3317" " PTPN20A " 4.36415 4.0172 2.53889 2.64567 3.18663 3.32278 3.86104 3.0314 4.29871 3.43826 4.02067
"3318" " ZNF596 " 3.55424 4.23181 3.40014 3.75598 3.75108 3.56118 4.25585 3.74878 3.67034 3.50004 3.57587
"3319" " SLC16A3 " 6.0909 5.55056 5.2901 5.69411 5.75599 5.2322 4.80236 5.23189 5.34273 4.98486 4.81491
"3320" " FAM98B " 4.28013 4.68966 4.70811 4.99493 4.53299 4.80794 4.54703 4.72692 5.0591 4.64319 4.66755
"3321" " TGFB1I1 " 5.38139 5.80507 5.22361 6.51753 5.7114 7.33193 4.91964 6.6576 5.48875 5.10518 5.49332
"3322" " ABHD12 " 7.92246 6.9879 6.89281 6.67327 6.37958 6.54549 7.02615 6.72035 7.27196 7.50548 6.57493
"3323" " ZNF565 " 3.99162 3.95313 4.40786 4.02941 3.85671 4.25478 4.0471 3.74044 4.90256 4.24275 4.12076
"3324" " FRMD6 " 3.93508 4.97949 5.8403 6.3896 7.6514 8.36635 4.01039 6.7466 5.81809 5.10178 4.75806
"3325" " NUPR1 " 5.6187 7.84153 5.03648 7.53029 8.86597 9.42447 9.22583 8.95607 9.54569 6.3983 8.92816
"3326" " GTF2H2D " 6.77145 6.92838 6.95193 6.04466 4.88935 5.7976 7.43942 6.56949 5.23003 6.32071 7.68046
"3327" " NF1 " 8.32078 8.59425 9.16795 9.22633 8.78177 8.76085 8.57666 8.22959 8.50393 8.62153 8.00039
"3328" " C6orf162 " 5.78611 6.55514 4.96864 5.04654 5.1398 5.84659 5.52371 5.89113 5.02544 5.42458 6.02366
"3329" " SLC12A6 " 4.14311 6.0315 5.00321 4.95863 5.67818 5.96275 6.16183 6.0951 5.94899 4.70289 4.94765
"3330" " SLC35A2 " 6.98728 6.68539 6.25736 5.42937 5.57764 5.305 6.811 5.29184 6.38587 5.9105 6.1525
"3331" " PABPC1L2B " 4.91405 4.59243 4.07219 4.11403 4.0679 4.14178 4.31042 3.97442 4.30798 4.12457 3.77706
"3332" " ZNF706 " 7.13853 7.01808 8.14214 7.55278 5.77145 6.00166 6.0664 6.34031 7.6284 8.05214 6.1668
"3333" " DIAPH3 " 5.36161 4.17059 6.13443 5.69212 6.11848 4.03822 4.47642 4.11277 5.80917 6.58833 5.5192
"3334" " C2orf88 " 3.98879 4.29637 4.1009 4.31666 4.07629 3.90249 4.00522 4.05691 4.19672 3.86518 3.99147
"3335" " SPRED3 " 3.81318 3.70487 4.00839 4.28825 4.01574 3.74551 3.67666 3.74515 4.327 3.94044 3.97041
"3336" " MINA " 5.10052 5.35869 5.60796 4.93737 4.83939 5.18445 5.7389 5.78672 4.30888 3.95997 6.17866
"3337" " MINA " 3.67648 4.73735 3.13875 5.0899 4.95476 6.43667 6.0754 7.1934 3.78961 3.78321 4.7831
"3338" " SLC9A6 " 5.31189 7.55889 6.15157 5.62153 6.12069 5.69873 5.06349 6.21694 4.66202 5.64122 5.05606
"3339" " MAZ " 7.66201 6.35354 8.07094 7.52434 7.63686 6.84267 7.35583 6.35806 7.15803 7.77207 7.76342
"3340" " LTBP4 " 5.47791 6.1608 5.71342 5.73082 5.82737 6.43016 6.31293 7.01742 5.90908 6.30031 6.14442
"3341" " SMC2 " 6.68585 6.41888 5.64696 5.09801 5.50927 4.98542 6.10198 5.42024 5.05288 6.89456 6.41057
"3342" " ENGASE " 5.4095 5.12919 5.57559 5.09441 4.48985 4.90704 5.51199 4.92015 5.30665 4.03158 5.42124
"3343" " TMPRSS7 " 3.33001 3.61147 3.02951 3.09297 3.25316 2.79536 2.92442 3.05117 3.32071 4.13127 2.86263
"3344" " RRBP1 " 6.64559 6.93961 6.11757 6.33039 6.8463 6.91572 7.37801 6.70831 6.26527 7.12287 5.67658
"3345" " TMEM91 " 5.02131 4.93118 4.38096 4.86849 4.62771 5.06378 4.44718 5.39098 5.30047 5.03929 4.87498
"3346" " MAP4K1 " 3.64175 4.43903 3.95765 4.01147 4.11084 4.01537 3.78648 4.01447 4.14557 4.88646 4.08432
"3347" " KDM5A " 7.83796 7.36756 7.11744 6.79067 6.03129 6.60891 6.79122 6.27812 7.22058 7.10765 6.10899
"3348" " TRAK1 " 5.6933 7.41002 7.7642 6.80385 6.6248 7.03994 6.44542 7.16775 7.52793 7.32876 6.95758
"3349" " SHPRH " 6.06269 6.09975 5.8902 4.88395 7.34833 7.55827 6.14127 6.21296 6.00488 5.77089 5.59618
"3350" " LGALS9B " 4.29003 5.61742 4.13772 5.81987 5.70269 6.46027 8.18323 7.09538 5.41761 4.345 5.31611
"3351" " C4orf44 " 3.65436 3.39933 3.20263 2.98105 3.06663 3.00188 3.48106 3.16346 3.37532 3.48066 3.17303
"3352" " FAM159A " 3.68818 4.06314 3.35362 3.57697 3.76156 3.72903 3.4536 3.97868 3.33701 3.53078 3.16468
"3353" " IQCJ " 3.16381 3.35537 3.31519 3.32582 3.24983 3.69439 3.08808 3.56562 3.33884 3.63089 3.18001
"3354" " STAG2 " 7.45895 7.44904 7.7196 7.19611 7.57327 7.86487 7.67926 8.23701 7.85107 7.91131 7.89709
"3355" " FIGNL1 " 5.3771 4.89031 5.23588 4.86153 5.78829 5.38794 5.57961 4.72228 4.69745 5.95386 6.28294
"3356" " CCDC158 " 3.55752 3.32847 3.30554 3.42487 3.42522 3.62737 3.19931 3.48754 3.39753 3.72136 3.68684
"3357" " SLC6A2 " 3.70801 3.47872 3.79065 3.45066 3.80045 3.62808 3.18757 3.75319 3.50099 3.56834 3.73221
"3358" " SLC6A3 " 4.38391 4.37343 4.53927 4.73229 4.72597 4.4051 4.57431 4.01213 4.37181 4.56559 4.12786
"3359" " SMAP1 " 7.57521 6.57148 6.55693 5.74469 6.70517 6.37291 7.0014 6.886 6.23785 7.73678 7.06335
"3360" " FAM69C " 3.1055 2.80635 2.94256 2.77572 3.41951 2.72881 3.0191 2.85601 2.65407 2.715 3.05709
"3361" " MPPED1 " 4.72018 5.1567 4.45996 4.44512 5.19992 4.72918 4.48002 4.89331 5.46258 5.03194 4.53421
"3362" " SLC6A4 " 3.12069 3.17183 3.27185 3.05896 3.08678 2.9897 3.07712 2.66025 3.07594 2.86206 3.08051
"3363" " WDR38 " 4.58431 4.78235 4.11293 4.14378 4.36971 4.07162 4.23078 3.90874 3.76264 4.40971 3.76104
"3364" " S100A7L2 " 3.04672 3.13321 2.86614 2.90447 2.74158 2.81131 2.84049 2.99289 2.80228 2.88359 2.82675
"3365" " PRAMEF16 " 2.93927 2.78293 2.95344 3.01503 3.39675 3.10552 2.84599 3.06489 2.94501 3.14273 2.91172
"3366" " SLA " 3.11492 3.49097 2.99859 3.25395 3.45459 3.63257 2.95708 3.88873 2.94348 3.17567 2.89475
"3367" " SLC12A2 " 7.24794 9.98995 10.1709 9.33427 6.36397 7.73432 10.5779 8.78371 10.2168 6.2022 6.75886
"3368" " SRD5A1 " 5.79851 5.74316 6.3046 6.88492 7.51541 6.94949 6.32151 6.09659 7.16715 6.61702 6.19437
"3369" " NET1 " 7.48948 8.50555 8.54588 7.79143 8.94186 8.41992 7.6074 7.24897 7.80024 7.87738 7.93257
"3370" " NBPF7 " 3.8754 3.6308 3.56451 3.75262 3.71681 3.35651 3.65131 3.66168 3.5797 3.50198 3.47899
"3371" " SST " 3.51593 3.34965 3.49152 3.7852 3.3785 3.5787 3.45843 3.47596 3.39686 3.50191 3.7173
"3372" " STIL " 7.60253 6.01996 7.04139 6.48001 7.31185 6.63289 6.97687 5.08661 5.98997 7.65878 7.28388
"3373" " OPN1MW2 " 3.36676 3.71875 3.50581 3.61977 3.15018 3.45584 3.56091 3.24863 3.34833 3.51986 3.28428
"3374" " PHACTR4 " 8.77291 8.58626 9.16497 8.42877 8.79982 8.72543 8.30943 8.48479 8.33754 8.3929 8.61115
"3375" " RCC1 " 7.03799 5.83355 6.08727 6.44913 6.68085 6.01349 5.86868 5.68247 5.95725 5.60109 6.23273
"3376" " UHRF1 " 6.45143 5.14093 6.69488 6.34003 6.50389 5.52949 6.71689 4.08714 6.80921 7.61009 6.45782
"3377" " REC8 " 4.77586 6.00927 5.34056 4.86825 5.02685 4.74435 5.38478 4.33865 5.49798 4.83787 4.62281
"3378" " CLCC1 " 7.83885 7.62143 7.80851 7.37077 7.3695 7.38167 7.10284 7.54941 7.58421 7.93311 7.67231
"3379" " CEMP1 " 4.55322 4.23604 4.69054 4.56942 4.28372 4.65547 4.74528 4.23923 4.49663 4.68364 4.45258
"3380" " C5orf43 " 6.14373 6.41353 6.47672 6.11554 5.40973 5.38794 6.64281 6.25367 5.52667 6.248 6.46672
"3381" " CTXN3 " 2.84254 2.64916 2.70939 2.87025 2.69719 2.77835 2.67169 2.68984 2.76356 2.74149 2.58645
"3382" " C9orf116 " 6.52137 6.27278 5.58934 4.92582 5.99229 5.67411 6.29971 5.34261 5.2999 5.78459 6.24167
"3383" " SSTR1 " 2.98717 3.18577 3.35052 2.88616 3.37286 2.98429 3.15105 3.20654 3.08132 3.456 3.15201
"3384" " SSTR2 " 3.63346 4.0579 3.94763 4.48007 3.78868 3.68815 3.69615 3.61983 3.40683 3.22835 4.66347
"3385" " SSTR3 " 4.47088 4.70638 4.42289 4.23188 4.85002 4.32682 4.66471 4.49709 4.38061 4.47229 4.21111
"3386" " SSTR4 " 4.47916 3.83559 4.03544 3.95541 4.55423 3.87977 4.48099 3.79059 4.22794 4.08086 4.04554
"3387" " SSTR5 " 3.64103 3.73294 3.45624 4.61301 3.65432 3.57672 3.6359 3.39306 4.60851 3.76085 3.46563
"3388" " SULT1A2 " 4.87767 5.06348 4.83392 4.9728 4.34017 4.22445 5.84388 4.22176 5.57126 4.45465 5.69182
"3389" " SULT1C2 " 3.20649 3.50676 3.07814 2.95023 3.00379 3.25518 2.87586 3.88303 3.03564 2.83988 3.14517
"3390" " TACR2 " 4.25839 3.79245 4.05928 3.78826 4.20607 4.38362 4.06561 3.76541 4.0768 4.76969 3.5737
"3391" " TACR1 " 3.7249 3.56069 3.97776 3.87585 4.02039 3.72711 3.19696 4.96315 3.93257 3.61552 3.58406
"3392" " TACR3 " 3.0633 3.13682 5.44107 3.26942 3.19255 3.14562 3.13666 3.40621 2.92908 3.43161 3.12014
"3393" " TBXA2R " 4.72366 4.19948 4.08368 4.30444 4.43585 4.18737 4.08436 4.00844 4.20812 3.69109 3.82331
"3394" " TCN1 " 2.39568 4.80699 2.46343 3.38107 7.79889 3.59837 7.33724 6.36422 4.62005 3.48807 4.02649
"3395" " TF " 3.85007 4.65703 3.67117 4.09986 4.59453 4.67592 3.78141 5.74038 4.27383 4.69546 4.14401
"3396" " TNFRSF1A " 8.54895 7.35675 7.92224 7.87793 7.2316 7.97692 7.25584 8.45085 7.45927 6.72094 7.28077
"3397" " TNFRSF1B " 4.03926 4.50282 3.72903 5.01277 4.03328 5.17453 3.87457 6.13472 3.90705 3.78965 3.54322
"3398" " TOP2A " 8.39146 8.05704 9.0266 9.17731 7.67748 7.17212 7.63302 5.11077 7.97691 8.2675 7.79086
"3399" " TOP2B " 6.71498 6.46194 7.4143 6.67959 6.36233 7.15437 7.87636 7.3069 6.8655 7.6811 7.36142
"3400" " TUBB2A " 5.75793 6.6928 6.45558 6.51486 7.02794 7.597 6.3629 7.80483 7.14427 7.33372 6.41242
"3401" " TUBB2A " 5.61291 5.7634 5.86608 6.37485 6.80033 6.91009 6.18085 6.2388 6.33554 6.6517 5.39824
"3402" " TUBG1 " 10.0669 9.57204 10.1876 9.08173 10.0026 8.99005 9.63117 7.96563 9.21365 8.75494 9.43377
"3403" " TYMS " 8.00946 6.53944 7.52894 7.01924 6.68061 5.70423 7.80738 5.54383 7.77321 8.43766 8.04498
"3404" " UGT2B7 " 2.68907 2.53534 2.42936 2.76141 2.78643 2.70914 2.36244 2.79746 2.45674 2.56854 2.89036
"3405" " UGT2B7 " 4.82654 5.97864 4.57821 4.19905 6.58803 4.72292 6.05898 5.63636 3.28953 4.57841 5.11356
"3406" " UGT2B10 " 3.94582 5.10193 3.73803 3.9656 4.13874 3.93064 3.8649 4.39921 3.617 4.06796 5.16006
"3407" " UGT2B10 " 2.70474 3.55195 2.60675 2.71993 2.51773 2.47044 2.69853 2.40935 2.52577 2.47361 2.79024
"3408" " UGT2B15 " 2.88524 4.4136 3.10286 3.20093 4.36751 2.95936 4.58434 3.34702 2.54646 2.89976 2.94267
"3409" " ZNF493 " 4.52958 5.45905 5.07419 4.49956 5.2862 5.83537 5.82451 5.68504 5.29843 6.49764 5.98382
"3410" " C17orf108 " 3.91709 3.72769 3.59522 3.44401 3.36291 3.66571 3.13461 3.15107 3.5117 3.637 3.075
"3411" " ZNF391 " 5.0251 4.72388 3.78488 4.75422 4.65021 4.92359 4.47317 4.26256 3.8248 4.99679 5.38608
"3412" " QSER1 " 8.08295 7.27669 8.22388 7.54325 10.5375 9.86164 7.35614 7.93876 7.92041 8.25784 8.36821
"3413" " TP53I11 " 6.77201 6.38941 6.76611 6.29088 6.31941 6.00983 7.01566 6.1706 6.20007 6.28755 6.00354
"3414" " UGT2B17 " 2.41773 2.59346 2.61563 2.48892 2.57749 2.57855 2.6874 2.943 2.65657 2.37959 2.76251
"3415" " HS6ST2 " 3.12401 3.6768 2.81615 2.96019 3.38645 3.259 3.01799 3.26351 3.01806 3.25754 3.15362
"3416" " GPBAR1 " 4.14737 3.61668 3.81125 3.9013 4.23852 3.90855 3.85802 3.82723 3.92938 3.9421 3.8137
"3417" " ZNF436 " 6.06445 6.01467 6.94433 6.39911 6.01277 7.31175 5.97659 7.15114 6.18818 5.96011 6.59499
"3418" " PDE11A " 3.27758 4.19563 3.06337 3.32712 4.10678 3.68869 4.4726 3.87402 5.89653 3.6516 3.92322
"3419" " ATG9A " 7.00677 6.18914 6.06826 6.02742 6.75626 6.29511 6.60659 5.76301 6.82204 6.72471 5.88862
"3420" " SPPL2B " 6.30352 5.61105 5.59936 5.88878 6.2029 6.09442 6.17814 5.57082 6.70929 7.36859 5.93127
"3421" " DEPDC7 " 3.76209 3.79095 3.53745 3.5937 3.66882 4.00613 2.67779 3.37271 3.54537 3.78501 3.63827
"3422" " TMPRSS13 " 6.20235 4.38262 5.51476 5.54549 5.33324 4.93392 6.36919 4.85864 5.42429 5.00804 5.45195
"3423" " ZFYVE19 " 5.17085 5.20913 5.46302 5.02602 5.16622 5.09503 6.47404 4.87018 5.70418 4.83953 5.53675
"3424" " NPRL3 " 6.61167 6.239 7.57376 6.76491 7.1359 6.05543 6.47541 5.45272 7.14657 6.5347 7.19709
"3425" " RBM23 " 7.15685 7.41849 7.67577 7.25255 7.18093 7.21966 7.06716 7.434 7.64173 7.65099 7.51433
"3426" " DPH5 " 4.84828 4.71138 5.55785 5.39706 4.72871 4.789 4.9817 4.7873 5.35679 4.54484 4.86135
"3427" " TMEM231 " 4.1601 4.55887 5.76611 4.55039 5.20759 4.62446 4.60688 4.50233 5.54763 5.00204 4.95665
"3428" " NR1I3 " 3.21253 3.18746 3.08051 3.38493 3.62412 3.10159 2.84185 3.33183 3.09762 3.26004 3.11311
"3429" " MTMR14 " 6.07193 5.82886 6.25596 5.43073 6.4653 6.31749 6.25583 6.32869 7.28907 6.67146 6.75255
"3430" " UBXN2B " 6.89899 7.30309 6.69941 7.40546 6.01236 5.57481 6.02215 5.88681 6.87021 7.53242 7.18638
"3431" " VPS37D " 4.93054 4.69854 4.98841 5.15574 5.41439 4.97903 5.15618 4.9242 4.9734 4.68109 4.5489
"3432" " ZNF846 " 2.76664 3.33452 3.44354 3.30322 2.8372 3.39062 3.2289 3.52476 3.48881 3.20028 3.82649
"3433" " FAM55D " 2.65602 3.20401 2.78586 2.54452 2.73369 2.71474 2.67393 2.58322 2.6323 2.90144 2.50834
"3434" " TBX20 " 5.34125 4.84913 5.89284 5.8698 5.82456 5.46225 4.64581 4.52973 4.77421 4.59533 4.42442
"3435" " C3orf43 " 3.38791 4.12106 2.90359 2.98951 3.5723 2.95264 3.16042 2.97211 3.05554 3.13451 3.02393
"3436" " AGAP6 " 7.57632 7.71293 8.23761 7.7582 7.22397 7.93843 7.81096 7.30726 8.05909 7.88745 8.1215
"3437" " AGAP7 " 7.18706 7.25767 7.92944 7.37973 6.78991 7.56213 7.42592 6.93421 7.66519 7.54842 7.79235
"3438" " TSPY3 " 2.980045 3.0043 2.972225 3.209085 2.97283 2.842855 2.96203 2.992045 2.949755 2.917485 2.74239
"3439" " TSPY3 " 2.98664 2.99825 2.98166 3.23508 2.91497 2.86106 2.93046 3.02048 2.94824 2.92461 2.74487
"3440" " TSPY3 " 2.98229 3.01751 2.97631 3.22299 2.91272 2.85636 2.96243 3.01222 2.95532 2.92236 2.74907
"3441" " TSPY3 " 2.98766 3.00478 2.97267 3.21421 2.91647 2.85335 2.96213 3.00667 2.9479 2.92743 2.74298
"3442" " TSPY3 " 2.97408 3.00635 2.97973 3.22067 2.85081 2.83362 2.95711 3.00167 2.94862 2.93009 2.7437
"3443" " FAM110C " 5.38211 5.94871 5.69381 5.63676 5.751 5.25714 6.0257 5.37528 6.23082 6.05884 5.56386
"3444" " KRTAP27-1 " 3.1934 3.11579 2.85012 2.90574 2.93561 2.85196 3.07217 3.09167 2.85227 2.77129 3.14108
"3445" " VCAM1 " 3.38958 5.48651 3.06207 4.28781 3.17443 4.96294 3.16335 6.12414 3.06985 2.82481 2.79035
"3446" " SRSF1 " 9.41093 9.12852 9.60937 9.5152 9.24699 8.78683 9.1081 8.4791 9.27827 9.72301 9.57498
"3447" " FAM127A " 6.87494 8.47605 8.39244 7.01622 8.30706 8.27819 8.05107 8.2205 8.44124 7.85625 8.09582
"3448" " FAM127B " 7.41445 7.93702 8.7269 7.40532 8.22085 8.08681 8.13608 7.94789 8.42819 5.21644 8.25061
"3449" " FAM127C " 7.13193 7.59677 8.41364 7.06995 7.93866 7.53352 7.94153 7.29263 7.43468 7.3546 7.52869
"3450" " SLC29A1 " 7.33908 8.3891 7.80956 7.51379 8.43653 7.96227 8.80886 7.40535 8.46167 8.49441 8.06956
"3451" " CDC16 " 5.7832 6.39491 6.99159 6.50299 6.58649 6.78347 6.16629 6.54764 7.86805 7.38143 6.86186
"3452" " ZAP70 " 3.82153 3.76536 3.89011 3.77793 3.86026 4.06645 3.75656 3.99847 3.88326 4.11153 3.78378
"3453" " FAM18A " 3.73498 3.66936 3.65904 3.94128 3.86915 3.72431 3.67442 4.19335 3.84418 3.73214 3.5098
"3454" " TBCE " 7.87016 6.41984 6.60304 6.59856 6.2441 6.50874 6.85979 5.536 5.66332 6.20256 7.40757
"3455" " PAICS " 7.6515 6.65831 8.18453 8.15659 7.57629 7.00118 7.72471 6.37008 7.21633 8.33013 7.79616
"3456" " FAM153C " 3.27269 3.65394 3.41639 3.36167 3.16025 3.28538 3.32252 3.49998 4.41871 3.34022 3.12819
"3457" " FAM153B " 3.50389 3.292 3.44185 3.45159 3.36471 3.29267 3.24257 3.46864 4.34429 3.54532 3.23301
"3458" " FAM153B " 3.49027 3.44423 3.61086 3.60849 3.32596 3.36371 3.42085 3.62403 4.23698 3.64149 3.30853
"3459" " CFC1B " 3.99687 3.78735 3.71721 4.34406 3.83085 3.76117 3.81665 3.80043 3.65848 4.03786 3.40064
"3460" " TRAPPC6B " 6.05312 6.09759 6.48278 5.7716 6.09659 6.4996 5.87953 6.3075 7.02059 6.31558 7.04695
"3461" " HNRNPUL2 " 7.65468 6.78612 7.95885 7.3749 6.46871 6.94626 7.27955 6.91997 6.72803 7.98832 7.53557
"3462" " FNDC3A " 6.11799 6.79761 6.79632 7.09795 7.13327 7.31365 6.83077 7.7168 7.835 7.67933 7.00376
"3463" " ETV4 " 4.01981 5.93491 4.79219 4.39139 5.47039 5.61754 4.23334 3.87196 6.80932 4.86514 4.66568
"3464" " FKTN " 5.92864 6.18638 5.37231 5.16131 5.13391 5.13884 5.78907 5.45585 4.83118 6.06196 6.13904
"3465" " PGA3 " 3.55167 3.55927 3.4119 3.74249 3.49592 3.51426 3.32019 3.6226 3.25558 3.43542 3.2666
"3466" " PGA4 " 3.44091 3.38636 3.24902 3.47395 3.38349 3.27494 3.15826 3.45088 3.13045 3.28398 3.28472
"3467" " TMEM183B " 9.03545 8.62988 8.49907 8.1076 8.5862 8.56884 8.96234 7.91896 8.33818 8.87031 9.31042
"3468" " CLRN2 " 3.72973 3.56102 3.55362 3.5197 3.64454 3.67295 3.55092 3.69364 3.71081 3.6409 3.47131
"3469" " CASZ1 " 7.31031 5.669715 7.845565 6.57384 7.2508 7.52792 7.909515 5.920755 7.94009 7.752995 7.606635
"3470" " CASZ1 " 6.30634 5.06883 7.05565 5.90099 6.49787 6.6407 6.8319 6.16695 7.16159 7.02652 6.88324
"3471" " GYG2 " 6.75677 5.6978 5.42244 4.80463 4.5223 6.1449 5.36739 5.74438 6.04426 4.24009 4.139
"3472" " GPR64 " 3.91052 3.76389 3.77824 3.65066 3.79651 3.84613 3.1168 3.82015 3.8529 3.90155 3.6465
"3473" " CUL4B " 6.81536 6.76684 6.54509 6.0713 6.81437 6.81187 7.02478 6.9085 6.47642 7.01391 6.83417
"3474" " OR7E24 " 3.35943 2.91203 3.18752 3.50905 3.42113 2.96066 2.90538 3.4908 3.1591 3.34091 3.36826
"3475" " C14orf184 " 3.95548 4.20118 4.02007 4.69394 4.50495 4.46982 4.21553 4.20546 4.13417 4.1967 4.62971
"3476" " CT47A10 " 3.91271 4.14477 3.88791 3.96643 4.13873 4.00977 3.46823 3.66947 3.53485 3.73785 3.64702
"3477" " CT47A1 " 3.91271 4.14477 3.88791 3.96643 4.13873 4.00977 3.46823 3.66947 3.53485 3.73785 3.64702
"3478" " CT47A1 " 3.91271 4.14477 3.88791 3.96643 4.13873 4.00977 3.46823 3.66947 3.53485 3.73785 3.64702
"3479" " CT47A1 " 4.01739 4.36107 3.95095 4.326 4.22551 4.07928 3.64206 3.83115 3.66116 3.89541 3.71874
"3480" " SP100 " 5.57251 7.38333 5.64315 6.20616 5.56623 6.76825 7.47422 7.33151 5.29606 6.80293 5.8629
"3481" " KIAA1147 " 7.45821 7.30666 6.91876 6.30954 6.43757 7.4287 6.43261 6.27772 7.12333 6.26979 7.01295
"3482" " GXYLT2 " 4.42886 5.1438 4.54318 6.87127 5.88137 9.34034 3.57752 7.85561 3.95591 4.11689 4.67659
"3483" " AATK " 3.57306 3.39805 3.24223 3.95557 4.00253 3.78373 3.59606 3.62321 3.76364 3.49431 3.71573
"3484" " SLC45A1 " 3.81942 3.4671 3.7765 4.06478 4.19708 3.83899 3.90308 3.81111 3.82523 3.72611 3.59801
"3485" " KIAA0368 " 8.99996 8.8571 7.54034 7.21228 7.53472 7.95531 8.44832 8.08269 7.76299 8.88507 8.1517
"3486" " OC90 " 3.79943 3.50667 3.66848 3.59444 3.79575 3.50999 3.56019 3.89534 3.63056 4.05315 3.66994
"3487" " PLIN4 " 3.61104 3.31495 3.4527 3.18673 3.49418 6.23036 3.30784 6.11374 3.73417 3.85244 2.90623
"3488" " PPM1N " 3.69165 3.78235 4.39923 3.86265 3.67276 3.3993 4.51533 3.41292 4.50266 5.02024 3.76495
"3489" " CCDC61 " 5.26626 5.16989 5.15275 5.63032 5.11459 5.35815 5.60334 4.84661 5.12542 5.02563 4.88685
"3490" " GLB1L3 " 3.00739 3.21962 2.92366 3.21237 3.06091 3.34052 2.92738 3.91487 3.15596 3.31268 3.27479
"3491" " PROX2 " 2.91942 3.08475 3.11865 2.84446 3.11684 2.74819 2.78896 2.71686 3.07902 2.92634 2.77794
"3492" " FBXO41 " 4.64442 4.46321 5.33995 5.14298 4.33033 4.64125 4.57285 4.22203 5.02968 4.9421 4.18313
"3493" " ZNF433 " 4.26177 4.04856 4.48246 3.9981 4.14024 4.18523 4.55811 4.37562 4.27186 4.61996 5.02749
"3494" " ZBTB38 " 6.26072 6.60895 6.04835 6.07286 6.20281 7.2737 7.08086 7.58333 6.93817 6.50571 6.69157
"3495" " ZBTB38 " 8.3701 8.59892 7.91381 8.3038 7.95102 9.17604 8.93222 9.61245 8.94964 8.34073 8.47829
"3496" " NOBOX " 4.28749 4.47297 4.32564 4.5738 4.54639 4.01935 4.50438 3.99084 4.0518 4.58226 4.16816
"3497" " CCDC88C " 4.24443 5.08623 7.05724 5.9265 5.59156 5.51841 5.56974 6.05152 6.45067 5.59136 6.69596
"3498" " CCDC88C " 2.39872 4.32693 7.68568 6.11707 4.49012 4.33326 5.39994 5.10514 6.76322 5.35813 6.793
"3499" " SR140 " 8.13686 7.85058 8.02729 7.81048 7.47069 7.79008 8.09431 8.29635 8.43981 7.38335 8.14553
"3500" " MYBL1 " 8.58337 6.61583 8.24155 7.70551 5.95779 4.90866 5.21418 5.32569 6.6314 8.0274 9.01862
"3501" " ZNF629 " 4.85745 4.27292 5.12176 4.84756 5.16749 4.80369 4.63248 4.70084 4.91892 5.43598 5.45325
"3502" " DLGAP3 " 3.79019 3.32411 4.21919 3.98535 3.81783 3.24757 3.48839 3.43978 3.59914 3.80354 3.30438
"3503" " UNK " 7.47267 6.84191 7.55886 6.88494 6.80275 6.51154 7.05253 6.54925 7.27312 7.5497 6.88516
"3504" " UNK " 2.89738 3.12991 3.29036 3.29808 3.22829 3.13825 3.0767 2.98906 3.33953 3.32264 2.98031
"3505" " SHANK3 " 4.37177 4.70527 4.35286 5.30313 4.54099 4.71883 4.62305 5.48028 4.46054 4.12906 4.03267
"3506" " UNC13A " 2.45065 2.62006 6.06129 4.12263 2.61944 2.39314 3.01435 3.01244 4.66265 6.42892 2.42556
"3507" " GRIP2 " 3.48294 3.29038 3.41912 4.02184 3.46275 4.02685 3.31289 3.36524 3.49581 3.41489 3.13414
"3508" " KDM6B " 6.01513 6.14045 6.22123 5.74439 6.50303 6.13734 6.45295 7.02881 6.61039 6.13702 6.32865
"3509" " BEX4 " 6.00995 7.85073 8.4853 6.67013 5.32892 6.12084 7.05339 7.48619 7.48725 5.70682 7.64841
"3510" " DUSP27 " 3.56538 3.2563 3.41636 3.63263 3.65135 3.43538 3.49392 3.41812 3.30127 3.48638 3.48744
"3511" " THSD7B " 2.85974 2.7706 2.88964 3.11274 2.88614 2.98017 2.46749 3.28947 2.58214 3.01456 2.58967
"3512" " KIAA1543 " 5.76642 5.22339 6.30812 5.83749 6.06472 5.84377 6.87279 5.46915 6.63711 6.64534 6.37551
"3513" " TOX3 " 5.9678 7.56955 8.53794 7.14738 5.65797 5.27045 9.11436 6.40047 5.70407 8.2779 4.33087
"3514" " SLC45A4 " 6.30577 5.54572 7.07958 5.00258 5.20545 5.53081 5.84115 5.02103 5.39184 5.6946 4.80793
"3515" " FTO " 7.31026 7.1169 7.77166 6.85708 7.23902 7.60425 7.41398 8.03895 7.97371 7.48769 7.69258
"3516" " CCDC85A " 3.66038 3.21577 3.30983 3.24283 3.95425 3.78127 3.53151 3.91546 3.55989 4.84692 3.96114
"3517" " CCDC85A " 3.80923 3.60088 3.45846 3.97943 3.75769 3.68255 3.3964 3.89736 3.67767 5.13658 5.86764
"3518" " LMTK3 " 5.14519 4.94495 4.83798 4.84482 4.43689 4.80552 5.05687 4.15275 4.63735 4.53884 4.85793
"3519" " WHAMM " 5.20511 5.24999 5.22137 5.12061 5.10126 4.70704 5.33055 5.48532 5.70688 5.32611 5.31631
"3520" " WTIP " 5.3595 5.00328 5.01848 5.51934 5.75203 5.79245 5.34246 5.62734 6.05106 5.62533 5.36228
"3521" " SNED1 " 6.50882 4.01744 4.98793 4.22452 3.74054 5.2065 4.99596 5.08606 4.30381 3.31661 3.87049
"3522" " HSF5 " 3.49284 2.97296 3.22828 3.2775 3.35507 3.2933 3.38057 3.25469 3.35237 3.55023 3.35707
"3523" " OTOL1 " 3.02417 3.21583 2.98555 3.04632 3.23286 3.07397 3.05424 3.18145 2.83205 2.87675 3.08123
"3524" " TTC36 " 4.15103 4.9252 5.16665 4.60381 4.24683 3.80032 4.85169 4.0128 3.78258 3.3128 4.45992
"3525" " SLC38A8 " 3.93638 3.20829 3.7667 3.49027 3.72924 3.79271 3.88078 3.48386 3.78364 4.325 4.02847
"3526" " KIF18B " 5.76029 5.26786 6.42881 5.98609 5.2749 4.58466 5.3286 3.63713 5.4455 5.95529 4.90388
"3527" " KIF18B " 6.03075 5.06158 6.48461 5.82235 5.07342 4.85428 5.30189 3.73084 5.22789 6.1428 4.8921
"3528" " IGSF5 " 3.32138 3.42636 3.19995 3.13562 3.28023 2.93989 4.64077 3.27693 3.03676 3.18854 3.32185
"3529" " TTLL8 " 3.36608 2.91299 3.28697 3.90568 4.00108 3.45663 3.04904 3.50201 3.22131 3.18462 3.07599
"3530" " EPHA6 " 2.64196 3.1036 2.54683 2.83776 2.90816 2.87763 2.41474 2.83037 2.50833 3.16284 3.22674
"3531" " DNA2 " 5.78418 4.25859 6.51328 5.62006 4.7519 4.52902 5.81574 4.39986 5.45384 6.73821 6.07432
"3532" " BEND3 " 4.83126 4.93493 5.50064 5.12313 5.10657 6.47213 5.2794 4.42578 5.17133 5.20066 4.93867
"3533" " SERPINA11 " 3.94057 4.12505 4.8368 4.36819 5.12454 3.73375 3.77618 4.51343 4.3784 4.297 5.15718
"3534" " GPR108 " 7.44486 7.31912 7.80412 6.74258 8.21845 7.43147 8.72952 7.28535 8.26396 8.84603 7.90427
"3535" " INTS1 " 6.09724 6.25273 6.56518 5.96384 7.15934 6.64818 7.50224 5.92031 6.58669 6.33303 7.14851
"3536" " SLC35F4 " 3.2008 3.20449 3.06479 3.24828 3.45837 2.98479 2.9582 3.1406 3.05729 3.00656 2.87939
"3537" " ZSCAN5B " 3.55179 2.90916 2.94338 3.54857 3.35601 3.16981 3.48238 3.17482 3.26763 3.08843 3.11222
"3538" " LRRC4B " 4.37663 5.00342 4.69478 4.89419 4.84448 4.40171 4.78706 5.33122 4.91304 5.04423 4.81016
"3539" " EVX2 " 3.8432 4.12454 3.9894 4.5517 4.08794 4.17267 3.83993 4.09033 3.95867 4.03479 3.83917
"3540" " LRRIQ4 " 3.1057 3.48745 3.07541 3.1548 2.97033 3.10948 3.5029 2.86762 2.95568 2.96953 2.86931
"3541" " UNCX " 5.12829 4.96655 4.80194 5.36792 5.1169 5.11231 5.16263 5.28096 4.6577 5.1973 4.93984
"3542" " TMEM202 " 2.82996 2.74527 2.60544 2.73733 2.8274 2.67813 2.9304 2.64865 2.58114 2.82223 2.68811
"3543" " ASPG " 4.3324 4.55483 4.13604 4.36676 4.69321 4.12392 4.27597 4.09449 4.24854 4.35639 4.25909
"3544" " MYO5B " 6.25869 5.91361 7.35315 6.39873 8.56919 7.49059 7.82081 6.86755 6.55937 7.54211 7.4114
"3545" " SYCN " 3.36822 3.54491 3.3848 3.25415 3.72644 2.77763 3.46126 3.35005 3.33639 3.95998 3.23047
"3546" " FBXO46 " 6.44325 6.30621 6.09556 6.01855 6.16447 6.14915 6.24829 5.74672 5.91428 6.26042 5.94698
"3547" " ZNF697 " 4.09255 3.66305 4.3294 4.11909 3.97828 4.09353 4.21448 3.79339 4.2063 4.43251 3.65
"3548" " PEAR1 " 4.08431 3.86573 4.04022 4.20399 4.20093 4.27022 4.76045 5.27115 4.5345 4.16638 4.17284
"3549" " FITM2 " 7.99926 6.92418 6.55463 5.87058 6.3386 5.74769 5.89464 5.70664 6.16639 6.56408 6.85492
"3550" " MFSD2B " 3.174435 3.056725 2.87742 3.05705 3.375225 3.177985 3.08824 3.046655 3.22339 3.22924 2.8207
"3551" " C2orf78 " 3.89133 3.5458 3.38782 3.6543 3.30824 3.70961 3.77392 3.56905 3.45834 3.62292 3.37042
"3552" " PLEKHM3 " 4.89276 4.8388 4.39161 4.83193 4.93899 5.25454 4.1246 5.41855 6.18705 5.60513 4.17446
"3553" " PLEKHM3 " 5.08587 5.81208 5.036 5.07887 4.99894 6.15824 4.46109 6.02695 6.7067 6.39289 4.933
"3554" " ODZ3 " 3.37645 3.79788 4.17055 4.41527 3.98111 5.58957 3.47076 4.37196 3.45004 3.58377 3.42359
"3555" " LRRC14B " 3.63565 3.43613 3.59839 3.88934 3.98805 3.94381 3.64036 3.6819 3.83176 3.6338 3.82152
"3556" " RGNEF " 6.22167 6.12083 7.49555 5.75064 5.61916 5.05561 6.74631 6.12186 4.68176 5.37568 6.33204
"3557" " MBOAT1 " 7.20501 6.37506 6.78825 5.70429 7.82928 7.29842 5.58123 7.46887 7.23438 4.7101 8.62651
"3558" " USP45 " 5.62652 6.19924 4.69259 4.90697 4.42898 5.22607 5.1019 5.27897 5.20804 4.85225 4.46957
"3559" " C9orf172 " 5.01937 4.41647 4.25101 4.46083 4.8604 4.53703 4.94605 3.9686 4.68293 5.14514 4.89029
"3560" " TMEM8C " 3.85156 3.72232 4.1472 4.4484 4.1056 3.98851 3.61052 3.77706 4.23657 4.12523 3.80598
"3561" " KIAA1751 " 3.34113 3.18408 3.01376 3.25324 3.02285 2.94384 2.982 2.81817 3.12837 3.24655 3.03657
"3562" " ZNF275 " 6.39105 7.56524 5.47956 5.24443 5.18841 5.72254 5.75964 5.85459 5.8156 4.27941 5.25415
"3563" " FOLR4 " 4.43404 4.05198 4.34163 4.86367 4.25282 4.39216 3.99949 4.19444 4.10283 4.68898 3.88151
"3564" " GLOD5 " 3.18441 3.46251 3.82075 3.41701 3.30373 3.5041 3.46111 3.43667 4.0363 3.70499 3.47247
"3565" " PLA2G4E " 3.29046 3.25145 3.10981 3.05112 3.26104 3.06301 2.96225 3.02333 3.20136 3.43941 3.04982
"3566" " PRSS54 " 3.91958 3.74466 3.99914 4.76385 3.994 3.99603 4.04567 4.0032 3.92221 4.21273 3.7479
"3567" " ZNF823 " 4.90992 4.87801 5.61419 5.36679 4.94959 5.02197 5.35759 5.24614 5.36412 5.4752 5.89903
"3568" " TNRC18 " 6.5782 6.48457 7.11469 6.59131 7.13251 7.15958 7.58534 6.38401 6.3826 7.16472 7.96222
"3569" " TNRC18 " 6.31894 6.35702 6.83306 6.59453 6.92215 7.08124 7.34462 6.69502 6.3531 6.44194 7.51352
"3570" " TNRC18 " 5.07804 5.31137 5.30957 5.72079 5.07789 5.67155 5.43943 5.23648 5.02359 5.24847 5.48072
"3571" " TNRC18 " 6.48797 7.21764 7.28702 6.5937 6.86992 7.36941 7.53304 6.98802 6.80199 7.22375 7.52118
"3572" " RGP1 " 6.97586 6.4673 6.16956 5.51496 6.77842 6.61234 6.40169 6.27471 6.07562 6.27499 6.87269
"3573" " MEGF9 " 7.74372 8.12927 6.67052 6.26301 8.01505 8.0283 7.78172 7.52595 7.15458 8.89647 8.24402
"3574" " VWC2L " 2.46774 2.74646 2.29697 2.3533 2.68066 2.45021 2.48287 2.22006 2.49101 2.47542 2.34291
"3575" " TMEM223 " 8.65432 7.50072 7.93233 6.85795 6.52706 7.10472 7.62522 6.33744 6.34168 7.71653 8.03686
"3576" " CCDC159 " 5.77286 5.37624 6.75988 5.14811 5.5654 5.51985 6.96368 5.76496 5.19794 5.45974 6.10241
"3577" " RBM44 " 3.21794 3.33756 2.80821 3.05021 3.44305 3.09891 3.23628 3.7396 4.10912 3.39835 2.90848
"3578" " SHISA3 " 3.65004 3.65819 3.49769 3.64571 3.80756 3.6399 3.50493 3.43289 3.33758 3.93398 3.08131
"3579" " TBX18 " 3.39268 3.52184 3.29684 4.03353 3.52399 5.079 2.77499 5.1415 3.26626 3.52854 3.45718
"3580" " TSPAN11 " 3.43129 3.8372 3.68952 3.87414 3.83263 4.03234 3.35835 4.63607 3.58209 3.77079 3.51798
"3581" " TSPAN11 " 4.38865 4.79285 4.02122 4.06115 4.29401 4.63015 4.58536 5.58019 4.10696 4.12671 4.45514
"3582" " BICC1 " 3.74063 4.43676 3.5169 4.85221 3.47774 5.90635 2.79349 6.21649 3.51522 3.44224 3.37872
"3583" " CPN2 " 4.11988 4.22082 3.94982 4.39984 3.84348 4.09471 3.97338 4.21737 3.90319 4.08517 3.53769
"3584" " FAM163B " 3.91218 3.64686 3.96392 3.60914 4.25656 4.33908 3.79613 3.70206 3.61948 3.7246 3.7826
"3585" " SETD5 " 8.80275 8.24796 9.51463 8.99894 8.85448 8.78982 8.2863 8.74138 8.70967 9.35396 9.57325
"3586" " LIPK " 2.75298 2.84535 2.65756 2.67475 4.9618 2.71301 2.76463 2.57573 2.97127 2.58424 2.65208
"3587" " BAHCC1 " 4.50757 4.70066 4.18987 4.93402 4.76544 4.70135 4.31062 4.70515 4.48116 4.83095 4.94051
"3588" " DRGX " 4.21598 4.11377 4.28971 4.10267 4.17656 4.02203 4.03922 4.20635 3.84832 4.26593 3.73783
"3589" " RASSF10 " 3.2485 3.31533 5.61442 3.71357 3.46002 4.16942 3.88219 3.87878 6.37377 3.95425 3.25948
"3590" " CC2D2A " 4.65133 4.8146 5.00644 5.42146 4.99964 5.35388 4.59073 5.03453 4.21692 5.55105 5.23308
"3591" " MYO7B " 3.68931 3.70931 3.57484 3.56053 3.97554 3.54423 3.46555 3.49391 3.5038 3.74515 3.57293
"3592" " WIPF3 " 4.30943 4.39338 3.883 4.39416 4.87092 4.26311 5.02672 5.09956 3.64508 4.82165 4.28345
"3593" " SNX29 " 6.08198 5.50005 5.81768 5.69173 5.75577 6.38596 5.91868 6.43073 5.99451 5.29601 6.10356
"3594" " TMC3 " 3.21442 3.20522 3.03884 3.11677 3.55882 2.99822 2.90456 3.01845 2.98006 3.46022 3.08665
"3595" " UNC119B " 6.60771 5.97648 5.98026 5.54173 5.41795 5.58465 5.80356 5.40364 5.95935 5.87425 5.69907
"3596" " UNC13C " 2.74141 2.97945 2.57468 2.63954 2.92297 2.55307 2.77734 2.87031 2.63598 2.85527 2.99727
"3597" " SNTN " 2.98403 2.84289 3.05617 2.88248 2.78546 2.72159 3.00447 3.12405 2.66922 2.76723 2.81387
"3598" " CCDC150 " 3.99792 3.74799 4.08618 3.92066 4.29836 3.72273 3.94851 3.64938 3.92514 4.68991 3.93059
"3599" " FBF1 " 5.70875 5.31913 5.84879 5.3844 5.171 5.62928 4.99285 4.9391 5.28311 5.64147 5.55267
"3600" " C19orf29 " 5.4663 5.9778 5.04952 5.65044 6.01034 5.73365 6.11627 5.47356 5.95962 6.23842 5.88358
"3601" " PPP1R1C " 4.16959 3.94475 3.11767 3.80668 4.20313 3.65423 8.1041 3.54166 3.40345 4.09568 3.56288
"3602" " TMEM218 " 6.25076 6.57435 6.47258 6.37274 5.65887 6.64495 7.19645 6.79851 6.49507 6.7155 6.8777
"3603" " SPI1 " 5.11128 4.78602 4.85268 5.1004 5.1468 5.71879 5.2878 5.77973 4.76502 4.55035 4.56919
"3604" " GSG1 " 2.89492 2.74157 2.83962 3.02179 2.78424 2.74454 2.73017 2.7735 2.78943 2.80317 2.7473
"3605" " MYO1C " 8.7056 8.04475 7.44951 7.19706 8.20534 8.21656 9.05357 7.85145 8.43713 8.26826 8.0942
"3606" " C15orf57 " 4.7912 5.0831 5.5673 5.24596 5.08509 4.90285 5.73967 6.10183 5.87526 5.19603 5.94585
"3607" " ZNF799 " 4.00829 4.88842 5.41217 4.83052 4.84226 5.05794 4.23108 4.26045 4.81889 4.67091 5.09995
"3608" " TMEM120B " 6.52928 4.65011 6.77748 6.17158 5.61702 4.69984 5.74085 4.7633 6.68548 6.68824 6.4714
"3609" " TMEM120B " 7.79252 6.35886 7.42074 7.44711 6.85899 6.38797 7.32931 6.29675 7.73075 7.63538 6.62799
"3610" " SGK223 " 5.67039 5.6317 5.82757 6.11397 6.15273 4.97385 5.65407 5.05904 6.71286 4.88908 5.06782
"3611" " PRAMEF12 " 3.26404 3.60253 3.26122 3.32908 3.18033 2.8651 3.26087 3.07581 2.98632 3.45951 2.76412
"3612" " PRR21 " 3.84932 3.46069 3.49885 3.45345 3.66973 3.91872 3.52787 3.60859 3.50199 3.78889 3.94152
"3613" " MEIG1 " 3.05608 3.10677 2.98676 2.90728 3.08267 2.83364 2.9226 2.93512 3.03233 2.84296 3.03646
"3614" " SEBOX " 3.49112 3.47785 3.37497 3.34792 3.78153 3.38474 3.27087 3.24905 3.34608 3.12483 3.27708
"3615" " CSAG2 " 6.34162 7.64757 3.715725 3.806185 3.96318 3.39546 3.32934 3.67773 3.71365 7.143945 3.693985
"3616" " CCDC30 " 5.30153 4.99578 4.84779 4.06781 4.12456 5.19464 5.42261 4.87315 4.18009 4.88246 5.51462
"3617" " PXN " 6.71889 5.84959 5.78642 5.52515 6.34034 6.02383 6.41083 6.81265 6.36987 5.45594 6.23345
"3618" " FRG2B " 3.764 3.36052 3.52367 3.74908 4.05483 3.81617 3.63862 3.81077 3.47846 3.67776 3.63538
"3619" " CUBN " 3.18913 3.61032 3.02006 3.26206 3.30626 3.60795 2.68965 4.31535 3.33357 3.24786 3.07986
"3620" " LILRB5 " 3.93517 4.48262 3.92698 3.8405 3.82437 4.19241 3.70659 5.12019 3.75654 3.94372 3.55737
"3621" " LILRB3 " 3.49663 4.14774 3.34888 4.44968 3.58249 4.0338 3.23051 4.22922 3.65144 3.27027 3.26857
"3622" " JMJD6 " 6.80154 6.52897 7.03936 6.67516 5.82552 6.12654 6.19283 5.97617 6.40051 6.85451 6.3277
"3623" " THOC2 " 7.69801 7.30098 8.10253 7.30494 8.48572 8.39055 8.59664 7.91783 8.27603 7.80322 8.28145
"3624" " DEFB103A " 3.02756 2.73259 2.81689 2.52943 3.88379 2.87725 2.82928 2.67048 2.8153 3.30112 3.0864
"3625" " GAB3 " 3.70599 4.1619 3.64909 4.35492 3.66403 4.22676 3.66952 5.40302 3.71307 3.56846 3.74164
"3626" " KLHL38 " 4.17866 3.48232 3.56611 3.98331 3.84855 3.63833 3.27707 3.08176 4.97592 3.60988 4.17958
"3627" " CYP4F2 " 3.25263 3.4818 3.62736 3.27115 2.92844 3.52557 3.12561 3.4324 3.14827 3.4773 3.42046
"3628" " ACD " 5.0968 5.2109 6.713 5.52281 5.03537 5.49538 5.25983 5.34273 6.07066 6.33184 6.3303
"3629" " CA10 " 3.20531 3.1167 3.05251 3.03815 3.06202 2.88963 3.16413 3.2038 2.9264 3.20006 3.22138
"3630" " RBFOX3 " 3.75919 3.83655 3.77767 3.85838 3.61958 4.02564 3.36709 3.58028 3.43808 3.53591 3.45763
"3631" " RBFOX3 " 3.26384 3.11606 3.45416 3.70864 3.46879 3.21908 3.45079 3.44864 3.6077 3.28607 3.20426
"3632" " RBFOX2 " 6.74878 6.57479 7.1537 7.08019 8.51036 8.25084 7.74584 7.81256 7.97152 6.87971 7.1079
"3633" " TOM1L2 " 7.3353 7.75088 6.92144 6.14754 8.08054 7.86099 8.45894 7.16007 7.98944 7.35783 7.61827
"3634" " DDC " 3.99152 4.31243 3.84165 3.74093 4.326 3.86645 4.00822 3.83132 3.65798 3.59038 3.56985
"3635" " PDE5A " 3.57915 4.97005 4.43262 8.7509 5.25866 5.24548 4.77487 6.95493 4.72286 5.02394 4.03066
"3636" " GPD2 " 7.36703 7.95572 7.96744 6.53004 7.44412 7.11839 9.2927 6.89642 8.27914 8.30946 5.79208
"3637" " PYDC2 " 3.09042 2.97227 2.81447 3.00618 3.00279 2.92664 2.82101 2.77972 2.83345 3.08454 2.80488
"3638" " CHMP1A " 6.77251 6.94079 7.78877 6.87208 7.12521 7.01134 7.28433 6.64078 7.14055 7.55985 6.56677
"3639" " ZFP112 " 4.75384 4.67104 3.44554 4.10995 4.18877 4.34464 4.02807 3.99351 4.16889 4.66576 4.6505
"3640" " CEP57L1 " 3.51766 3.41457 3.77319 3.37813 3.69461 3.56202 3.76136 3.34439 3.24566 3.93839 3.86862
"3641" " FGD3 " 4.98539 5.30672 4.85457 5.42333 5.98827 5.43013 4.94247 5.40369 7.208 5.58001 6.31493
"3642" " POTEE " 10.7384 9.97063 10.4378 10.5271 10.7363 10.4348 10.6625 10.079 10.5587 10.4639 10.5166
"3643" " POTEE " 9.26097 7.69884 5.90527 6.57483 4.55253 4.95431 6.5811 5.00332 6.66347 7.75529 6.87365
"3644" " POTEE " 9.4101 7.67841 4.9502 5.94404 4.71509 4.88891 6.4093 4.7708 7.04752 7.4122 6.30084
"3645" " POTEE " 9.68018 7.98893 6.98771 7.3134 7.40073 7.12299 7.85731 6.47966 7.65348 8.27506 7.68439
"3646" " KIR3DS1 " 3.36779 3.19823 3.69153 3.38929 3.37648 3.14366 3.0257 3.2859 3.03175 3.43727 3.10136
"3647" " NAT15 " 7.24616 6.67801 7.07584 6.17715 7.37444 6.86228 7.14329 6.60494 6.9507 7.37944 7.7037
"3648" " PTCH1 " 5.35759 4.49596 5.3417 4.78071 4.99277 4.56343 3.17575 5.06856 5.13888 4.86995 4.35058
"3649" " TMEM219 " 5.49168 5.53346 6.51702 5.51303 5.87332 5.6654 6.21148 5.52777 6.6275 6.25683 6.47983
"3650" " EARS2 " 6.00045 5.51128 6.32542 5.44694 6.17322 5.78537 6.30799 5.07667 6.13416 5.71657 6.89411
"3651" " GRIA2 " 3.30434 2.93223 6.97293 5.90369 2.93586 2.7494 2.39373 2.87518 3.42289 6.71026 2.63432
"3652" " ZBTB40 " 5.82471 5.86698 6.30658 5.86753 6.30034 6.63513 6.08538 6.3547 6.59631 6.24692 7.22226
"3653" " STRN3 " 6.809 6.79014 7.12359 6.7582 7.01366 6.80361 5.93699 6.88473 7.42597 6.64314 6.78099
"3654" " GP6 " 4.1642 4.20072 4.64984 4.51944 4.65998 4.34993 4.18831 4.11503 4.67869 4.60321 4.39362
"3655" " GPR123 " 3.98538 3.64383 3.92437 4.23061 3.73113 3.64864 4.05801 3.91351 3.56164 4.49568 3.81874
"3656" " ASRGL1 " 4.42299 4.45275 5.07216 5.2416 4.50165 4.44193 5.02658 4.70104 4.95411 4.06019 4.28287
"3657" " WDR62 " 5.29173 4.62148 5.2883 4.79757 4.95321 4.39833 4.83877 3.62208 5.91533 5.80832 4.98666
"3658" " TCF4 " 6.48955 6.22624 5.1013 7.02144 9.02744 8.08623 5.45272 8.52607 5.25438 4.86587 7.36605
"3659" " TDRKH " 6.49695 5.86083 6.01653 5.23564 6.48016 7.00297 6.96832 5.51053 5.81723 6.05393 6.76727
"3660" " PLOD3 " 7.01011 6.29772 6.49714 6.67158 6.65679 6.69543 5.90676 6.23702 6.42961 8.33556 7.11937
"3661" " SERPINA3 " 7.35765 6.5185 10.0917 8.44473 12.0591 7.50493 3.78223 10.4174 9.48239 9.02796 11.3865
"3662" " MZT2A " 9.05951 8.40922 9.19475 9.27281 9.03761 8.17216 8.43097 8.26121 9.41056 9.06387 8.89857
"3663" " C11orf83 " 5.25981 4.90067 5.19481 4.67509 4.95407 4.83785 5.04662 3.92316 4.58827 5.14695 5.08649
"3664" " MCC " 6.5968 4.95032 5.46035 4.67722 6.24123 6.38686 4.52436 7.15788 5.25544 4.74875 5.96876
"3665" " PSAPL1 " 3.62927 3.71967 3.86207 3.80549 4.23546 3.70526 3.63678 3.57584 3.70578 3.66582 3.83259
"3666" " ZNF154 " 4.41612 4.32267 3.64195 4.46369 5.05499 5.59463 6.04292 5.58483 3.21473 3.75055 4.54501
"3667" " NFE4 " 3.77464 3.51198 3.36035 3.38112 3.39718 3.34041 3.10498 3.41996 3.38822 3.60852 3.43448
"3668" " RELL1 " 5.96769 6.63847 6.64414 6.18177 5.67173 6.14774 6.25116 7.04665 6.25268 7.85187 5.82705
"3669" " C6orf201 " 3.02011 3.30561 2.89504 2.86951 3.26946 3.42057 2.86977 2.86973 3.13629 2.91517 2.84128
"3670" " C5orf33 " 6.32942 6.50944 7.38982 5.27294 5.64709 5.90922 6.57047 5.65756 6.45535 6.28767 7.397
"3671" " C17orf60 " 3.03183 4.08136 3.12789 3.82055 3.05487 3.90208 3.08445 4.44902 3.06519 3.16619 3.24864
"3672" " C2orf54 " 4.83405 3.83696 4.06073 3.61818 3.93542 3.62437 4.76078 4.04255 4.43082 4.35306 3.9223
"3673" " C2orf77 " 3.13272 3.08389 2.6467 2.70392 2.58635 2.52533 2.69077 2.79143 2.56766 3.04224 2.64595
"3674" " GIT1 " 7.51681 7.45875 8.37387 8.33014 7.7573 7.11828 6.9088 7.17118 7.34713 7.91759 7.0402
"3675" " KRTAP24-1 " 3.0109 2.91075 3.2316 3.31881 3.39028 3.00499 3.27552 3.46054 3.22823 3.52389 3.56122
"3676" " CTNND1 " 9.33774 9.4167 8.97524 8.5447 9.14287 9.17106 9.69485 9.26931 8.7999 8.23329 9.23474
"3677" " FOXN3 " 5.48974 6.48761 6.52472 6.68224 5.74337 8.08647 5.37415 7.98595 6.41156 5.29743 6.69277
"3678" " FOXD4L6 " 4.38897 4.23683 4.1526 4.09084 4.38116 4.01929 3.96757 4.06867 4.22289 4.44966 4.92587
"3679" " FAM162B " 5.1366 5.19728 5.03579 5.44784 5.09837 5.30762 4.75168 5.95061 4.9012 5.17739 4.7699
"3680" " MAP1LC3B2 " 7.99565 8.11402 8.48121 8.3254 8.31926 8.85467 8.46889 8.73056 8.26922 9.15043 8.28747
"3681" " MYSM1 " 7.60191 8.02208 7.57934 7.0823 7.22118 8.66324 7.94828 8.01544 7.15379 7.53971 7.73721
"3682" " TMEM150B " 4.31461 3.92969 4.14988 4.00455 4.43106 4.31299 3.69772 4.26662 4.01802 4.23328 3.68776
"3683" " AADAC " 2.50959 2.23935 2.40813 2.16681 2.56793 2.14297 2.35359 3.16961 2.46486 2.34366 2.3329
"3684" " AAMP " 7.90545 7.56428 7.95767 6.47673 7.5112 6.90633 7.79702 7.1082 7.83547 7.42114 7.14332
"3685" " AANAT " 3.26749 3.3274 3.34155 3.76533 3.29487 3.43531 3.59026 3.62003 3.40367 3.39325 3.02259
"3686" " ABCA3 " 7.15515 4.96876 7.4851 6.14508 7.65871 5.80431 5.97576 4.78568 7.06031 7.94735 7.54175
"3687" " ABP1 " 3.43302 3.13121 4.05224 3.5356 6.38548 2.79541 3.74 3.27557 3.09256 4.77189 2.65392
"3688" " ACACB " 5.41028 5.18774 7.59784 4.73664 4.48546 6.6029 6.77559 6.13269 4.72456 3.9987 5.82281
"3689" " TCP11 " 3.63712 3.81434 3.66739 3.99347 3.69786 3.86447 3.08738 3.51438 3.4084 3.53097 3.44165
"3690" " CCDC102B " 4.27638 3.60128 2.69181 4.1123 2.89149 3.49579 2.80201 3.62814 2.70794 2.87573 2.98517
"3691" " C5orf44 " 5.7586 6.21193 6.44868 6.0523 5.22946 5.45825 6.51887 5.66495 5.36437 6.7309 7.54745
"3692" " ACLY " 8.41381 8.92948 9.13449 8.45986 8.73357 8.82242 9.62891 7.25306 8.37265 8.29071 8.02963
"3693" " ACR " 3.92284 3.720375 3.856525 4.070385 4.359895 4.090435 3.924225 4.321005 3.909355 3.475555 3.792435
"3694" " GPR34 " 2.67875 3.04283 2.51601 4.31463 2.24414 3.8536 2.30737 5.2725 2.8726 2.38638 2.49442
"3695" " KNCN " 4.82187 4.27422 4.53776 4.63112 5.22349 4.7673 4.86729 4.58732 4.69176 4.79026 5.02574
"3696" " GPR89A " 6.99156 7.09715 6.63743 5.86327 6.25557 6.12238 7.2227 5.74429 7.01604 7.32067 7.13219
"3697" " POLR2J3 " 9.55231 9.45657 9.37361 8.63217 8.71666 8.62019 8.77413 8.75588 8.84052 9.45299 9.45298
"3698" " POLR2J3 " 10.204 9.88298 9.9705 9.84885 8.82927 9.03095 8.55064 8.94884 8.80404 9.7713 9.71511
"3699" " TMEM184A " 5.78229 5.22746 6.22829 5.04307 6.25521 5.37554 6.8201 4.72725 5.87373 6.20169 6.43384
"3700" " OCM " 3.35218 3.22168 3.12593 3.39416 3.30321 3.29701 3.04376 3.52935 3.5055 3.2821 3.10553
"3701" " ACO2 " 7.36153 6.84792 8.27069 7.02816 8.65829 7.89339 8.7089 7.08085 7.37565 7.69614 7.62616
"3702" " BSX " 4.07728 4.10902 3.78908 3.56053 4.11159 3.53424 3.88331 3.58594 3.77977 4.12705 3.64358
"3703" " PRDM7 " 3.47496 3.33913 3.71804 3.70734 3.49424 3.34003 3.63677 3.43252 3.59529 3.59273 3.2996
"3704" " HIC1 " 4.35001 4.14655 3.72905 4.65208 4.49499 4.77698 4.33079 4.99573 4.10219 4.05233 3.60961
"3705" " HRH1 " 3.9475 4.09295 4.09093 4.27097 4.42011 4.56213 4.55763 5.06761 3.47156 4.27774 3.94101
"3706" " HMGCS1 " 6.85775 6.0582 7.07558 6.07998 7.98358 7.80143 8.52684 6.34613 7.55838 8.62306 7.08701
"3707" " PRAMEF15 " 3.10529 3.16993 3.11811 3.09227 3.03916 2.98106 2.84144 3.47555 3.22088 3.15256 2.95221
"3708" " PRAMEF15 " 3.10529 3.16993 3.11811 3.09227 3.03916 2.98106 2.84144 3.47555 3.22088 3.15256 2.95221
"3709" " COPA " 8.82894 9.90695 9.64707 9.05216 9.5617 9.60357 10.3643 8.85966 9.65441 9.58142 9.8567
"3710" " ZNF295 " 6.11638 5.5971 6.31195 5.67214 5.78694 6.28095 6.85189 6.86938 5.93004 5.93653 7.08964
"3711" " GAGE12J " 5.69009 6.48449 6.14947 4.63478 5.19697 5.18289 4.1863 6.33516 5.57457 6.85811 6.23839
"3712" " GAGE12J " 5.64838 5.80567 5.31009 5.08988 5.23059 5.0716 4.24438 5.62984 5.11282 5.96419 5.63568
"3713" " GAGE12J " 5.12697 5.36157 4.91695 4.71773 4.88695 4.68232 3.93716 5.32658 4.76761 5.37893 5.24522
"3714" " GAGE12G " 5.83261 5.96649 5.35898 4.9988 5.34363 5.38145 4.36312 5.78441 5.25266 6.077 5.74849
"3715" " GAGE12G " 5.83261 5.96649 5.35898 4.9988 5.34363 5.38145 4.36312 5.78441 5.25266 6.077 5.74849
"3716" " DLG1 " 8.90013 8.37221 8.1079 7.66672 7.70888 8.30319 8.54822 8.23987 8.17075 7.6945 9.05939
"3717" " SMARCD2 " 7.09235 6.56408 7.39623 6.94316 6.54877 6.0134 6.95259 5.81993 6.52936 7.24387 7.21104
"3718" " TDRD10 " 3.25049 3.43542 3.03812 3.12436 3.06861 3.4915 2.72707 3.49654 2.99278 3.17387 3.00328
"3719" " HLA-F " 5.36408 7.01264 5.25999 5.89955 6.17805 6.80108 6.82432 6.37408 6.10175 5.23346 6.43948
"3720" " CRTC1 " 5.45349 5.91895 6.34531 6.11726 6.47213 6.09272 6.54815 5.17577 6.81811 6.19049 6.00745
"3721" " SLC4A4 " 3.55437 4.72946 3.73456 4.04167 4.1299 4.44497 3.44045 4.954 3.74757 4.13794 4.02661
"3722" " SLC17A3 " 2.96145 3.1958 3.10749 2.88154 3.19898 2.77755 3.09124 2.96804 2.97652 3.06861 3.08397
"3723" " ZNF419 " 5.04892 4.43951 4.87358 5.47305 5.07974 5.06964 5.00489 4.96532 5.08909 4.38465 6.26624
"3724" " CEACAM21 " 3.62946 3.47549 3.06711 3.65122 3.50401 3.45997 3.18056 4.01177 4.79485 4.37625 3.46036
"3725" " ZNF207 " 8.41817 8.95941 9.46254 9.39641 8.95253 8.92571 9.44626 8.68978 9.09157 9.21626 8.94092
"3726" " PRKG1 " 3.77692 3.41531 4.12658 4.56099 4.50046 4.56056 5.11826 4.98337 3.30432 5.3811 3.32313
"3727" " MRGPRF " 3.54388 3.20464 3.64861 3.55799 3.56067 3.8241 3.40189 3.78322 3.39233 3.33636 3.45724
"3728" " LRRC43 " 3.9234 3.59191 3.16825 3.34347 3.2404 3.23657 4.03845 3.31866 3.2442 3.54281 3.29661
"3729" " HTATIP2 " 7.80771 7.21005 4.99009 4.82006 5.96852 5.34549 5.93611 5.55239 6.04685 6.57636 6.26912
"3730" " AMICA1 " 3.3343 4.25283 3.00463 3.39008 2.84917 3.65963 3.2619 4.97041 2.89178 3.11465 3.01556
"3731" " RFPL2 " 2.70005 3.17165 2.74545 2.71451 3.14446 2.54806 2.68153 2.48323 2.38998 2.87296 2.29958
"3732" " TXNDC2 " 3.3625 3.1223 3.20357 3.24271 3.72127 3.31625 3.46268 3.27807 3.47209 3.37121 3.38477
"3733" " RAPGEF3 " 4.74742 4.88187 5.26189 4.7612 5.01338 4.80792 5.5804 5.13479 4.86141 4.64213 4.4497
"3734" " RAPGEF3 " 4.23378 3.68159 4.38089 3.92331 4.38907 3.98342 4.5157 4.15 4.15888 3.91774 4.39021
"3735" " RFPL3 " 2.62927 2.87663 2.38768 3.07327 2.96546 2.42957 2.44429 2.80487 2.63126 2.71939 2.25757
"3736" " USP5 " 8.86404 6.70554 7.68561 6.80122 6.93948 6.69861 7.99213 5.87903 7.00779 7.39652 6.97666
"3737" " PNPLA7 " 5.03362 5.35773 5.93052 4.93829 5.25648 5.862 5.80329 5.15377 5.00113 5.69626 5.59373
"3738" " SIGLEC14 " 3.35246 3.06175 3.20639 3.08353 3.66556 3.10886 2.92386 2.99321 2.90025 3.16276 2.81876
"3739" " C1orf43 " 9.52644 9.21283 9.37958 9.24572 8.9864 8.95793 9.73163 8.25702 9.18475 9.73349 9.80878
"3740" " NANOS3 " 5.54988 5.25457 5.29111 5.20581 5.69876 5.34116 5.57554 4.8801 5.39512 5.50717 5.29089
"3741" " OBSCN " 5.34344 4.48306 3.95765 4.25609 4.43296 4.33775 4.76689 4.12763 4.18241 4.38116 4.94406
"3742" " ZNF98 " 4.82965 5.38156 5.79529 5.16048 5.8329 5.34498 4.90317 5.25431 4.53863 5.40343 5.2939
"3743" " IRF5 " 4.39246 4.23405 3.93542 4.23933 4.36098 4.52478 4.18069 4.45519 4.399 4.08848 3.85064
"3744" " RBM47 " 7.50151 7.99792 8.01548 7.80101 6.69697 7.41457 8.25455 8.07935 7.03578 7.66407 7.5623
"3745" " RNF169 " 7.53078 6.99509 6.63726 6.14185 6.13947 7.09427 7.2292 7.04484 6.32269 7.34578 6.57489
"3746" " SFTPA2 " 4.32167 4.25667 3.96421 3.89715 4.13796 3.71958 3.91346 3.63474 3.76407 4.10543 3.90979
"3747" " SFTPA2 " 4.32167 4.25667 3.96421 3.89715 4.13796 3.71958 3.91346 3.63474 3.76407 4.10543 3.90979
"3748" " RASGRP2 " 3.80302 4.23297 4.02078 4.17924 4.30144 4.0639 3.8816 4.47165 4.08177 3.67707 3.82903
"3749" " HEPHL1 " 2.7254 3.00516 2.87082 3.23804 3.47753 2.90938 3.05481 2.90099 3.07124 3.14448 3.30686
"3750" " GNG4 " 5.32544 4.68843 8.20732 8.15139 5.31054 5.41823 5.82428 5.30981 6.01251 9.66782 5.38028
"3751" " RPP14 " 5.92952 5.49776 7.02926 5.59382 6.29213 5.92623 5.8971 5.60496 6.41337 6.66862 6.95221
"3752" " FAM89B " 7.60453 5.55474 7.30252 6.69569 7.36737 7.77999 6.90596 6.35662 5.88351 7.40575 6.65669
"3753" " MAGED4 " 4.25019 4.67627 4.96713 5.19501 5.39449 6.19598 4.01436 4.74159 4.56556 5.04652 4.69209
"3754" " C18orf19 " 5.88041 5.35094 5.60545 4.87128 4.96109 5.04993 5.49465 5.62466 5.95848 6.16791 6.68367
"3755" " CEP78 " 6.38909 5.91423 5.12923 5.04248 4.87186 5.07909 5.4845 4.67998 4.82646 4.81718 5.67835
"3756" " SRL " 3.16855 3.10144 2.98844 3.23179 3.30265 3.00873 3.03835 3.05533 3.18255 3.21169 2.94954
"3757" " KIAA0748 " 3.33959 3.51009 3.21868 3.51739 3.44386 3.32126 3.16476 3.88 3.39334 3.53698 3.10031
"3758" " ODZ4 " 3.78862 3.62325 3.58326 4.2541 3.84166 4.64797 3.89333 3.94339 3.46864 5.28576 3.47517
"3759" " INO80C " 5.16793 4.1267 4.70122 4.19245 5.08057 4.67522 5.20311 4.66309 4.82519 4.72081 4.77299
"3760" " FAM104A " 8.56799 8.23829 8.4025 7.65503 8.0582 7.72084 7.54316 6.91647 7.85697 7.84302 8.42806
"3761" " GBX1 " 3.25192 2.82245 3.44088 3.35659 3.82416 2.90683 3.17687 2.94723 3.31523 3.54526 2.86666
"3762" " MS4A15 " 3.85474 3.31911 3.38698 3.62765 4.25778 3.23841 3.39412 3.00246 3.7267 3.38554 3.65284
"3763" " FAM23A " 3.63468 3.71873 3.33151 3.60381 3.667 3.47043 3.2258 3.33721 3.41257 3.77294 3.93741
"3764" " ANXA8L1 " 3.6723 3.84841 3.58857 3.8998 4.25277 4.57723 4.08336 4.72494 3.57927 3.86074 4.34481
"3765" " ACPP " 4.6999 5.58399 3.34725 3.56419 4.14248 3.79088 5.27633 4.37438 4.28104 4.92402 3.41101
"3766" " KRTAP19-8 " 2.87308 2.57799 2.57479 2.68886 2.8399 2.36132 2.52504 2.87785 2.93512 2.73174 2.60912
"3767" " ZNF862 " 5.46415 4.98581 5.80688 5.43385 5.73188 6.03612 5.12683 5.09195 5.91285 5.93414 5.95533
"3768" " ZNF506 " 6.00612 7.17592 6.75227 6.71888 7.37916 7.39818 7.33451 7.49508 7.22533 8.11482 5.92473
"3769" " ZBTB34 " 7.47812 8.15301 7.39559 8.13464 7.83422 7.65633 7.83355 7.49975 7.41713 7.32855 7.12464
"3770" " ZBTB34 " 5.56529 6.0929 5.32253 4.82704 5.89097 5.39913 6.08043 5.57042 5.42049 6.05721 5.49514
"3771" " ZBTB34 " 6.084435 6.64045 5.80247 5.40114 6.04643 6.258835 6.439145 5.92701 5.73985 6.369095 5.780575
"3772" " POC5 " 6.28848 6.02154 6.46895 6.03916 6.05221 5.89268 6.64599 5.93143 5.39438 6.69296 6.98591
"3773" " FOXD4L2 " 4.4845 4.31596 4.22737 4.37046 4.4155 4.15208 4.08744 4.07989 4.26013 4.3344 4.96268
"3774" " FOXD4L2 " 4.6334 4.44286 4.26216 4.63037 4.44659 4.35151 4.16036 4.00826 4.3013 4.42348 5.03101
"3775" " ZNF239 " 5.73862 6.00149 6.00094 5.85138 4.46899 5.16585 4.68191 3.96811 5.09964 4.42349 5.49608
"3776" " PTMA " 4.48688 4.60116 4.6982 4.79269 4.60607 4.85643 4.57457 4.43861 4.30974 4.21479 4.22282
"3777" " FAM54A " 5.04627 5.31948 4.67035 4.52596 6.98116 5.12851 5.32646 4.6823 4.78586 4.88431 5.43935
"3778" " NIPAL4 " 3.57932 3.81483 3.28062 4.20827 4.03515 3.83006 3.48502 3.68358 3.34595 3.85565 4.00966
"3779" " SH3RF3 " 5.09063 5.40035 5.82936 5.75313 5.23585 5.46371 5.36669 5.72858 5.2198 5.81358 4.72405
"3780" " KIF4B " 3.51916 3.03478 3.22174 3.42232 3.24355 2.91848 3.36959 3.24714 3.24987 3.31936 3.39965
"3781" " C2orf80 " 3.06243 3.17355 2.96677 3.1985 2.93049 2.78844 3.0398 2.82292 2.99271 3.1754 2.70348
"3782" " PHYHIP " 3.78572 4.00852 3.77777 3.71669 3.89094 3.45515 3.69704 3.86632 3.89851 3.54286 3.51835
"3783" " C12orf42 " 3.379 3.16236 2.98809 3.09138 3.11032 2.72285 2.92724 3.19757 2.80405 3.09275 2.85614
"3784" " FAM22A " 4.6704 4.64266 5.23555 5.2608 4.76498 4.78566 4.75173 4.63562 4.9373 4.67972 4.82126
"3785" " FAM22A " 4.53813 4.55267 5.12823 5.11244 4.74601 4.52711 4.55252 4.50676 4.82793 4.57078 4.65696
"3786" " FAM22A " 4.51113 4.47543 5.00644 5.11009 4.60142 4.58873 4.55524 4.42835 4.73028 4.54952 4.63821
"3787" " FAM22A " 4.57952 4.6276 5.1458 5.22373 4.71109 4.59583 4.64535 4.52655 4.90915 4.63774 4.78354
"3788" " SGCE " 6.18563 7.78558 8.10517 8.26975 6.16917 7.12928 4.63264 8.75026 6.34827 6.3996 7.90414
"3789" " CCNK " 7.04978 6.68987 7.89477 7.11938 7.62711 6.75727 7.07862 7.36023 7.62816 7.84637 8.45105
"3790" " SCN5A " 3.73024 3.51588 3.72674 3.54694 3.80227 3.87305 4.93384 3.68051 3.67949 3.71108 3.59512
"3791" " C20orf12 " 4.71953 4.49928 4.24191 4.24854 5.29531 5.13319 4.3291 4.50461 4.74247 4.69733 4.27945
"3792" " EIF4E1B " 4.90945 4.41022 4.52742 4.85854 4.71871 4.49269 4.79668 4.67201 4.67652 4.34705 4.65663
"3793" " EHBP1L1 " 4.18051 3.72715 3.9162 4.39845 4.11662 4.30333 4.15386 3.78925 3.9388 4.33962 4.20013
"3794" " MYST3 " 8.14416 8.20863 9.6452 9.43466 6.94907 7.72124 7.5235 7.74272 8.46659 9.459 6.95291
"3795" " POM121C " 7.96787 6.85095 8.03928 7.48368 7.9969 7.40361 8.3002 7.55501 8.29814 7.95811 8.28272
"3796" " BCAS3 " 7.69614 8.20757 7.2312 6.77143 6.73309 7.14852 6.92864 6.6809 6.62177 7.66436 8.00496
"3797" " SPDYE5 " 5.78795 5.50832 5.6891 6.2324 4.96269 5.33552 5.10252 5.22839 5.19029 5.93698 5.58326
"3798" " ULK3 " 6.46344 6.7144 5.74719 5.80931 5.5821 5.74998 6.17505 5.27139 6.24753 6.29135 6.7831
"3799" " EPHA10 " 3.92799 3.45575 4.48041 4.29958 3.79253 3.4128 4.322 3.49365 3.92099 3.53488 3.73511
"3800" " NPW " 4.9332 4.24882 4.91584 4.65441 4.97303 4.68836 4.76773 4.48009 5.5193 4.45508 4.73877
"3801" " TMEM100 " 2.38842 2.60959 2.49201 2.57021 2.90195 2.94949 2.64016 2.84339 2.42431 2.59961 2.5064
"3802" " RPL22L1 " 4.05982 4.17326 3.69227 3.69456 3.63638 3.76004 4.47523 3.69535 4.24794 3.89518 4.41087
"3803" " GPR137C " 5.06244 5.40671 5.57155 4.47235 6.07112 5.5853 4.13367 4.18398 4.14031 5.65188 5.29864
"3804" " LRRN3 " 2.69865 3.0093 2.65205 2.96904 2.70465 3.63631 2.55457 4.07561 2.73464 3.52542 2.70638
"3805" " PTAR1 " 8.22105 8.11356 7.24557 7.01819 7.34853 7.67379 8.54725 8.04869 7.29773 7.93776 8.3448
"3806" " HIGD1A " 7.28552 7.75391 6.55033 6.35315 7.37844 6.75855 7.19072 7.24456 7.08708 7.55533 7.30563
"3807" " HIGD1A " 6.3451 6.6886 6.2887 5.62848 6.7069 6.29921 6.79737 6.72008 6.32734 6.49417 6.72532
"3808" " C8orf59 " 7.06411 7.21753 8.08572 7.17251 6.37066 5.85155 6.22159 5.4667 7.207 7.50786 7.08891
"3809" " C8orf79 " 2.81126 3.07683 2.96363 3.36234 3.22633 2.92882 3.39128 4.03342 2.917 3.23513 2.85779
"3810" " LRRC58 " 7.92682 7.50429 6.76888 6.25456 6.96905 7.3446 7.83576 6.90413 7.55265 6.06317 7.84956
"3811" " NXF2B " 2.88987 3.25045 2.89571 2.97701 3.23688 2.80508 2.62062 2.66627 2.99208 3.11848 2.82231
"3812" " EIF5AL1 " 9.63646 8.93243 9.28247 8.91633 9.92032 8.86539 9.61861 8.54548 9.86 9.33514 9.49978
"3813" " EIF5AL1 " 9.652915 8.929145 9.289275 8.87881 9.961755 8.849935 9.616295 8.538665 9.86371 9.36029 9.51694
"3814" " RPL31 " 7.04349 6.4372 7.3697 7.50688 7.16879 7.20097 7.42567 7.24737 7.98414 7.24283 7.50274
"3815" " ZNF578 " 2.40146 2.48568 2.15629 1.99965 2.04796 2.28286 2.71581 2.18938 2.26949 2.18093 2.31736
"3816" " ADCYAP1 " 3.30338 3.18788 3.41245 3.65685 3.5323 3.45379 3.3671 3.62392 3.27566 3.49989 3.51439
"3817" " SYBU " 5.08447 6.15165 4.77816 5.32357 4.92968 4.91769 5.69853 5.45985 5.53762 4.97304 5.89526
"3818" " POTEF " 10.9372 10.3341 10.5648 10.8802 11.0332 10.7733 11.0021 10.4282 10.9167 10.6303 10.7674
"3819" " POTEF " 9.22822 7.59418 5.00083 5.62332 4.60112 4.71902 6.51702 4.69511 6.92805 7.31023 6.2061
"3820" " CYP4B1 " 3.41419 3.23988 4.73721 3.28391 7.30585 5.12781 4.12346 4.8614 3.45711 6.48471 3.73677
"3821" " PSMB11 " 2.64255 2.89428 2.79971 3.11912 2.97749 2.78391 2.8374 2.89454 2.88061 2.70031 2.81554
[truncated: 1,856,189 more chars]
