# Supplementary material for: PECAM1 plays a role in the pathogenesis and treatment of bone metastases
Source: Front Genet. 2023 Mar 15;14:1151651. doi: 10.3389/fgene.2023.1151651 (PMC10050551; doi:10.3389/fgene.2023.1151651)
Supplement: Supplementary file 1 [file Presentation1.zip › supplementary/supplementary table s6venn.xlsx]

## Sheet: Sheet 1
Only Breast-bone
