# Supplementary material for: PECAM1 plays a role in the pathogenesis and treatment of bone metastases
Source: Front Genet. 2023 Mar 15;14:1151651. doi: 10.3389/fgene.2023.1151651 (PMC10050551; doi:10.3389/fgene.2023.1151651)
Supplement: Supplementary file 1 [file Presentation1.zip › supplementary/supplementary table s7hub-gene.xlsx]

## Sheet: Sheet1
enrichment	String
COL3A1	CD4
COL15A1	TLR4
CD34	LCP2
MXRA5	COL3A1
NID1	C1QB
COL4A1	PECAM1
AEBP1	CD74
LAMA4	ITGB3
ETS1	C1QC
COL6A1	KDR
ITGB3
SPP1
PECAM1
ECM2
COL6A2
LUM
CTSK
BGN
CD4
TNFRSF1B
NID2
FSCN1
ADAM19
ADAMTS9
TPM1
TLR4
HAVCR2
HLA-DPA1
CAV1
NCKAP1L
TNFSF13B
TGFBR2
EDIL3
HLA-DMB
